# Supplementary material for: Crystal structure and Hirshfeld surface analysis of the hydro­chloride salt of 8-{4-[(6-phenyl­pyridin-3-yl)meth­yl]piperazin-1-yl}-3,4-di­hydro­quinolin-2(1H)-one
Source: Acta Crystallogr E Crystallogr Commun. 2021 Jan 29;77(Pt 2):208–12. doi: 10.1107/S2056989021000979 (PMC7869540; doi:10.1107/S2056989021000979)
Supplement: Supplementary file 1 [file e-77-00208-sup1.cif]

##############################################################################
#                                                                            #
# This CIF contains the data in a paper accepted for publication in          #
# Acta Crystallographica Section E. It conforms to the requirements of       #
# Notes for Authors for Acta Crystallographica Section E, and has been       #
# peer reviewed under the auspices of the IUCr Commission on Journals.       #
#                                                                            #
# Full details of the Crystallographic Information File format               #
# are given in the paper "The Crystallographic Information File (CIF):       #
# a New Standard Archive File for Crystallography" by S. R. Hall, F. H.      #
# Allen and I. D. Brown [Acta Cryst. (1991), A47, 655-685].                  #
#                                                                            #
# The current version of the core CIF dictionary is obtainable from          #
# ftp://ftp.iucr.org/pub/cif_core.dic.                                       #
#                                                                            #
# Software is freely available for graphical display of the structure(s)     #
# in this CIF. For information consult the CIF software page                 #
# http://www.iucr.org/resources/cif/software.                                #
#                                                                            #
# This file may be used for bona fide research purposes within the           #
# scientific community so long as proper attribution is given to the journal # 
# article from which it was obtained.                                        #
#                                                                            #
##############################################################################
data_I
_audit_creation_method     'SHELXL-2018/3'
_chemical_name_systematic
;\
4-(2-Oxo-1,2,3,4-tetrahydroquinolin-8-yl)-1-[(6-phenylpyridin-3-yl)methyl]\
piperazin-1-ium chloride
;
_chemical_name_common     ?
_chemical_formula_moiety     'C25 H27 N4 O +, Cl -'
_chemical_formula_sum     'C25 H27 Cl N4 O'
_chemical_formula_iupac     'C25 H27 N4 O +, Cl -'
_chemical_formula_weight     434.95
_chemical_melting_point     ?
_space_group_crystal_system     triclinic
_space_group_name_H-M_alt     'P -1'
_space_group_name_Hall     '-P 1'
loop_
    _space_group_symop_operation_xyz
    'x, y, z'
    '-x, -y, -z'
_cell_length_a     8.4791(8)
_cell_length_b     10.4091(10)
_cell_length_c     13.6862(14)
_cell_angle_alpha     90.138(8)
_cell_angle_beta     94.833(8)
_cell_angle_gamma     113.745(7)
_cell_volume     1100.88(19)
_cell_formula_units_Z     2
_cell_measurement_reflns_used     9997
_cell_measurement_theta_min     1.49
_cell_measurement_theta_max     26.12
_cell_measurement_temperature     173(2)
_exptl_crystal_description     'rod'
_exptl_crystal_colour     'colourless'
_exptl_crystal_size_max     0.450
_exptl_crystal_size_mid     0.330
_exptl_crystal_size_min     0.180
_exptl_crystal_density_diffrn     1.312
_exptl_crystal_density_meas     ?
_exptl_crystal_density_method     ?
_exptl_crystal_F_000     460
_exptl_absorpt_coefficient_mu     0.199
_exptl_absorpt_correction_type     multi-scan
_exptl_absorpt_process_details
;
(MULABS; Spek, 2020)
;
_exptl_absorpt_correction_T_min     0.3789
_exptl_absorpt_correction_T_max     1.0000
_diffrn_ambient_temperature     173(2)
_diffrn_source     'sealed X-ray tube, 12 x 0.4 mm long-fine focus'
_diffrn_radiation_type     MoK\a
_diffrn_radiation_wavelength     0.71073
_diffrn_radiation_source     'fine-focus sealed tube'
_diffrn_radiation_monochromator     'plane graphite'
_diffrn_measurement_device_type     'Stoe IPDS 2'
_diffrn_measurement_device     '2-circle goniometer'
_diffrn_measurement_method     '\f + \w scans'
_diffrn_detector     'image plate (34 cm diameter)'
_diffrn_detector_area_resol_mean     ?
_diffrn_reflns_number     13410
_diffrn_reflns_av_R_equivalents     0.0765
_diffrn_reflns_av_unetI/netI     0.0732
_diffrn_reflns_theta_min     1.494
_diffrn_reflns_theta_max     25.640
_diffrn_reflns_theta_full     25.242
_diffrn_measured_fraction_theta_max     0.998
_diffrn_measured_fraction_theta_full     0.999
_diffrn_reflns_limit_h_min     -10
_diffrn_reflns_limit_h_max     9
_diffrn_reflns_limit_k_min     -12
_diffrn_reflns_limit_k_max     12
_diffrn_reflns_limit_l_min     -16
_diffrn_reflns_limit_l_max     16
_refine_special_details     ?
_reflns_number_total     4156
_reflns_number_gt     2912
_reflns_threshold_expression     'I > 2\s(I)'
_refine_ls_structure_factor_coef     Fsqd
_refine_ls_matrix_type     full
_refine_ls_R_factor_all     0.0513
_refine_ls_R_factor_gt     0.0327
_refine_ls_wR_factor_gt     0.0683
_refine_ls_wR_factor_ref     0.0708
_refine_ls_goodness_of_fit_ref     0.833
_refine_ls_restrained_S_all     0.833
_refine_ls_number_reflns     4156
_refine_ls_number_parameters     289
_refine_ls_number_restraints     0
_refine_ls_hydrogen_treatment     mixed
_refine_ls_weighting_scheme     calc
_refine_ls_weighting_details
                      'w=1/[\s^2^(Fo^2^)+(0.0262P)^2^] where P=(Fo^2^+2Fc^2^)/3'
_atom_sites_solution_hydrogens     mixed
_atom_sites_solution_primary     direct
_atom_sites_solution_secondary     difmap
_refine_ls_shift/su_max     0.001
_refine_ls_shift/su_mean     0.000
_refine_diff_density_max     0.217
_refine_diff_density_min     -0.224
_refine_ls_extinction_method
;
(SHELXL-2018/3; Sheldrick, 2015)
;
_refine_ls_extinction_coef     0.0061(11)
_refine_ls_extinction_expression
                                  'Fc^*^=kFc[1+0.001xFc^2^\l^3^/sin(2\q)]^-1/4^'
loop_
    _atom_type_symbol
    _atom_type_description
    _atom_type_scat_dispersion_real
    _atom_type_scat_dispersion_imag
    _atom_type_scat_source
    'C' 'C' 0.0033 0.0016
                         'International Tables Vol C Tables 4.2.6.8 and 6.1.1.4'
    'H' 'H' 0.0000 0.0000
                         'International Tables Vol C Tables 4.2.6.8 and 6.1.1.4'
    'Cl' 'Cl' 0.1484 0.1585
                         'International Tables Vol C Tables 4.2.6.8 and 6.1.1.4'
    'N' 'N' 0.0061 0.0033
                         'International Tables Vol C Tables 4.2.6.8 and 6.1.1.4'
    'O' 'O' 0.0106 0.0060
                         'International Tables Vol C Tables 4.2.6.8 and 6.1.1.4'
_computing_data_collection
;
X-Area (Stoe & Cie, 2009)
;
_computing_cell_refinement
;
X-Area (Stoe & Cie, 2009)
;
_computing_data_reduction
;
X-RED32 (Stoe & Cie, 2009)
;
_computing_structure_solution
;
SHELXS97 (Sheldrick, 2008)
;
_computing_structure_refinement
;
<i>SHELXL2018/3</i> (Sheldrick, 2015)
;
_computing_molecular_graphics
;
Mercury (Macrae <i>et al.</i>,  2020)
;
_computing_publication_material
;
<i>SHELXL2018/3</i> (Sheldrick, 2015), PLATON (Spek, 2020) and
publCIF (Westrip, 2010)
;
loop_
    _atom_site_type_symbol
    _atom_site_label
    _atom_site_fract_x
    _atom_site_fract_y
    _atom_site_fract_z
    _atom_site_U_iso_or_equiv
    _atom_site_adp_type
    _atom_site_calc_flag
    _atom_site_occupancy
    _atom_site_disorder_assembly
    _atom_site_disorder_group
    O O1 -0.17052(13) 0.47203(11) -0.07307(8) 0.0288(3) Uani d 1 . .
    N N1 0.07882(16) 0.49233(13) -0.13301(10) 0.0234(3) Uani d 1 . .
    H H1N 0.122(2) 0.5073(18) -0.0734(13) 0.034(5) Uiso d 1 . .
    N N2 0.44879(14) 0.63611(12) -0.11540(9) 0.0220(3) Uani d 1 . .
    N N3 0.68062(15) 0.82122(13) 0.04180(9) 0.0217(3) Uani d 1 . .
    H H3N 0.746(2) 0.906(2) 0.0090(13) 0.052(5) Uiso d 1 . .
    N N4 0.94060(18) 1.20937(14) 0.25205(11) 0.0399(4) Uani d 1 . .
    C C1 -0.09235(18) 0.46487(15) -0.14318(11) 0.0236(3) Uani d 1 . .
    C C2 -0.1799(2) 0.42765(18) -0.24529(12) 0.0329(4) Uani d 1 . .
    H H2A -0.160759 0.514512 -0.280987 0.040 Uiso calc 1 . .
    H H2B -0.306002 0.375119 -0.242625 0.040 Uiso calc 1 . .
    C C3 -0.1077(2) 0.33797(19) -0.29954(13) 0.0392(4) Uani d 1 . .
    H H3A -0.135909 0.247286 -0.267359 0.047 Uiso calc 1 . .
    H H3B -0.160866 0.318222 -0.368136 0.047 Uiso calc 1 . .
    C C4 0.0858(2) 0.41520(16) -0.29844(12) 0.0302(4) Uani d 1 . .
    C C5 0.1751(2) 0.41199(19) -0.37763(13) 0.0392(4) Uani d 1 . .
    H H5 0.114179 0.360241 -0.436140 0.047 Uiso calc 1 . .
    C C6 0.3535(2) 0.48412(19) -0.37196(13) 0.0392(4) Uani d 1 . .
    H H6 0.414790 0.480812 -0.426264 0.047 Uiso calc 1 . .
    C C7 0.4424(2) 0.56092(17) -0.28716(12) 0.0310(4) Uani d 1 . .
    H H7 0.564389 0.610806 -0.284514 0.037 Uiso calc 1 . .
    C C8 0.35719(18) 0.56693(15) -0.20549(11) 0.0230(3) Uani d 1 . .
    C C9 0.17520(18) 0.49231(15) -0.21240(11) 0.0228(3) Uani d 1 . .
    C C10 0.63546(18) 0.67238(16) -0.10867(11) 0.0266(4) Uani d 1 . .
    H H10A 0.692624 0.755875 -0.147562 0.032 Uiso calc 1 . .
    H H10B 0.656720 0.593449 -0.136332 0.032 Uiso calc 1 . .
    C C11 0.71077(19) 0.70267(16) -0.00407(11) 0.0256(4) Uani d 1 . .
    H H11A 0.836721 0.727272 -0.001024 0.031 Uiso calc 1 . .
    H H11B 0.657845 0.617257 0.033766 0.031 Uiso calc 1 . .
    C C12 0.49249(17) 0.79433(16) 0.02658(11) 0.0238(3) Uani d 1 . .
    H H12A 0.476973 0.878517 0.049257 0.029 Uiso calc 1 . .
    H H12B 0.425884 0.715170 0.066760 0.029 Uiso calc 1 . .
    C C13 0.42172(18) 0.75986(15) -0.08004(11) 0.0232(3) Uani d 1 . .
    H H13A 0.296647 0.739395 -0.086798 0.028 Uiso calc 1 . .
    H H13B 0.481455 0.841377 -0.120110 0.028 Uiso calc 1 . .
    C C14 0.74694(19) 0.83801(16) 0.14807(11) 0.0271(4) Uani d 1 . .
    H H14A 0.863559 0.836905 0.153532 0.033 Uiso calc 1 . .
    H H14B 0.670376 0.755999 0.182549 0.033 Uiso calc 1 . .
    C C15 0.75825(19) 0.96984(16) 0.19971(11) 0.0259(4) Uani d 1 . .
    C C16 0.6286(2) 0.97397(16) 0.25369(11) 0.0276(4) Uani d 1 . .
    H H16 0.521948 0.894116 0.253316 0.033 Uiso calc 1 . .
    C C17 0.6549(2) 1.09519(16) 0.30836(11) 0.0289(4) Uani d 1 . .
    C C18 0.8145(2) 1.20792(17) 0.30499(12) 0.0354(4) Uani d 1 . .
    H H18 0.835305 1.290278 0.343377 0.042 Uiso calc 1 . .
    C C19 0.9109(2) 1.09080(17) 0.20072(13) 0.0351(4) Uani d 1 . .
    H H19 0.998875 1.089041 0.162807 0.042 Uiso calc 1 . .
    C C20 0.5209(2) 1.10509(17) 0.36734(12) 0.0326(4) Uani d 1 . .
    C C21 0.3467(2) 1.04802(18) 0.33182(13) 0.0366(4) Uani d 1 . .
    H H21 0.312714 1.001744 0.268836 0.044 Uiso calc 1 . .
    C C22 0.2225(3) 1.0581(2) 0.38747(14) 0.0480(5) Uani d 1 . .
    H H22 0.103978 1.017354 0.362924 0.058 Uiso calc 1 . .
    C C23 0.2710(3) 1.1276(2) 0.47900(15) 0.0557(6) Uani d 1 . .
    H H23 0.186196 1.135071 0.517087 0.067 Uiso calc 1 . .
    C C24 0.4438(3) 1.1856(2) 0.51400(14) 0.0515(5) Uani d 1 . .
    H H24 0.477753 1.233593 0.576400 0.062 Uiso calc 1 . .
    C C25 0.5676(3) 1.17463(19) 0.45928(13) 0.0436(5) Uani d 1 . .
    H H25 0.685829 1.214852 0.484499 0.052 Uiso calc 1 . .
    Cl Cl1 0.16918(5) 0.91117(4) 0.07387(3) 0.02965(12) Uani d 1 . .
loop_
    _atom_site_aniso_label
    _atom_site_aniso_U_11
    _atom_site_aniso_U_22
    _atom_site_aniso_U_33
    _atom_site_aniso_U_12
    _atom_site_aniso_U_13
    _atom_site_aniso_U_23
    O1 0.0214(5) 0.0315(6) 0.0325(6) 0.0094(5) 0.0034(5) 0.0009(5)
    N1 0.0193(6) 0.0251(7) 0.0233(8) 0.0067(5) 0.0005(6) -0.0016(6)
    N2 0.0166(6) 0.0211(7) 0.0291(7) 0.0082(5) 0.0028(5) -0.0021(5)
    N3 0.0168(6) 0.0190(6) 0.0284(7) 0.0063(5) 0.0026(5) 0.0015(5)
    N4 0.0338(8) 0.0276(8) 0.0486(9) 0.0042(6) -0.0047(7) -0.0027(7)
    C1 0.0190(7) 0.0168(7) 0.0326(9) 0.0045(6) 0.0034(7) 0.0017(6)
    C2 0.0223(8) 0.0363(10) 0.0332(9) 0.0056(7) -0.0024(7) -0.0034(8)
    C3 0.0324(9) 0.0379(10) 0.0365(10) 0.0046(8) -0.0038(8) -0.0151(8)
    C4 0.0314(9) 0.0255(9) 0.0318(9) 0.0100(7) 0.0002(7) -0.0055(7)
    C5 0.0440(10) 0.0421(11) 0.0304(10) 0.0168(8) 0.0004(8) -0.0131(8)
    C6 0.0448(11) 0.0452(11) 0.0306(10) 0.0196(9) 0.0129(8) -0.0062(8)
    C7 0.0277(8) 0.0314(9) 0.0346(9) 0.0120(7) 0.0074(7) -0.0004(7)
    C8 0.0253(8) 0.0197(8) 0.0259(8) 0.0109(6) 0.0035(7) 0.0009(6)
    C9 0.0253(8) 0.0182(7) 0.0255(8) 0.0089(6) 0.0037(7) -0.0004(6)
    C10 0.0182(7) 0.0260(8) 0.0366(9) 0.0093(6) 0.0059(7) -0.0005(7)
    C11 0.0184(7) 0.0223(8) 0.0383(10) 0.0105(6) 0.0021(7) -0.0009(7)
    C12 0.0152(7) 0.0248(8) 0.0313(9) 0.0079(6) 0.0029(6) -0.0023(6)
    C13 0.0183(7) 0.0217(8) 0.0302(9) 0.0091(6) 0.0007(6) -0.0018(6)
    C14 0.0217(8) 0.0273(9) 0.0311(9) 0.0092(6) -0.0006(7) 0.0032(7)
    C15 0.0261(8) 0.0246(8) 0.0242(8) 0.0085(6) -0.0037(7) 0.0011(6)
    C16 0.0281(8) 0.0232(8) 0.0267(9) 0.0063(6) -0.0019(7) 0.0001(7)
    C17 0.0379(9) 0.0271(9) 0.0216(9) 0.0144(7) -0.0041(7) -0.0001(7)
    C18 0.0448(10) 0.0227(9) 0.0325(10) 0.0099(7) -0.0103(8) -0.0043(7)
    C19 0.0278(9) 0.0305(10) 0.0404(10) 0.0057(7) -0.0010(8) -0.0003(8)
    C20 0.0492(11) 0.0253(9) 0.0252(9) 0.0179(8) -0.0002(8) 0.0013(7)
    C21 0.0497(11) 0.0336(10) 0.0296(9) 0.0197(8) 0.0049(8) 0.0003(7)
    C22 0.0534(12) 0.0526(12) 0.0471(12) 0.0299(10) 0.0099(10) 0.0062(10)
    C23 0.0860(17) 0.0597(14) 0.0428(13) 0.0481(13) 0.0242(12) 0.0077(10)
    C24 0.0872(17) 0.0492(12) 0.0286(11) 0.0380(12) 0.0067(11) -0.0037(9)
    C25 0.0672(13) 0.0374(10) 0.0294(10) 0.0259(9) -0.0023(9) -0.0025(8)
    Cl1 0.02283(19) 0.0261(2) 0.0381(2) 0.00758(15) 0.00489(17) 0.00481(17)
_geom_special_details
;
 All esds (except the esd in the dihedral angle between two l.s. planes)
 are estimated using the full covariance matrix.  The cell esds are taken
 into account individually in the estimation of esds in distances, angles
 and torsion angles; correlations between esds in cell parameters are only
 used when they are defined by crystal symmetry.  An approximate (isotropic)
 treatment of cell esds is used for estimating esds involving l.s. planes.
;
loop_
    _geom_bond_atom_site_label_1
    _geom_bond_atom_site_label_2
    _geom_bond_site_symmetry_2
    _geom_bond_distance
    _geom_bond_publ_flag
    O1 C1 . 1.2298(17) ?
    N1 C1 . 1.3562(19) ?
    N1 C9 . 1.4136(19) ?
    N1 H1N . 0.852(17) ?
    N2 C8 . 1.4233(19) ?
    N2 C10 . 1.4665(18) ?
    N2 C13 . 1.4832(19) ?
    N3 C14 . 1.4981(19) ?
    N3 C12 . 1.5002(17) ?
    N3 C11 . 1.5031(19) ?
    N3 H3N . 0.967(18) ?
    N4 C18 . 1.336(2) ?
    N4 C19 . 1.340(2) ?
    C1 C2 . 1.498(2) ?
    C2 C3 . 1.527(2) ?
    C2 H2A . 0.9900 ?
    C2 H2B . 0.9900 ?
    C3 C4 . 1.507(2) ?
    C3 H3A . 0.9900 ?
    C3 H3B . 0.9900 ?
    C4 C5 . 1.381(2) ?
    C4 C9 . 1.400(2) ?
    C5 C6 . 1.387(2) ?
    C5 H5 . 0.9500 ?
    C6 C7 . 1.384(2) ?
    C6 H6 . 0.9500 ?
    C7 C8 . 1.395(2) ?
    C7 H7 . 0.9500 ?
    C8 C9 . 1.415(2) ?
    C10 C11 . 1.496(2) ?
    C10 H10A . 0.9900 ?
    C10 H10B . 0.9900 ?
    C11 H11A . 0.9900 ?
    C11 H11B . 0.9900 ?
    C12 C13 . 1.515(2) ?
    C12 H12A . 0.9900 ?
    C12 H12B . 0.9900 ?
    C13 H13A . 0.9900 ?
    C13 H13B . 0.9900 ?
    C14 C15 . 1.507(2) ?
    C14 H14A . 0.9900 ?
    C14 H14B . 0.9900 ?
    C15 C16 . 1.390(2) ?
    C15 C19 . 1.395(2) ?
    C16 C17 . 1.394(2) ?
    C16 H16 . 0.9500 ?
    C17 C18 . 1.394(2) ?
    C17 C20 . 1.484(2) ?
    C18 H18 . 0.9500 ?
    C19 H19 . 0.9500 ?
    C20 C25 . 1.395(2) ?
    C20 C21 . 1.393(2) ?
    C21 C22 . 1.387(2) ?
    C21 H21 . 0.9500 ?
    C22 C23 . 1.389(3) ?
    C22 H22 . 0.9500 ?
    C23 C24 . 1.382(3) ?
    C23 H23 . 0.9500 ?
    C24 C25 . 1.380(3) ?
    C24 H24 . 0.9500 ?
    C25 H25 . 0.9500 ?
loop_
    _geom_angle_atom_site_label_1
    _geom_angle_atom_site_label_2
    _geom_angle_atom_site_label_3
    _geom_angle_site_symmetry_1
    _geom_angle_site_symmetry_3
    _geom_angle
    _geom_angle_publ_flag
    C1 N1 C9 . . 123.74(14) ?
    C1 N1 H1N . . 112.8(11) ?
    C9 N1 H1N . . 123.5(11) ?
    C8 N2 C10 . . 114.51(12) ?
    C8 N2 C13 . . 118.19(12) ?
    C10 N2 C13 . . 108.27(11) ?
    C14 N3 C12 . . 112.69(12) ?
    C14 N3 C11 . . 108.66(12) ?
    C12 N3 C11 . . 110.14(11) ?
    C14 N3 H3N . . 109.2(11) ?
    C12 N3 H3N . . 108.5(11) ?
    C11 N3 H3N . . 107.6(11) ?
    C18 N4 C19 . . 116.51(14) ?
    O1 C1 N1 . . 122.03(14) ?
    O1 C1 C2 . . 121.99(13) ?
    N1 C1 C2 . . 115.97(14) ?
    C1 C2 C3 . . 110.04(14) ?
    C1 C2 H2A . . 109.7 ?
    C3 C2 H2A . . 109.7 ?
    C1 C2 H2B . . 109.7 ?
    C3 C2 H2B . . 109.7 ?
    H2A C2 H2B . . 108.2 ?
    C4 C3 C2 . . 109.40(13) ?
    C4 C3 H3A . . 109.8 ?
    C2 C3 H3A . . 109.8 ?
    C4 C3 H3B . . 109.8 ?
    C2 C3 H3B . . 109.8 ?
    H3A C3 H3B . . 108.2 ?
    C5 C4 C9 . . 119.99(15) ?
    C5 C4 C3 . . 122.79(15) ?
    C9 C4 C3 . . 117.22(14) ?
    C4 C5 C6 . . 120.19(16) ?
    C4 C5 H5 . . 119.9 ?
    C6 C5 H5 . . 119.9 ?
    C7 C6 C5 . . 119.99(15) ?
    C7 C6 H6 . . 120.0 ?
    C5 C6 H6 . . 120.0 ?
    C6 C7 C8 . . 121.68(14) ?
    C6 C7 H7 . . 119.2 ?
    C8 C7 H7 . . 119.2 ?
    C7 C8 N2 . . 121.99(13) ?
    C7 C8 C9 . . 117.59(14) ?
    N2 C8 C9 . . 120.26(13) ?
    C4 C9 N1 . . 118.14(13) ?
    C4 C9 C8 . . 120.56(14) ?
    N1 C9 C8 . . 121.30(13) ?
    N2 C10 C11 . . 110.45(12) ?
    N2 C10 H10A . . 109.6 ?
    C11 C10 H10A . . 109.6 ?
    N2 C10 H10B . . 109.6 ?
    C11 C10 H10B . . 109.6 ?
    H10A C10 H10B . . 108.1 ?
    C10 C11 N3 . . 111.72(13) ?
    C10 C11 H11A . . 109.3 ?
    N3 C11 H11A . . 109.3 ?
    C10 C11 H11B . . 109.3 ?
    N3 C11 H11B . . 109.3 ?
    H11A C11 H11B . . 107.9 ?
    N3 C12 C13 . . 112.12(12) ?
    N3 C12 H12A . . 109.2 ?
    C13 C12 H12A . . 109.2 ?
    N3 C12 H12B . . 109.2 ?
    C13 C12 H12B . . 109.2 ?
    H12A C12 H12B . . 107.9 ?
    N2 C13 C12 . . 109.53(12) ?
    N2 C13 H13A . . 109.8 ?
    C12 C13 H13A . . 109.8 ?
    N2 C13 H13B . . 109.8 ?
    C12 C13 H13B . . 109.8 ?
    H13A C13 H13B . . 108.2 ?
    N3 C14 C15 . . 115.00(13) ?
    N3 C14 H14A . . 108.5 ?
    C15 C14 H14A . . 108.5 ?
    N3 C14 H14B . . 108.5 ?
    C15 C14 H14B . . 108.5 ?
    H14A C14 H14B . . 107.5 ?
    C16 C15 C19 . . 117.83(15) ?
    C16 C15 C14 . . 122.94(13) ?
    C19 C15 C14 . . 119.00(15) ?
    C15 C16 C17 . . 120.04(14) ?
    C15 C16 H16 . . 120.0 ?
    C17 C16 H16 . . 120.0 ?
    C18 C17 C16 . . 116.57(15) ?
    C18 C17 C20 . . 121.22(15) ?
    C16 C17 C20 . . 122.21(14) ?
    N4 C18 C17 . . 125.19(16) ?
    N4 C18 H18 . . 117.4 ?
    C17 C18 H18 . . 117.4 ?
    N4 C19 C15 . . 123.81(17) ?
    N4 C19 H19 . . 118.1 ?
    C15 C19 H19 . . 118.1 ?
    C25 C20 C21 . . 118.47(17) ?
    C25 C20 C17 . . 120.38(17) ?
    C21 C20 C17 . . 121.13(15) ?
    C22 C21 C20 . . 120.67(18) ?
    C22 C21 H21 . . 119.7 ?
    C20 C21 H21 . . 119.7 ?
    C21 C22 C23 . . 120.2(2) ?
    C21 C22 H22 . . 119.9 ?
    C23 C22 H22 . . 119.9 ?
    C24 C23 C22 . . 119.25(19) ?
    C24 C23 H23 . . 120.4 ?
    C22 C23 H23 . . 120.4 ?
    C25 C24 C23 . . 120.72(19) ?
    C25 C24 H24 . . 119.6 ?
    C23 C24 H24 . . 119.6 ?
    C24 C25 C20 . . 120.67(19) ?
    C24 C25 H25 . . 119.7 ?
    C20 C25 H25 . . 119.7 ?
loop_
    _geom_torsion_atom_site_label_1
    _geom_torsion_atom_site_label_2
    _geom_torsion_atom_site_label_3
    _geom_torsion_atom_site_label_4
    _geom_torsion_site_symmetry_1
    _geom_torsion_site_symmetry_2
    _geom_torsion_site_symmetry_3
    _geom_torsion_site_symmetry_4
    _geom_torsion
    _geom_torsion_publ_flag
    C9 N1 C1 O1 . . . . -176.62(13) ?
    C9 N1 C1 C2 . . . . 2.4(2) ?
    O1 C1 C2 C3 . . . . -143.54(15) ?
    N1 C1 C2 C3 . . . . 37.46(18) ?
    C1 C2 C3 C4 . . . . -56.18(18) ?
    C2 C3 C4 C5 . . . . -141.79(17) ?
    C2 C3 C4 C9 . . . . 38.3(2) ?
    C9 C4 C5 C6 . . . . 0.5(3) ?
    C3 C4 C5 C6 . . . . -179.36(17) ?
    C4 C5 C6 C7 . . . . -0.7(3) ?
    C5 C6 C7 C8 . . . . 0.8(3) ?
    C6 C7 C8 N2 . . . . 174.79(15) ?
    C6 C7 C8 C9 . . . . -0.5(2) ?
    C10 N2 C8 C7 . . . . -12.7(2) ?
    C13 N2 C8 C7 . . . . 116.78(16) ?
    C10 N2 C8 C9 . . . . 162.54(13) ?
    C13 N2 C8 C9 . . . . -68.01(17) ?
    C5 C4 C9 N1 . . . . -179.77(15) ?
    C3 C4 C9 N1 . . . . 0.1(2) ?
    C5 C4 C9 C8 . . . . -0.3(2) ?
    C3 C4 C9 C8 . . . . 179.60(15) ?
    C1 N1 C9 C4 . . . . -23.1(2) ?
    C1 N1 C9 C8 . . . . 157.43(14) ?
    C7 C8 C9 C4 . . . . 0.3(2) ?
    N2 C8 C9 C4 . . . . -175.13(14) ?
    C7 C8 C9 N1 . . . . 179.77(14) ?
    N2 C8 C9 N1 . . . . 4.4(2) ?
    C8 N2 C10 C11 . . . . -162.59(12) ?
    C13 N2 C10 C11 . . . . 63.20(15) ?
    N2 C10 C11 N3 . . . . -58.73(16) ?
    C14 N3 C11 C10 . . . . 175.64(11) ?
    C12 N3 C11 C10 . . . . 51.76(15) ?
    C14 N3 C12 C13 . . . . -172.97(12) ?
    C11 N3 C12 C13 . . . . -51.46(16) ?
    C8 N2 C13 C12 . . . . 165.68(11) ?
    C10 N2 C13 C12 . . . . -62.04(14) ?
    N3 C12 C13 N2 . . . . 57.34(15) ?
    C12 N3 C14 C15 . . . . -69.10(16) ?
    C11 N3 C14 C15 . . . . 168.56(12) ?
    N3 C14 C15 C16 . . . . 95.52(17) ?
    N3 C14 C15 C19 . . . . -90.00(17) ?
    C19 C15 C16 C17 . . . . -1.5(2) ?
    C14 C15 C16 C17 . . . . 173.04(14) ?
    C15 C16 C17 C18 . . . . 0.1(2) ?
    C15 C16 C17 C20 . . . . -179.93(14) ?
    C19 N4 C18 C17 . . . . -1.9(3) ?
    C16 C17 C18 N4 . . . . 1.7(2) ?
    C20 C17 C18 N4 . . . . -178.24(15) ?
    C18 N4 C19 C15 . . . . 0.4(3) ?
    C16 C15 C19 N4 . . . . 1.3(3) ?
    C14 C15 C19 N4 . . . . -173.47(16) ?
    C18 C17 C20 C25 . . . . -39.3(2) ?
    C16 C17 C20 C25 . . . . 140.79(17) ?
    C18 C17 C20 C21 . . . . 139.46(17) ?
    C16 C17 C20 C21 . . . . -40.5(2) ?
    C25 C20 C21 C22 . . . . -1.1(2) ?
    C17 C20 C21 C22 . . . . -179.88(15) ?
    C20 C21 C22 C23 . . . . 1.1(3) ?
    C21 C22 C23 C24 . . . . -0.4(3) ?
    C22 C23 C24 C25 . . . . -0.3(3) ?
    C23 C24 C25 C20 . . . . 0.2(3) ?
    C21 C20 C25 C24 . . . . 0.5(3) ?
    C17 C20 C25 C24 . . . . 179.25(15) ?
loop_
    _geom_hbond_atom_site_label_D
    _geom_hbond_atom_site_label_H
    _geom_hbond_atom_site_label_A
    _geom_hbond_site_symmetry_A
    _geom_hbond_distance_DH
    _geom_hbond_distance_HA
    _geom_hbond_distance_DA
    _geom_hbond_angle_DHA
    _geom_hbond_publ_flag
    N1 H1N O1 2_565 0.85(2) 2.01(2) 2.844(2) 168(2) yes
    N3 H3N Cl1 2_675 0.97(2) 2.12(2) 3.0650(10)
                                              167(2) yes
    C10 H10B O1 1_655 0.99 2.40 3.151(2) 132 yes
    C11 H11A Cl1 1_655 0.99 2.80 3.668(2) 147 yes
    C12 H12A Cl1 . 0.99 2.81 3.520(2) 129 yes
    C12 H12B O1 2_565 0.99 2.26 3.123(2) 144 yes
    C13 H13A N1 . 0.99 2.53 3.138(2) 120 yes
    C14 H14A Cl1 1_655 0.99 2.71 3.585(2) 147 yes
    C21 H21 Cl1 . 0.95 2.83 3.757(2) 165 yes
    C18 H18 Cg 2_675 0.95 2.83 3.487(2) 127 yes
_shelx_space_group_comment
;
The symmetry employed for this shelxl refinement is uniquely defined
by the following loop, which should always be used as a source of
symmetry information in preference to the above space-group names.
They are only intended as comments.
;
_shelx_estimated_absorpt_T_min     0.916
_shelx_estimated_absorpt_T_max     0.965
_shelx_hkl_file
;
 -10   3   0   16.12    5.02
 -10   3   0   14.05    7.87
 -10   3   0   13.51    5.32
 -10   3   0   20.30   13.39
 -10   3   1   17.67    9.04
 -10   3   1   12.01    5.51
 -10   3   1   15.72    6.75
 -10   3   1   12.14    4.96
 -10   3   2    0.63    6.45
 -10   3   2    2.39    4.86
 -10   3   2    3.24    4.06
 -10   3   3   -1.34    5.62
 -10   3   3    1.27    6.22
 -10   3   3   -0.88    3.53
 -10   3   4   14.64    3.93
 -10   3   4   15.16    5.08
 -10   3   4   11.11    6.11
 -10   4   0    4.06    5.05
 -10   4   0    4.21   11.18
 -10   4   0    2.46    7.66
 -10   4   0    1.71    5.40
 -10   4   1    3.14   10.89
 -10   4   1    3.29    5.61
 -10   4   1    2.52    6.50
 -10   4   1    4.11    4.73
 -10   4   2    9.46    5.03
 -10   4   2    9.74    4.58
 -10   4   2    4.34    5.70
 -10   4   2    8.10   10.09
 -10   4   3    1.58    5.91
 -10   4   3    1.80    6.00
 -10   4   3    2.86    4.83
 -10   4   4   28.46    5.07
 -10   4   4   29.76    5.24
 -10   4   4   24.17    6.35
 -10   4   5   32.84    5.01
 -10   4   5   31.34    6.51
 -10   4   5   46.09    5.73
 -10   5   0    9.00    5.52
 -10   5   0   10.50    7.33
 -10   5   0    9.87    4.91
 -10   5   0   12.39   11.41
 -10   5   1    7.64    4.66
 -10   5   1    4.11   10.52
 -10   5   1    5.89    5.77
 -10   5   1    6.93    6.01
 -10   5   2    9.65    9.92
 -10   5   2    9.28    5.88
 -10   5   2    7.66    4.62
 -10   5   2    1.84    5.88
 -10   5   3    4.71    4.71
 -10   5   3    7.46    9.54
 -10   5   3    6.28    4.91
 -10   5   3    5.41    6.21
 -10   5   4    3.10    4.79
 -10   5   4    2.47    7.62
 -10   5   4    2.53    5.07
 -10   5   4    4.00    6.43
 -10   5   5    0.44    5.34
 -10   5   5    1.69    6.58
 -10   5   5    4.57    4.71
 -10   6   0    1.46    5.17
 -10   6   0    1.04    6.10
 -10   6   0    0.62   10.84
 -10   6   0    2.31    5.94
 -10   6   1    2.05    6.16
 -10   6   1    1.26    4.75
 -10   6   1    2.00    6.15
 -10   6   1    1.82   10.54
 -10   6   2   28.33    6.02
 -10   6   2   29.56    8.22
 -10   6   2   25.79    4.60
 -10   6   2   20.32    6.22
 -10   6   3   54.11    9.81
 -10   6   3   39.21    4.79
 -10   6   3   38.81    6.57
 -10   6   3   54.39    5.16
 -10   6   4   74.83    5.29
 -10   6   4   66.18    6.83
 -10   6   4   92.47    5.39
 -10   6   4   78.00    8.06
 -10   6   5   20.21    4.99
 -10   6   5   17.36    7.61
 -10   6   5   19.91    6.84
 -10   7   0    2.56   10.58
 -10   7   0   -0.82    5.57
 -10   7   0   -0.29    6.22
 -10   7   0    2.28    6.40
 -10   7   1    1.63   10.44
 -10   7   1   -2.47    6.39
 -10   7   1   -0.06    6.22
 -10   7   1    0.71    5.03
 -10   7   2   35.51    4.85
 -10   7   2   32.61    6.66
 -10   7   2   41.70    6.51
 -10   7   2   48.88    8.38
 -10   7   3   52.72    6.88
 -10   7   3   55.20    4.97
 -10   7   3   63.93    8.31
 -10   7   3   68.86    5.45
 -10   7   4   23.31    7.74
 -10   7   4   31.16    5.07
 -10   7   4   16.53    6.77
 -10   7   4   21.98    4.83
  -9  -1   1    3.87    6.48
  -9  -1   1    6.08    5.35
   9   1  -1    5.12    5.15
  -9  -1   2    5.50    3.63
  -9  -1   2    6.04    6.64
  -9  -1   3   39.68    5.53
  -9  -1   3   28.01    3.87
  -9  -1   3   36.69    6.84
  -9   0   1   35.52    5.05
   9   0  -1   41.59    5.05
  -9   0   1   34.91    6.41
  -9   0   2   11.68    6.23
  -9   0   2   12.60    4.97
  -9   0   3    1.89    4.90
  -9   0   3    0.81    5.12
  -9   0   3    3.21    5.03
  -9   0   4   -0.04    6.15
  -9   0   4    3.49    3.60
  -9   0   4    3.35    5.22
  -9   0   5    0.10    5.36
  -9   0   5    1.09    5.01
  -9   0   5    0.88    5.50
  -9   0   6   12.49    5.83
  -9   0   6   11.41    6.25
  -9   0   6   10.31    5.65
   9  -1   0   -0.84    4.79
  -9   1   0    1.25    4.68
  -9   1   0    1.90    6.81
  -9   1   1   21.89    4.58
  -9   1   1   23.34    6.07
  -9   1   2   43.35    4.82
  -9   1   2   32.33    4.93
  -9   1   2   44.18    6.10
  -9   1   3   61.61    6.21
  -9   1   3   64.03    5.06
  -9   1   3   46.48    3.65
  -9   1   4   22.35    5.02
  -9   1   4   16.44    5.14
  -9   1   4   18.31    5.83
  -9   1   5    1.17    4.68
  -9   1   5    1.01    5.34
  -9   1   5    3.14    3.74
  -9   1   6    5.68    5.67
  -9   1   6    3.66    3.90
  -9   1   6    2.27    5.72
  -9   1   7    3.13    4.73
  -9   1   7    1.11    5.96
  -9   1   7    2.66    4.27
  -9   2   0    1.56    5.83
  -9   2   0    1.43    4.56
  -9   2   1   33.83    4.72
  -9   2   1   40.60    6.09
  -9   2   1   36.90    4.56
  -9   2   2   34.54    4.91
  -9   2   2   48.40    4.68
  -9   2   2   49.02    4.88
  -9   2   3   23.70    5.48
  -9   2   3   20.66    4.69
  -9   2   3   19.30    4.94
  -9   2   4    8.86    5.19
  -9   2   4   11.48    4.98
  -9   2   4   11.32    4.35
  -9   2   5    0.64    5.43
  -9   2   5    1.42    4.40
  -9   2   5    1.73    5.50
  -9   2   6    9.09    4.43
  -9   2   6    7.51    5.89
  -9   2   6    7.92    5.67
  -9   2   7   12.59    6.01
  -9   2   7   17.15    4.75
  -9   2   7   24.34    6.20
  -9   2   8    6.05    4.74
  -9   2   8    7.17    6.15
  -9   2   8    5.31    6.25
  -9   3   0   22.55    9.48
  -9   3   0   21.11    4.54
  -9   3   0   20.78    5.62
  -9   3   0   12.60    4.67
  -9   3   1    9.40    4.74
  -9   3   1   13.72    5.46
  -9   3   1   13.27    4.26
  -9   3   2   15.36    5.28
  -9   3   2   13.08    4.68
  -9   3   2   14.26    4.28
  -9   3   3   10.26    5.16
  -9   3   3    9.38    4.23
  -9   3   3   12.51    4.61
  -9   3   4   31.91    5.04
  -9   3   4   25.26    5.51
  -9   3   4   34.12    5.31
  -9   3   5   42.24    5.65
  -9   3   5   58.98    5.58
  -9   3   5   58.55    5.41
  -9   3   6    7.92    4.05
  -9   3   6    9.27    5.66
  -9   3   6    9.54    4.43
  -9   3   7    1.82    5.46
  -9   3   7    0.31    5.88
  -9   3   7    0.37    5.99
  -9   3   8    3.10    5.58
  -9   3   8    2.49    5.98
  -9   3   8    2.51    6.03
  -9   3   9   16.59    6.52
  -9   3   9   29.70    6.43
  -9   3   9   21.13    4.92
  -9   4   0    1.66    6.10
  -9   4   0    0.35    4.27
  -9   4   0    4.03   10.76
  -9   4   0    1.18    4.58
  -9   4   1    0.65    5.12
  -9   4   1    3.84    8.57
  -9   4   1    2.08    5.15
  -9   4   1    1.29    4.17
  -9   4   2    3.79    5.15
  -9   4   2    2.04    4.97
  -9   4   2   -1.24    3.98
  -9   4   3    6.00    3.97
  -9   4   3    5.72    4.37
  -9   4   3    5.12    5.44
  -9   4   4    7.97    4.71
  -9   4   4    7.18    5.59
  -9   4   4    6.81    4.19
  -9   4   5    4.01    5.02
  -9   4   5    2.36    5.75
  -9   4   5    0.40    4.21
  -9   4   6   21.85    4.43
  -9   4   6   19.02    5.41
  -9   4   6   16.71    5.95
  -9   4   7   42.84    6.00
  -9   4   7   30.17    4.55
  -9   4   7   46.80    4.57
  -9   4   8    2.05    4.22
  -9   4   8    5.50    4.62
  -9   4   8    9.68    6.10
  -9   4   9    1.95    6.29
  -9   4   9    1.85    6.18
  -9   4   9    2.70    4.79
  -9   5   0   57.19    4.70
  -9   5   0   60.75    9.46
  -9   5   0   43.56    5.15
  -9   5   0   65.82    5.69
  -9   5   1    9.71    4.31
  -9   5   1   10.64    8.80
  -9   5   1    8.49    5.24
  -9   5   1    9.66    5.22
  -9   5   2    6.76    5.28
  -9   5   2    3.50    4.04
  -9   5   2    7.44    5.03
  -9   5   2    7.45    6.68
  -9   5   3    5.80    4.30
  -9   5   3    8.55    4.20
  -9   5   3    9.91    8.17
  -9   5   3    8.68    5.78
  -9   5   4    0.88    4.56
  -9   5   4    2.44    4.16
  -9   5   4    0.35    4.21
  -9   5   5   53.25    5.13
  -9   5   5   56.11    4.58
  -9   5   5   40.51    4.44
  -9   5   6   38.92    5.33
  -9   5   6   36.37    4.45
  -9   5   6   26.14    4.52
  -9   5   7   45.16    4.68
  -9   5   7   28.22    4.49
  -9   5   7   44.44    5.75
  -9   5   8    2.51    4.55
  -9   5   8    4.86    4.62
  -9   5   8    2.36    3.99
  -9   5   9    1.41    4.78
  -9   5   9    0.90    6.10
  -9   5   9    5.01    6.39
  -9   6   0   19.96    5.71
  -9   6   0   21.13    9.08
  -9   6   0   24.71    4.78
  -9   6   0   27.96    4.70
  -9   6   1   12.62    8.64
  -9   6   1    8.86    5.31
  -9   6   1    4.29    4.22
  -9   6   1    5.60    5.71
  -9   6   2   19.10    4.14
  -9   6   2   22.96    7.00
  -9   6   2   24.59    4.43
  -9   6   2   19.79    5.81
  -9   6   3   -0.90    5.93
  -9   6   3    2.24    4.33
  -9   6   3    1.64    4.23
  -9   6   3    2.01    8.18
  -9   6   4    4.68    5.94
  -9   6   4    2.05    6.64
  -9   6   4    4.29    4.40
  -9   6   4    4.78    4.35
  -9   6   5   13.36    4.83
  -9   6   5   16.44    5.44
  -9   6   5    8.51    6.58
  -9   6   5   10.80    6.14
  -9   6   6   -0.51    6.10
  -9   6   6    5.68    5.42
  -9   6   6    4.61    5.10
  -9   6   7   15.87    6.07
  -9   6   7   18.72    5.37
  -9   6   7   15.85    4.76
  -9   6   8   24.63    4.90
  -9   6   8   22.79    5.73
  -9   6   8   18.17    6.41
  -9   7   0   21.95    5.91
  -9   7   0   28.08    8.83
  -9   7   0   28.03    6.19
  -9   7   1    0.87    5.88
  -9   7   1    1.64    4.42
  -9   7   1    0.86    5.72
  -9   7   1   -0.46    8.62
  -9   7   2   20.13    4.73
  -9   7   2   20.09    8.48
  -9   7   2   13.50    4.27
  -9   7   2   14.92    6.02
  -9   7   3   18.11    8.46
  -9   7   3   12.45    4.29
  -9   7   3   18.27    4.74
  -9   7   3   14.23    5.97
  -9   7   4   14.44    6.74
  -9   7   4    8.99    6.07
  -9   7   4   11.21    4.46
  -9   7   4   15.70    4.62
  -9   7   5    5.91    6.61
  -9   7   5    8.50    4.69
  -9   7   5    3.83    6.14
  -9   7   5    6.74    5.52
  -9   7   6    7.24    6.81
  -9   7   6    5.74    4.66
  -9   7   6    4.32    5.20
  -9   7   6    6.40    6.21
  -9   7   7    2.56    4.72
  -9   7   7    2.96    6.76
  -9   7   7    1.93    5.18
  -9   7   7    2.27    6.24
  -9   7   8    8.48    6.86
  -9   7   8    4.53    6.48
  -9   7   8    5.80    4.92
  -9   7   8    6.21    5.64
  -9   8   0    4.87    5.41
  -9   8   0    3.54    8.52
  -9   8   0    5.91    7.33
  -9   8   1   12.60    5.90
  -9   8   1    9.35    6.03
  -9   8   1   12.20    7.07
  -9   8   2   89.87    7.56
  -9   8   2   79.26    6.41
  -9   8   2   82.01    5.22
  -9   8   3   15.23    4.50
  -9   8   3   15.35    6.03
  -9   8   3   16.26    6.93
  -9   8   4    4.81    6.84
  -9   8   4    2.97    5.51
  -9   8   4    4.29    6.30
  -9   8   5   29.90    6.89
  -9   8   5   31.59    6.29
  -9   8   5   38.13    4.98
  -9   8   6    5.78    4.95
  -9   8   6    5.62    6.92
  -9   8   6    4.00    6.26
  -9   8   6    6.47    5.09
  -9   8   7   10.95    5.05
  -9   8   7    7.50    5.47
  -9   8   7    8.85    6.47
  -9   8   7    5.55    6.94
  -9   9   0    3.87    7.40
  -9   9   0    7.03    6.28
  -9   9   0    5.66    8.35
  -9   9   1    1.44    5.30
  -9   9   1    5.68    8.58
  -9   9   1    0.42    5.98
  -9   9   2    4.29    4.94
  -9   9   2    5.06    6.15
  -9   9   2    5.32    6.87
  -9   9   3   15.83    6.20
  -9   9   3   17.88    8.70
  -9   9   3   17.08    5.88
  -9   9   4    9.93    7.03
  -9   9   4    3.86    7.72
  -9   9   4    8.51    4.97
  -9   9   5    1.91    6.42
  -9   9   5    0.70    8.81
  -9   9   5    6.38    5.14
  -9  10   0   35.43    8.11
  -9  10   0   48.95    7.30
  -9  10   0   59.71    7.63
  -9  10   1    5.65    6.82
  -9  10   1    4.82    7.75
  -9  10   1    2.12    6.32
  -9  10   2   23.46    6.97
  -9  10   2   25.12    5.90
  -9  10   2   21.26    6.69
  -8  -3   1   24.44    6.68
   8   3  -1   37.56    7.04
  -8  -3   1   30.71    5.40
   8   3  -1   27.21    5.43
  -8  -3   2   16.94    5.40
  -8  -3   2   10.62    5.43
   8   3  -2   16.59    5.32
   8   3  -2   13.32    6.88
  -8  -3   3   12.97    5.38
   8   3  -3   14.98    5.37
  -8  -3   3   14.40    5.39
   8   3  -3   15.91    5.46
  -8  -3   4   11.82    6.60
   8   3  -4   14.40    5.09
  -8  -3   4    7.03    5.50
  -8  -3   4    8.94    5.44
   8   2  -1    9.64    4.70
  -8  -2   1    5.20    6.00
  -8  -2   1   10.14    4.73
   8   2  -1   15.98    5.63
   8   2  -2   27.95    4.96
  -8  -2   2   19.27    5.04
   8   2  -2   32.18    6.75
  -8  -2   2   24.72    4.88
  -8  -2   3   42.57    6.24
   8   2  -3   63.53    5.62
  -8  -2   3   50.67    5.06
   8   2  -4  104.29    5.84
  -8  -2   4   76.08    5.51
  -8  -2   4   58.07    5.34
  -8  -2   4   86.15    5.28
  -8  -2   5   27.77    5.18
  -8  -2   5   20.08    5.41
   8   2  -5   27.90    5.10
  -8  -2   5   23.74    5.02
  -8  -2   6    2.34    6.18
  -8  -2   6    4.83    5.23
   8   2  -6    6.80    5.00
  -8  -2   6    1.67    5.54
  -8  -2   7    8.53    6.05
   8   2  -7   12.59    4.89
  -8  -2   7    8.55    5.09
  -8  -2   7   10.86    5.45
  -8  -1   1    0.38    4.40
   8   1  -1    3.01    4.26
  -8  -1   1    1.83    5.77
   8   1  -2    3.85    4.34
  -8  -1   2   -0.38    4.33
  -8  -1   2    3.70    5.64
  -8  -1   3    3.16    4.45
  -8  -1   3    4.92    4.71
  -8  -1   4    2.20    4.49
  -8  -1   4   -2.45    4.53
  -8  -1   4   -0.97    5.68
  -8  -1   5    1.21    4.93
  -8  -1   5   -2.22    4.52
  -8  -1   5   -2.04    4.84
  -8  -1   6   -0.88    5.30
  -8  -1   6    1.79    5.47
  -8  -1   6    2.18    4.61
  -8  -1   7    1.14    5.31
  -8  -1   7    1.64    4.58
  -8  -1   7    3.37    5.61
  -8  -1   8    8.56    5.77
  -8  -1   8    4.72    4.78
  -8  -1   8    5.74    6.06
  -8  -1   9   12.96    6.54
  -8  -1   9   11.50    4.91
  -8  -1   9   15.98    5.93
  -8   0   1    0.56    4.11
  -8   0   1   -1.67    5.35
   8   0  -1    3.01    4.11
  -8   0   2    2.81    4.43
  -8   0   2    5.53    4.13
  -8   0   3    1.64    4.37
  -8   0   3    0.75    4.27
  -8   0   3   -0.25    4.34
  -8   0   4    9.32    4.52
  -8   0   4   15.06    4.54
  -8   0   4   14.50    5.18
  -8   0   5  121.44    5.24
  -8   0   5   98.78    4.81
  -8   0   5   72.19    4.98
  -8   0   6   74.41    4.78
  -8   0   6   57.14    5.19
  -8   0   6   83.15    5.31
  -8   0   7   11.78    3.97
  -8   0   7   11.69    4.38
  -8   0   7   16.04    3.95
  -8   0   8   -0.85    5.48
  -8   0   8    1.06    4.42
  -8   0   8    2.73    5.64
  -8   0   9    2.25    6.28
  -8   0   9    0.74    4.48
  -8   0   9    4.38    5.74
  -8   0  10    8.93    4.71
  -8   0  10   15.43    4.30
  -8   0  10   16.43    4.85
  -8   1   0   12.81    5.30
   8  -1   0   12.35    4.07
  -8   1   0   12.60    2.77
  -8   1   1    3.54    2.78
  -8   1   1    3.06    5.23
   8  -1  -1    0.89    4.16
  -8   1   2   15.41    4.11
  -8   1   2   13.78    4.12
  -8   1   2    9.39    2.91
  -8   1   3    7.29    4.27
  -8   1   3    9.00    4.92
  -8   1   3    6.58    4.10
  -8   1   4    9.64    3.98
  -8   1   4    4.33    4.47
  -8   1   4    7.75    4.37
  -8   1   5   34.73    4.24
  -8   1   5   43.27    3.58
  -8   1   5   27.31    4.81
  -8   1   6   20.34    4.18
  -8   1   6   23.75    5.12
  -8   1   6   16.05    3.72
  -8   1   7   66.69    5.58
  -8   1   7   80.24    4.58
  -8   1   7  102.65    5.73
  -8   1   8   48.15    5.80
  -8   1   8   78.10    5.79
  -8   1   8   66.11    4.56
  -8   1   9    3.46    5.82
  -8   1   9    3.42    4.36
  -8   1   9    6.00    5.88
  -8   1  10    2.61    5.99
  -8   1  10    0.74    6.25
  -8   1  10    1.86    4.71
  -8   2   0   21.26    5.14
   8  -2   0   24.46    4.07
  -8   2   0   19.68    4.13
  -8   2   1   -0.22    3.88
  -8   2   1    1.86    4.92
  -8   2   2    0.55    3.99
  -8   2   2    2.34    4.21
  -8   2   2   -0.20    4.66
  -8   2   3    4.33    3.24
  -8   2   3    5.21    3.78
  -8   2   3    4.57    4.18
  -8   2   4    9.08    4.51
  -8   2   4    3.98    4.70
  -8   2   4    9.69    3.74
  -8   2   5   31.36    3.58
  -8   2   5   20.43    5.05
  -8   2   5   28.89    3.92
  -8   2   6   23.98    4.00
  -8   2   6   30.10    5.20
  -8   2   6   19.58    5.17
  -8   2   7    3.66    5.26
  -8   2   7   -2.22    5.35
  -8   2   7   -0.23    3.96
  -8   2   8   -1.01    4.11
  -8   2   8   -0.57    5.37
  -8   2   8   -1.45    5.43
  -8   2   9    0.23    4.30
  -8   2   9    0.10    5.74
  -8   2   9    1.11    5.68
  -8   2  10    1.55    4.67
  -8   2  10   -0.12    6.01
  -8   2  10    1.77    5.95
  -8   2  11    2.26    4.70
  -8   2  11    0.94    6.37
  -8   2  11    1.46    6.30
  -8   3   0   19.55    3.91
  -8   3   0   22.49    5.48
  -8   3   0   18.30    6.33
  -8   3   1   74.13    4.49
  -8   3   1   89.52    4.21
  -8   3   1  102.02    4.66
  -8   3   2   60.18    4.12
  -8   3   2   50.06    4.64
  -8   3   2   66.82    4.83
  -8   3   3  158.97    5.07
  -8   3   3  151.82    5.02
  -8   3   3  118.72    5.20
  -8   3   4   29.85    4.66
  -8   3   4   20.23    4.86
  -8   3   4   26.06    3.86
  -8   3   5   24.13    3.94
  -8   3   5   21.44    3.45
  -8   3   5   12.25    5.32
  -8   3   6   12.93    3.71
  -8   3   6   22.23    4.53
  -8   3   6   19.48    5.02
  -8   3   7    0.40    5.39
  -8   3   7    0.14    3.94
  -8   3   7    1.65    5.33
  -8   3   8   10.78    4.11
  -8   3   8   14.03    5.62
  -8   3   8    7.30    4.02
  -8   3   9   10.59    4.36
  -8   3   9   13.68    5.77
  -8   3   9   11.42    5.75
  -8   3  10   36.05    5.95
  -8   3  10   49.61    6.00
  -8   3  10   53.73    4.67
  -8   3  11   -0.37    6.06
  -8   3  11    0.19    4.82
  -8   3  11    1.80    6.06
  -8   4   0    7.06    3.90
  -8   4   0    5.63    4.51
  -8   4   0    3.35    4.30
  -8   4   0    7.12    7.65
  -8   4   1   33.57    3.92
  -8   4   1   38.65    4.74
  -8   4   1   32.27    7.70
  -8   4   1   24.94    4.60
  -8   4   2    8.89    4.49
  -8   4   2    6.33    3.73
  -8   4   2    6.55    4.78
  -8   4   3    2.62    3.70
  -8   4   3    1.47    4.90
  -8   4   3    0.52    4.00
  -8   4   4    0.17    3.75
  -8   4   4    2.71    5.08
  -8   4   4    1.27    4.45
  -8   4   5    1.59    4.83
  -8   4   5    2.34    4.69
  -8   4   5    1.17    5.39
  -8   4   6   18.53    5.16
  -8   4   6   18.87    4.01
  -8   4   6   14.11    5.52
  -8   4   7    1.49    5.54
  -8   4   7    2.14    5.25
  -8   4   7    2.16    4.07
  -8   4   8   12.96    5.65
  -8   4   8   12.83    5.76
  -8   4   8   10.76    4.29
  -8   4   9   19.90    4.50
  -8   4   9   14.64    5.74
  -8   4   9   12.08    5.67
  -8   4  10    8.85    4.60
  -8   4  10    8.70    5.92
  -8   4  10    3.36    5.96
  -8   4  11    6.70    6.02
  -8   4  11   12.45    4.27
  -8   4  11   12.40    4.96
  -8   5   0   11.18    4.82
  -8   5   0   17.46    4.76
  -8   5   0   17.43    7.60
  -8   5   0   19.52    4.10
  -8   5   1    6.32    6.21
  -8   5   1    7.52    4.65
  -8   5   1    5.69    5.00
  -8   5   1    7.01    4.64
  -8   5   2    6.94    5.14
  -8   5   2    8.41    3.81
  -8   5   2   11.46    7.30
  -8   5   2   10.73    3.90
  -8   5   3  184.04    7.97
  -8   5   3  209.21    5.65
  -8   5   3  176.79    6.22
  -8   5   3  241.67    5.99
  -8   5   4    1.76    4.26
  -8   5   4    0.71    5.24
  -8   5   4    3.63    3.93
  -8   5   5   60.80    4.14
  -8   5   5   64.38    4.79
  -8   5   5   47.00    5.53
  -8   5   6   -0.80    4.84
  -8   5   6    0.53    5.52
  -8   5   6    1.44    3.98
  -8   5   7    3.58    5.23
  -8   5   7    4.81    5.72
  -8   5   7    4.16    4.03
  -8   5   8    1.80    4.31
  -8   5   8    0.76    5.38
  -8   5   8   -1.53    5.86
  -8   5   9   10.50    5.94
  -8   5   9   14.26    4.51
  -8   5   9   14.05    5.55
  -8   5  10   15.96    4.79
  -8   5  10    8.14    6.13
  -8   5  10   12.76    4.07
  -8   5  11    8.61    6.53
  -8   5  11   11.22    5.20
  -8   5  11    8.75    6.07
  -8   6   0    4.34    5.13
  -8   6   0    3.06    4.14
  -8   6   0    1.14    7.45
  -8   6   1   25.86    5.44
  -8   6   1   27.31    4.05
  -8   6   1   27.59    7.68
  -8   6   2    3.66    6.08
  -8   6   2    3.81    5.40
  -8   6   2   -0.20    3.81
  -8   6   3   30.00    5.16
  -8   6   3   22.90    5.37
  -8   6   3   20.48    6.07
  -8   6   3   21.91    4.09
  -8   6   4   28.12    6.05
  -8   6   4   39.54    4.38
  -8   6   4   29.62    5.64
  -8   6   4   40.91    4.22
  -8   6   5   45.95    5.59
  -8   6   5   48.87    6.07
  -8   6   5   71.10    4.51
  -8   6   5   64.01    4.72
  -8   6   6   54.38    5.89
  -8   6   6   72.75    5.22
  -8   6   6   78.03    4.65
  -8   6   7   28.91    5.95
  -8   6   7   36.62    5.33
  -8   6   7   38.33    4.60
  -8   6   8    4.43    5.37
  -8   6   8    4.95    4.57
  -8   6   8    3.49    5.91
  -8   6   9    6.81    4.69
  -8   6   9    7.36    5.63
  -8   6   9    2.38    6.02
  -8   6  10    2.62    4.27
  -8   6  10    2.45    3.53
  -8   6  10    1.10    6.38
  -8   6  11   15.64    5.56
  -8   7   0   11.19    6.66
  -8   7   0   11.16    5.89
  -8   7   0   15.09    4.47
  -8   7   1  122.05    6.98
  -8   7   1  131.14    5.33
  -8   7   1  112.58    6.06
  -8   7   2   44.10    6.41
  -8   7   2   44.64    4.14
  -8   7   2   37.86    5.58
  -8   7   3  208.71    6.60
  -8   7   3  209.30    6.78
  -8   7   3  214.45    8.17
  -8   7   4   16.19    5.72
  -8   7   4   19.35    6.20
  -8   7   4   22.71    4.40
  -8   7   5   12.54    5.63
  -8   7   5   11.41    4.56
  -8   7   5   10.62    6.03
  -8   7   6   12.94    5.66
  -8   7   6   15.27    4.80
  -8   7   6   14.01    6.05
  -8   7   7    5.96    5.87
  -8   7   7    2.24    4.66
  -8   7   7    3.74    5.95
  -8   7   7    2.93    5.15
  -8   7   8    3.47    5.97
  -8   7   8    7.30    6.05
  -8   7   8    4.79    5.39
  -8   7   8    5.34    4.68
  -8   7   9    4.58    6.20
  -8   7   9    2.61    4.91
  -8   7   9    0.42    6.04
  -8   7  10    6.93    6.49
  -8   7  10    6.75    5.20
  -8   8   0    1.62    6.12
  -8   8   0    0.21    5.91
  -8   8   0    1.90    6.80
  -8   8   1    9.07    5.56
  -8   8   1   10.80    6.16
  -8   8   1   13.13    4.35
  -8   8   2  103.15    8.16
  -8   8   2   90.31    6.00
  -8   8   2   96.16    4.96
  -8   8   3   92.82    6.02
  -8   8   3  102.47    4.95
  -8   8   3  103.20    6.96
  -8   8   4    5.08    4.41
  -8   8   4    2.52    5.59
  -8   8   4    2.01    6.13
  -8   8   5   28.10    6.29
  -8   8   5   34.23    4.87
  -8   8   5   25.90    5.80
  -8   8   6   63.54    5.31
  -8   8   6   53.36    6.06
  -8   8   6   53.77    6.52
  -8   8   7   41.84    6.16
  -8   8   7   47.25    6.40
  -8   8   8    3.64    6.06
  -8   8   8    2.00    6.21
  -8   8   9    9.86    6.28
  -8   8   9   14.48    6.43
  -8   8   9   15.30    5.39
   8  -8  -9    8.17    6.03
  -8   9   0    4.09    5.64
  -8   9   0    3.31    5.99
  -8   9   0    5.62    5.51
  -8   9   1   70.19    6.46
  -8   9   1   52.64    7.29
  -8   9   1   60.96    6.42
  -8   9   2   16.89    4.54
  -8   9   2   15.98    5.72
  -8   9   2   23.08    6.37
  -8   9   3    2.89    6.30
  -8   9   3    4.91    4.45
  -8   9   3    3.68    7.10
  -8   9   4   -0.54    4.64
  -8   9   4   -0.04    5.76
  -8   9   4    1.83    6.58
  -8   9   5    6.95    6.18
  -8   9   5    4.03    6.56
  -8   9   5    3.76    6.09
  -8   9   6    6.67    6.01
  -8   9   6    9.54    6.67
  -8   9   6   10.85    5.50
  -8   9   7    6.16    6.53
  -8   9   7    8.66    6.29
   8  -9  -8   19.13    6.26
  -8   9   8   14.92    6.59
  -8   9   8   13.91    6.62
  -8  10   0    5.08    7.85
  -8  10   0    5.02    5.93
  -8  10   0    6.42    7.73
  -8  10   1   20.70    6.11
  -8  10   1   23.12    6.81
  -8  10   1   15.99    7.51
  -8  10   2   42.84    6.33
  -8  10   2   45.66    6.61
  -8  10   2   47.95    6.42
  -8  10   3   49.95    6.47
  -8  10   3   44.61    6.43
  -8  10   3   42.74    6.81
  -8  10   4   56.14    6.53
  -8  10   4   68.14    5.82
  -8  10   4   63.00    7.23
  -8  10   5   12.20    5.74
  -8  10   5   11.13    6.32
  -8  10   5   13.36    6.79
  -8  10   6   -0.58    4.91
  -8  10   6    3.54    6.42
  -8  11   0    4.19    8.15
  -8  11   0    7.79   10.51
  -8  11   0    4.91    7.52
  -8  11   1   11.00    7.92
  -8  11   1    8.23    8.10
  -8  11   1    6.85    6.29
  -8  11   2    0.50    6.56
  -8  11   2    1.04    7.24
  -8  11   2    0.26    8.01
  -8  11   3   10.25    6.70
  -8  11   3   11.18    7.27
  -8  11   3   13.50    6.80
  -7  -5   1    0.33    5.71
   7   5  -1    1.67    4.94
   7   5  -1   -0.15    5.73
  -7  -5   2   19.44    5.62
  -7  -5   2   12.32    6.90
   7   5  -2   16.34    5.77
   7   5  -2   22.10    5.19
  -7  -4   1    0.87    5.12
   7   4  -1    1.11    5.94
   7   4  -1    0.39    5.17
  -7  -4   1   -0.50    5.16
  -7  -4   2   10.40    3.55
   7   4  -2    8.82    5.17
  -7  -4   2    5.56    5.10
   7   4  -2    9.21    5.70
   7   4  -3    5.19    4.60
   7   4  -3    7.77    5.10
  -7  -4   3    3.95    5.05
  -7  -4   3    6.97    5.05
  -7  -4   4   25.55    5.24
  -7  -4   4   18.44    5.08
   7   4  -4   23.07    4.66
   7   4  -5    1.22    4.71
  -7  -4   5   -0.44    5.12
  -7  -4   5    0.47    5.31
  -7  -4   5    1.48    5.13
  -7  -4   6    4.75    3.58
   7   4  -6    3.44    4.64
  -7  -4   6   -0.87    5.79
  -7  -4   6    1.88    5.16
  -7  -4   7   50.19    5.44
  -7  -4   7   60.62    5.45
  -7  -4   7   42.92    6.35
   7   4  -7   60.34    4.99
  -7  -3   1   39.94    4.79
   7   3  -1   44.07    4.79
  -7  -3   1   36.43    4.82
   7   3  -1   53.53    4.89
  -7  -3   2    2.90    4.48
  -7  -3   2    4.30    4.77
   7   3  -2    1.32    4.61
   7   3  -2    2.63    5.44
   7   3  -3   33.88    4.53
  -7  -3   3   28.79    4.83
  -7  -3   3   35.84    4.56
   7   3  -3   31.10    4.60
  -7  -3   4   26.68    4.64
  -7  -3   4   20.81    4.81
   7   3  -4   27.19    4.48
   7   3  -5    6.29    5.18
  -7  -3   5    4.44    4.89
  -7  -3   5    4.45    4.68
  -7  -3   5    7.20    4.70
  -7  -3   6   24.27    5.33
   7   3  -6   34.09    4.49
  -7  -3   6   31.51    4.84
  -7  -3   6   32.19    3.67
  -7  -3   7    1.31    4.55
  -7  -3   7    2.95    4.93
  -7  -3   7    2.26    5.69
   7   3  -7    0.98    4.32
  -7  -3   8    6.23    4.75
   7   3  -8   11.05    4.44
  -7  -3   8    9.42    5.08
  -7  -3   8    3.14    6.27
  -7  -3   9    7.02    4.92
   7   3  -9   11.74    4.61
  -7  -3   9    5.89    6.79
  -7  -3   9    9.00    5.25
   7   2  -1    2.98    4.09
  -7  -2   1    5.73    4.07
  -7  -2   1    4.68    4.30
   7   2  -1    6.20    5.53
  -7  -2   2   30.14    5.45
   7   2  -2   36.92    4.08
   7   2  -2   40.46    5.51
  -7  -2   2   31.67    4.20
  -7  -2   3   13.24    4.14
   7   2  -3   12.97    4.24
   7   2  -3   11.86    4.11
  -7  -2   3    9.95    4.47
  -7  -2   4    0.87    4.30
  -7  -2   4    1.18    4.44
   7   2  -4    1.40    4.18
  -7  -2   5   11.34    4.62
  -7  -2   5    9.07    4.61
  -7  -2   5   13.49    4.45
   7   2  -5   12.18    4.14
  -7  -2   6    4.76    3.13
  -7  -2   6    4.29    5.25
   7   2  -6    5.31    4.09
  -7  -2   6    0.98    5.01
  -7  -2   7    6.18    4.87
  -7  -2   7    6.30    4.30
  -7  -2   7    5.86    5.40
   7   2  -7    7.13    4.09
  -7  -2   8   40.10    5.96
  -7  -2   8   60.60    5.13
  -7  -2   8   49.97    4.54
   7   2  -8   52.34    4.42
  -7  -2   9   29.85    4.58
  -7  -2   9   31.82    3.81
  -7  -2   9   22.10    4.53
   7   2  -9   29.59    4.37
  -7  -2  10    3.23    4.78
  -7  -2  10    1.77    4.72
  -7  -2  10    2.90    5.27
   7   2 -10    2.05    4.32
  -7  -1   1   62.42    4.10
  -7  -1   1   52.83    4.45
   7   1  -1   81.57    6.18
   7   1  -1   59.91    4.03
   7   1  -2   54.10    4.07
  -7  -1   2   57.85    5.40
   7   1  -2   72.06    5.01
  -7  -1   2   56.48    4.14
  -7  -1   3    4.02    4.15
   7   1  -3    3.01    4.40
  -7  -1   3    3.31    3.94
  -7  -1   4   31.24    4.19
   7   1  -4   37.59    4.38
  -7  -1   4   22.98    4.17
  -7  -1   4   34.85    4.22
  -7  -1   5   19.81    4.42
  -7  -1   5   28.22    3.16
   7   1  -5   29.66    4.18
  -7  -1   5   27.32    4.10
   7   1  -6    9.98    4.04
  -7  -1   6    8.33    4.49
  -7  -1   6    4.67    4.77
  -7  -1   6    8.99    3.99
  -7  -1   7   -1.49    5.08
  -7  -1   7    1.52    4.87
   7   1  -7    1.01    3.95
  -7  -1   7    1.20    3.97
  -7  -1   8    0.58    4.03
  -7  -1   8    0.61    3.70
  -7  -1   8   -0.38    5.10
  -7  -1   9    3.90    3.67
  -7  -1   9    2.91    4.18
  -7  -1   9    5.06    4.20
  -7  -1  10    4.50    4.30
  -7  -1  10    5.64    4.50
  -7  -1  10    2.42    5.44
  -7  -1  11    3.56    4.64
  -7  -1  11    1.66    4.60
  -7  -1  11    1.35    5.59
  -7   0   1   18.47    4.09
  -7   0   1   17.30    3.68
   7   0  -1   19.18    3.67
  -7   0   2  326.56    4.81
   7   0  -2  332.48    5.53
  -7   0   2  344.23    6.81
  -7   0   3   16.77    3.80
  -7   0   3   14.83    3.89
  -7   0   4   27.61    3.85
  -7   0   4   22.35    2.96
  -7   0   4   31.13    4.18
  -7   0   5    1.16    3.70
  -7   0   5    1.07    4.32
  -7   0   5    2.16    4.32
  -7   0   6   -1.20    4.66
  -7   0   6    0.01    3.73
  -7   0   6    0.10    4.57
  -7   0   7    8.24    4.83
  -7   0   7    5.99    5.07
  -7   0   7    7.87    3.73
  -7   0   8   46.47    5.46
  -7   0   8   67.80    5.35
  -7   0   8   52.46    4.10
  -7   0   9   52.69    4.19
  -7   0   9   63.79    5.62
  -7   0   9   38.82    5.74
  -7   0  10   22.82    3.09
  -7   0  10   22.57    5.55
  -7   0  10   17.41    6.00
  -7   0  11   35.17    4.52
  -7   0  11   27.22    6.19
  -7   0  11   40.94    5.73
  -7   0  12    7.40    4.59
  -7   0  12    7.52    4.51
  -7   0  12   11.18    5.92
  -7   1   0   39.84    5.00
  -7   1   0   35.90    3.76
   7  -1   0   40.11    3.72
  -7   1   1   60.76    3.79
   7  -1  -1   65.60    3.89
  -7   1   1   64.20    4.93
  -7   1   2  102.12    4.39
  -7   1   2  103.33    4.03
  -7   1   3   11.80    2.80
  -7   1   3   19.90    3.87
  -7   1   3   17.09    3.52
  -7   1   4    8.01    2.94
  -7   1   4    5.58    3.46
  -7   1   4    4.62    4.11
  -7   1   5    1.54    3.52
  -7   1   5    2.67    4.31
  -7   1   5    1.71    4.28
  -7   1   6   43.64    3.73
  -7   1   6   37.63    4.79
  -7   1   6   59.62    4.94
  -7   1   7    6.45    5.03
  -7   1   7   12.61    5.03
  -7   1   7    9.02    3.64
  -7   1   8   15.85    3.74
  -7   1   8   24.15    5.01
  -7   1   8   11.51    4.95
  -7   1   9   45.40    5.47
  -7   1   9   37.85    4.01
  -7   1   9   30.35    5.48
  -7   1  10   12.31    5.31
  -7   1  10    7.95    4.04
  -7   1  10    5.30    5.51
  -7   1  11    3.45    4.14
  -7   1  11    7.47    4.28
  -7   1  11    9.52    5.65
  -7   1  12   23.94    4.30
  -7   1  12   19.41    4.56
  -7   1  12   16.32    6.14
   7  -2   0  155.17    4.38
  -7   2   0  155.79    4.45
  -7   2   0  174.03    5.82
  -7   2   1   90.04    3.95
  -7   2   1   92.98    4.76
  -7   2   2    4.14    3.94
  -7   2   2    5.77    3.49
  -7   2   2    5.48    4.12
  -7   2   3    5.84    3.77
  -7   2   3    2.95    2.93
  -7   2   3    6.19    4.12
  -7   2   4  276.20    5.69
  -7   2   4  363.02    7.01
  -7   2   4  398.70    6.42
  -7   2   5   16.28    3.54
  -7   2   5   11.10    4.57
  -7   2   5   19.74    3.21
  -7   2   6   12.96    4.81
  -7   2   6   19.14    3.51
  -7   2   6   24.94    4.75
  -7   2   7    5.27    5.01
  -7   2   7    5.31    3.57
  -7   2   7    4.34    4.97
  -7   2   8    2.14    3.66
  -7   2   8    0.32    5.04
  -7   2   8    2.01    5.07
  -7   2   9   11.77    5.30
  -7   2   9    7.84    3.74
  -7   2   9    7.79    3.85
  -7   2  10   12.03    5.43
  -7   2  10   15.47    4.12
  -7   2  10    6.91    5.45
  -7   2  11   30.78    4.48
  -7   2  11   26.33    5.88
  -7   2  11   31.15    5.83
  -7   2  12   15.10    4.70
  -7   2  12   13.66    5.99
  -7   2  12   16.85    6.07
  -7   2  13   70.27    5.37
  -7   2  13   49.59    6.55
  -7   2  13   65.75    4.89
  -7   3   0   87.34    4.12
  -7   3   0   82.82    4.02
  -7   3   1    0.37    3.50
  -7   3   1    0.53    3.97
  -7   3   1    1.99    3.96
  -7   3   2   19.29    4.25
  -7   3   2   28.96    3.70
  -7   3   2   31.58    4.27
  -7   3   3    0.09    3.36
  -7   3   3    0.02    2.76
  -7   3   3   -0.70    4.26
  -7   3   4   12.12    4.15
  -7   3   4    9.42    3.34
  -7   3   4    9.40    3.10
  -7   3   5  241.19    5.65
  -7   3   5  190.68    4.66
  -7   3   5  266.71    5.98
  -7   3   6  568.62    9.77
  -7   3   6  434.25    7.22
  -7   3   6  647.17    8.63
  -7   3   7  222.80    5.57
  -7   3   7  161.45    5.76
  -7   3   7  245.53    6.16
  -7   3   8   14.42    5.21
  -7   3   8   19.43    5.17
  -7   3   8   21.30    3.95
  -7   3   9    4.11    5.22
  -7   3   9    1.02    5.19
  -7   3   9    3.28    4.03
  -7   3  10   -2.52    5.46
  -7   3  10    2.66    5.44
  -7   3  10    3.11    4.33
  -7   3  11    6.32    5.55
  -7   3  11    8.90    4.49
  -7   3  11    3.29    5.68
  -7   3  12   30.21    3.61
  -7   3  12   29.91    6.09
  -7   3  12   20.62    5.95
  -7   3  13    0.89    4.60
  -7   3  13    9.88    6.52
  -7   3  13    4.94    5.24
  -7   4   0   47.89    6.85
  -7   4   0   36.65    5.06
  -7   4   0   46.76    3.85
  -7   4   0   50.18    3.79
  -7   4   1    1.26    4.30
  -7   4   1   -1.33    3.50
  -7   4   1    0.45    6.61
  -7   4   1    2.14    3.45
  -7   4   2  141.90    4.67
  -7   4   2  112.54    5.18
  -7   4   2  126.22    4.48
  -7   4   3  125.19    5.32
  -7   4   3  157.75    4.87
  -7   4   3  166.00    4.87
  -7   4   4  235.05    5.65
  -7   4   4  188.22    5.72
  -7   4   4  233.23    5.63
  -7   4   5   11.06    4.70
  -7   4   5    7.37    3.56
  -7   4   5    9.72    4.96
  -7   4   6    5.85    4.82
  -7   4   6    2.04    3.71
  -7   4   6    4.42    5.27
  -7   4   7   27.22    5.13
  -7   4   7   35.04    5.02
  -7   4   7   37.24    3.99
  -7   4   8   11.54    3.87
  -7   4   8    8.16    5.34
  -7   4   8    9.73    5.21
  -7   4   9   15.07    5.39
  -7   4   9   14.93    5.33
  -7   4   9   21.75    4.28
  -7   4  10   15.60    4.48
  -7   4  10   12.50    5.58
  -7   4  11   41.28    4.77
  -7   4  11   27.04    5.85
  -7   4  12   14.74    5.09
  -7   4  12   11.89    5.96
   7  -4 -13    4.44    6.53
  -7   4  13    2.31    6.56
  -7   4  13    7.97    5.45
  -7   5   0   24.00    4.64
  -7   5   0   27.51    6.75
  -7   5   0   27.69    4.57
  -7   5   1   48.63    4.92
  -7   5   1   56.66    4.57
  -7   5   1   55.16    6.88
  -7   5   2   79.10    5.91
  -7   5   2   74.23    5.18
  -7   5   2   87.79    4.21
  -7   5   3  464.07    8.50
  -7   5   3  397.30    7.27
  -7   5   3  346.65    6.89
  -7   5   3  332.36    9.62
  -7   5   4  766.02   12.21
  -7   5   4  710.91   10.30
  -7   5   4  565.65    8.50
  -7   5   5   26.78    4.57
  -7   5   5   32.30    4.00
  -7   5   5   20.11    5.26
  -7   5   6   39.32    5.49
  -7   5   6   59.28    4.90
  -7   5   6   57.45    4.24
  -7   5   7   49.54    5.15
  -7   5   7   48.99    4.20
  -7   5   7   34.31    5.38
  -7   5   8   37.67    5.55
  -7   5   8   52.05    4.41
  -7   5   9   32.51    5.87
  -7   5   9   53.30    4.53
  -7   5  10   11.83    5.83
   7  -5 -10   16.99    5.71
  -7   5  10   21.94    4.65
   7  -5 -11    3.57    4.16
  -7   5  11    1.20    5.97
  -7   5  11    7.77    4.84
   7  -5 -12   16.54    6.30
  -7   5  12   25.38    3.87
  -7   5  12   17.15    6.54
  -7   6   0    1.57    4.87
  -7   6   0    0.81    5.27
  -7   6   0    1.07    4.63
  -7   6   1   96.15    4.35
  -7   6   1   98.15    7.29
  -7   6   1   84.87    5.46
  -7   6   2   79.18    5.51
  -7   6   2   91.93    5.01
  -7   6   2   89.41    7.08
  -7   6   3    1.96    3.88
  -7   6   3    0.70    5.38
  -7   6   3    3.89    5.16
  -7   6   4    3.30    5.12
  -7   6   4    4.88    4.19
  -7   6   4    4.05    5.26
  -7   6   5   82.05    5.50
  -7   6   5   79.41    5.87
  -7   6   5  102.07    4.85
  -7   6   6    3.31    5.07
  -7   6   7   28.74    3.33
  -7   6   7   16.45    5.37
  -7   6   8    1.21    4.54
   7  -6  -8    2.15    5.23
  -7   6   8    0.76    3.95
  -7   6   9   35.39    4.84
  -7   6   9   17.22    6.04
   7  -6  -9   23.35    5.80
  -7   6  10    1.25    5.99
  -7   6  10    3.01    4.85
   7  -6 -10   -0.79    5.77
  -7   6  11    1.69    5.18
  -7   6  11    0.68    6.63
   7  -6 -11   -2.06    6.21
   7  -6 -12    4.27    6.60
  -7   6  12    7.33    5.30
  -7   6  12    3.01    6.72
  -7   7   0   42.85    5.55
  -7   7   0   38.89    5.39
  -7   7   0   50.70    4.48
  -7   7   1    2.99    3.74
  -7   7   1    1.27    6.74
  -7   7   1    2.24    5.11
  -7   7   2   15.30    5.76
  -7   7   2   18.41    3.71
  -7   7   2   14.62    5.17
  -7   7   3    6.34    5.55
  -7   7   3    4.30    5.05
  -7   7   3    4.31    3.85
  -7   7   4    2.03    5.50
  -7   7   4    0.63    5.11
  -7   7   4    2.55    4.09
  -7   7   5    8.77    5.62
  -7   7   5   13.29    5.32
  -7   7   6   -1.38    5.33
   7  -7  -6    1.71    4.78
  -7   7   6    5.36    5.38
  -7   7   7   -0.63    5.49
  -7   7   7   -1.69    5.46
   7  -7  -7    0.37    5.01
  -7   7   8    4.22    5.78
   7  -7  -8    5.63    5.53
  -7   7   8    3.26    5.41
  -7   7   9    1.64    6.14
  -7   7   9    6.10    5.13
   7  -7  -9    4.90    5.81
  -7   7   9    4.27    5.20
  -7   7  10   13.15    6.27
  -7   7  10   20.26    5.40
   7  -7 -10   17.51    6.22
  -7   7  11    0.64    6.84
  -7   7  11    4.83    5.51
   7  -7 -11    2.22    6.44
  -7   8   0   59.52    5.84
  -7   8   0   49.69    5.53
  -7   8   0   44.83    5.47
  -7   8   1    4.91    5.61
  -7   8   1    6.27    4.81
  -7   8   1    2.62    5.10
  -7   8   2   31.30    5.80
  -7   8   2   27.79    4.91
  -7   8   2   25.92    5.44
  -7   8   3   62.39    6.20
  -7   8   3   60.51    5.58
  -7   8   3   67.80    5.46
  -7   8   4   17.44    5.42
  -7   8   4   18.05    5.86
  -7   8   5   69.70    5.58
   7  -8  -5   72.64    5.16
  -7   8   5   71.03    6.29
  -7   8   6   47.84    5.92
   7  -8  -6   48.76    5.57
  -7   8   6   44.43    6.10
   7  -8  -7   51.59    5.80
  -7   8   7   51.23    6.18
  -7   8   7   52.10    5.94
  -7   8   8    4.41    6.03
   7  -8  -8    1.95    5.83
  -7   8   8    3.50    5.94
   7  -8  -9   14.07    6.36
  -7   8   9   11.42    5.77
  -7   8   9    9.38    6.45
  -7   8  10    7.97    6.70
   7  -8 -10   16.29    6.63
  -7   8  10    7.89    6.01
  -7   9   0    1.80    5.15
  -7   9   0    1.03    6.04
  -7   9   0    3.63    6.78
  -7   9   1   47.68    5.78
  -7   9   1   57.11    4.88
  -7   9   1   51.11    5.81
  -7   9   2    5.30    5.67
  -7   9   2    8.65    5.51
  -7   9   2    9.60    4.19
  -7   9   3   13.99    5.87
  -7   9   3   12.54    5.68
  -7   9   3   14.27    4.54
  -7   9   4    9.39    5.56
  -7   9   4    7.50    5.96
   7  -9  -5    2.46    5.22
  -7   9   5    1.88    6.97
  -7   9   5    2.67    6.21
  -7   9   6    6.36    4.27
  -7   9   6    8.16    5.98
   7  -9  -6    6.92    5.79
   7  -9  -7    5.54    6.10
  -7   9   7    4.09    4.34
  -7   9   7    1.15    6.10
  -7   9   8    3.81    6.38
  -7   9   8    5.92    6.27
   7  -9  -8    5.28    6.40
  -7   9   9   15.57    6.21
   7  -9  -9   14.72    6.80
  -7   9   9   12.59    4.77
  -7  10   0   10.87    7.07
  -7  10   0    5.60    7.59
  -7  10   0    5.90    5.43
  -7  10   1    5.04    7.48
  -7  10   1    4.97    6.10
  -7  10   1    3.31    5.72
  -7  10   2  106.72    6.68
  -7  10   2   98.54    6.57
  -7  10   2  108.94    6.93
  -7  10   3   18.77    5.90
  -7  10   3   21.49    6.36
  -7  10   4   25.32    6.46
   7 -10  -4   19.57    6.91
  -7  10   4   23.10    7.37
   7 -10  -5    8.31    7.41
  -7  10   5    7.85    6.11
  -7  10   5    5.68    6.72
  -7  10   6   23.34    6.16
  -7  10   6   28.71    6.69
   7 -10  -6   24.34    6.39
   7 -10  -7   29.68    7.07
  -7  10   7   27.78    6.39
  -7  10   7   25.15    6.77
  -7  10   8    4.53    6.84
   7 -10  -8   10.83    7.22
  -7  10   8    7.28    6.57
  -7  11   0   12.40    8.33
  -7  11   0    7.32    5.59
  -7  11   0    9.01    7.54
  -7  11   1    1.45    7.39
  -7  11   1    2.90    5.95
  -7  11   1    1.14    6.97
  -7  11   2   -0.65    6.25
  -7  11   2    0.18    7.41
  -7  11   2    1.17    5.42
  -7  11   3    6.70    7.64
  -7  11   3    4.83    6.50
  -7  11   4   -1.00    6.54
   7 -11  -4    4.25    7.75
  -7  11   4    0.49    6.21
  -7  11   5    5.01    7.08
  -7  11   5    1.16    6.25
   7 -11  -5    3.09    8.61
  -7  11   6    0.40    7.08
  -7  11   6   -3.36    6.23
   6   6  -1   26.64    5.76
  -6  -6   1   17.65    5.70
  -6  -6   1   20.05    3.85
   6   6  -1   21.75    5.02
   6   6  -2    1.81    5.74
  -6  -6   2    0.79    5.60
  -6  -6   2    4.22    5.34
   6   6  -2    2.13    4.75
  -6  -6   3    4.94    5.57
   6   6  -3    6.06    5.94
  -6  -6   3    6.84    5.21
   6   6  -3    2.82    5.62
  -6  -6   4    7.26    5.45
  -6  -6   4   11.14    5.54
   6   6  -4   12.66    4.84
   6   6  -4    9.50    5.62
   6   6  -5    8.66    4.86
  -6  -6   5    7.23    5.50
  -6  -6   5    6.03    3.88
  -6  -5   1   12.81    4.90
   6   5  -1   11.82    5.08
  -6  -5   1    6.66    6.13
   6   5  -1   10.80    4.57
  -6  -5   2    8.15    4.97
   6   5  -2    7.23    4.44
  -6  -5   2    6.66    5.00
   6   5  -2    7.88    3.54
   6   5  -3   14.32    5.44
   6   5  -3   14.01    4.98
  -6  -5   3   11.54    5.05
  -6  -5   3   15.53    4.93
  -6  -5   4    7.49    4.88
  -6  -5   4    6.13    4.92
   6   5  -4    9.92    4.37
   6   5  -4    8.70    5.07
  -6  -5   5    2.43    4.90
   6   5  -5   -2.99    4.34
  -6  -5   5   -0.24    4.87
  -6  -5   6    7.07    5.72
  -6  -5   6    7.20    5.05
  -6  -5   6    7.45    4.96
   6   5  -6    8.01    4.50
  -6  -5   7  107.64    5.48
  -6  -5   7  105.03    6.63
   6   5  -7  136.30    5.34
  -6  -5   7  124.95    5.74
   6   5  -8   48.58    4.81
  -6  -5   8   39.76    5.15
  -6  -5   8   39.96    6.84
  -6  -5   8   42.25    5.22
  -6  -4   1   39.97    4.77
   6   4  -1   51.63    4.59
   6   4  -1   51.55    4.50
  -6  -4   1   54.27    4.64
   6   4  -2   30.55    4.58
   6   4  -2   36.59    5.14
  -6  -4   2   28.53    3.39
  -6  -4   2   25.81    4.62
  -6  -4   3    1.81    4.42
  -6  -4   3    1.29    4.53
   6   4  -3    1.74    4.09
   6   4  -3    1.28    4.52
  -6  -4   4   28.61    4.67
  -6  -4   4   23.59    4.62
   6   4  -4   27.72    4.14
   6   4  -4   26.64    4.63
   6   4  -5   44.36    4.26
  -6  -4   5   37.58    4.78
  -6  -4   5   34.23    4.59
  -6  -4   6   47.63    5.25
  -6  -4   6   56.48    4.67
   6   4  -6   63.66    4.41
  -6  -4   6   61.98    4.81
  -6  -4   7   55.66    5.82
  -6  -4   7   65.56    4.90
   6   4  -7   71.89    4.45
  -6  -4   7   60.03    4.76
  -6  -4   8    2.18    4.71
   6   4  -8    0.09    3.05
  -6  -4   8    1.06    4.46
  -6  -4   8    2.00    6.20
  -6  -4   9    5.19    6.84
   6   4  -9    5.96    4.23
  -6  -4   9    8.47    4.50
  -6  -4   9    5.48    4.94
  -6  -4  10    9.99    5.08
   6   4 -10   11.52    4.40
  -6  -4  10    6.25    7.58
  -6  -4  10   12.76    4.68
  -6  -3   1    6.78    3.98
   6   3  -1    4.56    2.84
  -6  -3   1    3.04    4.18
   6   3  -1    5.42    3.88
  -6  -3   2    5.00    3.94
  -6  -3   2    3.73    4.12
   6   3  -2    5.54    3.77
   6   3  -2    3.55    3.93
   6   3  -3  119.23    4.62
  -6  -3   3  100.43    4.80
  -6  -3   3  105.21    4.50
   6   3  -3  111.53    4.48
  -6  -3   4   58.00    4.15
  -6  -3   4   48.88    4.42
   6   3  -4   54.21    4.41
   6   3  -4   59.07    4.02
  -6  -3   5  166.82    5.04
  -6  -3   5  153.31    4.94
  -6  -3   5  121.42    4.97
   6   3  -5  170.57    4.83
  -6  -3   6    6.12    4.18
  -6  -3   6    5.81    4.69
   6   3  -6    6.96    3.72
  -6  -3   6    7.48    4.08
  -6  -3   7   21.21    4.07
   6   3  -7   23.25    3.74
  -6  -3   7   25.18    5.36
  -6  -3   7   21.11    4.40
  -6  -3   8    7.08    4.48
   6   3  -8   11.03    3.87
  -6  -3   8    8.23    5.61
  -6  -3   8    6.45    4.12
  -6  -3   9   25.54    4.28
  -6  -3   9   26.51    4.77
   6   3  -9   26.96    2.89
  -6  -3   9   19.65    6.37
  -6  -3  10   24.71    4.95
  -6  -3  10   17.22    6.70
   6   3 -10   24.17    4.14
  -6  -3  10   24.74    4.36
   6   3 -11   15.97    4.17
  -6  -3  11    8.52    5.18
  -6  -3  11   10.44    4.33
  -6  -3  11    9.73    7.30
  -6  -2   1    2.46    3.74
   6   2  -1    1.68    3.73
   6   2  -1    0.67    3.62
  -6  -2   1    1.15    3.88
  -6  -2   2   77.03    4.35
   6   2  -2   90.78    4.25
   6   2  -2   80.65    3.96
  -6  -2   2   80.85    4.00
   6   2  -3   38.82    3.83
   6   2  -3   41.84    3.67
  -6  -2   3   36.69    4.08
  -6  -2   3   40.33    3.82
   6   2  -4   14.37    3.56
  -6  -2   4   13.07    3.90
  -6  -2   4   12.64    3.86
  -6  -2   5  301.92    5.63
  -6  -2   5  284.03    5.64
   6   2  -5  310.55    5.84
  -6  -2   5  232.77    5.39
  -6  -2   6  144.36    4.65
  -6  -2   6  110.87    5.04
  -6  -2   6  155.69    4.91
   6   2  -6  163.02    4.50
   6   2  -7   89.05    3.85
  -6  -2   7   95.06    4.85
  -6  -2   7   77.65    4.18
  -6  -2   7   68.24    5.19
   6   2  -8    1.89    3.55
  -6  -2   8    1.42    4.52
  -6  -2   8    4.91    5.58
  -6  -2   8   -0.36    3.76
  -6  -2   9    1.40    3.89
  -6  -2   9    2.32    5.78
  -6  -2   9    3.95    4.65
   6   2  -9    3.94    3.67
  -6  -2  10   12.09    4.81
  -6  -2  10   12.77    3.99
  -6  -2  10    7.39    6.12
   6   2 -10    7.21    3.82
  -6  -2  11    5.45    5.12
   6   2 -11    5.06    3.84
  -6  -2  11    8.36    6.40
  -6  -2  11    4.57    3.00
  -6  -2  12    9.98    6.82
  -6  -2  12   12.21    3.12
  -6  -2  12   11.86    5.38
   6   2 -12   19.30    3.01
   6   1  -1   11.63    3.80
   6   1  -1    9.95    2.48
  -6  -1   1    9.65    3.73
  -6  -1   1   12.09    3.54
  -6  -1   2    9.14    4.56
   6   1  -2    8.92    3.53
  -6  -1   2    7.71    3.53
   6   1  -2    8.78    3.66
   6   1  -3   13.78    3.54
  -6  -1   3   11.84    3.53
  -6  -1   3   14.20    4.46
   6   1  -3   12.79    3.63
  -6  -1   4   22.42    3.67
   6   1  -4   24.58    3.54
  -6  -1   4   17.61    3.76
  -6  -1   4   24.59    3.82
  -6  -1   5  550.94    7.28
   6   1  -5  564.64    8.75
  -6  -1   5  512.57    7.73
  -6  -1   5  391.36    6.35
   6   1  -6    3.45    3.35
  -6  -1   6    2.73    4.40
  -6  -1   6    2.72    3.42
  -6  -1   6    2.59    2.88
   6   1  -7   82.15    3.80
  -6  -1   7   68.10    5.03
  -6  -1   7   80.32    3.93
  -6  -1   7  104.79    3.69
   6   1  -8    4.68    3.33
  -6  -1   8    3.27    5.22
  -6  -1   8    4.98    3.43
  -6  -1   8    6.98    4.52
  -6  -1   9   13.06    5.49
  -6  -1   9   10.56    3.71
  -6  -1   9   13.59    4.90
   6   1  -9   11.01    3.50
  -6  -1  10    0.97    4.88
  -6  -1  10    1.15    3.96
  -6  -1  10    0.64    2.71
  -6  -1  11    3.21    5.88
  -6  -1  11    1.05    2.71
  -6  -1  11    0.35    5.10
  -6  -1  12    8.25    6.14
  -6  -1  12    4.99    4.16
  -6  -1  12    7.22    5.24
  -6  -1  13   -2.81    5.63
  -6  -1  13   -2.02    6.49
  -6  -1  13   -0.44    4.48
  -6   0   1   32.82    3.81
   6   0  -1   30.65    3.42
  -6   0   1   25.95    3.37
   6   0  -2  111.31    3.86
  -6   0   2  123.29    4.37
  -6   0   2  122.79    3.96
  -6   0   3  522.19    6.66
  -6   0   3  539.80    8.34
  -6   0   4   13.73    3.80
  -6   0   4   13.92    3.31
  -6   0   4   16.86    3.89
  -6   0   5    0.10    3.20
  -6   0   5    0.47    4.08
  -6   0   5    1.43    3.97
  -6   0   6   98.07    4.91
  -6   0   6  118.21    4.05
  -6   0   6  133.58    4.94
  -6   0   7  280.15    5.76
  -6   0   7  354.24    6.43
  -6   0   7  250.03    4.89
  -6   0   8   56.47    3.70
  -6   0   8   48.78    5.04
  -6   0   8   73.20    3.71
  -6   0   9    6.05    3.48
  -6   0   9    5.98    5.21
  -6   0   9   10.95    4.99
  -6   0  10    5.55    3.58
  -6   0  10    3.95    3.48
  -6   0  10    6.15    5.41
  -6   0  11    3.30    3.90
  -6   0  11    4.00    5.73
  -6   0  11    6.07    5.15
  -6   0  12   19.08    4.13
  -6   0  12   20.85    5.58
  -6   0  12   14.79    5.86
  -6   0  13    9.21    4.26
  -6   0  13    7.42    5.59
  -6   0  13    5.61    6.25
  -6   1   0   13.72    4.12
   6  -1   0   11.35    3.20
  -6   1   0   14.09    3.19
  -6   1   1   53.52    4.17
  -6   1   1   47.52    2.62
   6  -1  -1   51.61    3.52
  -6   1   2   34.62    2.58
  -6   1   2   33.77    3.32
  -6   1   3  283.48    5.72
  -6   1   3  289.96    5.21
  -6   1   3  211.71    3.98
  -6   1   4  120.97    4.56
  -6   1   4  115.47    4.02
  -6   1   4   90.16    4.22
  -6   1   5   73.71    4.51
  -6   1   5   92.56    3.77
  -6   1   5  113.88    4.81
  -6   1   6  177.50    4.26
  -6   1   6  121.12    5.08
  -6   1   6  146.35    4.32
  -6   1   7   55.26    4.90
  -6   1   7   94.10    5.15
  -6   1   7   74.54    3.72
  -6   1   8   36.29    3.57
  -6   1   8   37.99    4.81
  -6   1   8   27.77    4.83
  -6   1   9    2.79    5.07
  -6   1   9   -0.58    3.46
  -6   1   9    3.17    4.93
  -6   1  10   26.56    5.41
  -6   1  10   46.27    5.56
  -6   1  10   36.05    2.86
  -6   1  11    4.72    5.43
  -6   1  11    5.16    3.84
  -6   1  11    7.34    5.28
  -6   1  12    6.37    5.60
  -6   1  12    3.68    4.09
  -6   1  12    3.07    5.38
  -6   1  13    0.76    5.80
  -6   1  13    0.69    4.40
  -6   1  13    1.85    6.01
  -6   1  14    5.52    6.24
  -6   1  14    5.64    6.14
  -6   1  14    3.53    4.73
  -6   2   0   -0.21    3.18
   6  -2   0   -0.34    3.24
  -6   2   0    0.37    2.95
  -6   2   1    4.61    3.26
  -6   2   1    2.59    3.59
  -6   2   2   17.86    2.68
  -6   2   2   21.84    3.19
  -6   2   2   20.99    3.46
  -6   2   3   70.30    3.97
  -6   2   3   65.95    3.49
  -6   2   3   47.81    3.06
  -6   2   4  106.09    4.62
  -6   2   4  141.48    4.25
  -6   2   4  156.10    4.77
  -6   2   5  363.58    6.35
  -6   2   5  253.91    5.70
  -6   2   5  317.38    6.34
  -6   2   6   59.97    4.77
  -6   2   6   51.04    3.56
  -6   2   6   39.81    4.68
  -6   2   7   81.36    5.14
  -6   2   7  103.67    4.02
  -6   2   7  127.44    4.17
  -6   2   8   13.74    4.87
  -6   2   8    6.01    4.83
  -6   2   8   11.52    3.60
  -6   2   9   46.49    3.88
  -6   2   9   32.31    5.09
  -6   2   9   53.39    5.25
  -6   2  10   40.41    3.95
  -6   2  10   47.01    5.31
  -6   2  10   28.55    5.18
  -6   2  11   14.50    5.36
  -6   2  11   22.21    4.05
  -6   2  12   37.88    4.39
  -6   2  12   28.80    4.24
  -6   2  13   62.24    4.79
  -6   2  13   41.69    6.14
   6  -2 -14   20.15    4.61
  -6   2  14   13.95    6.35
  -6   2  14   23.50    4.89
  -6   3   0    4.17    3.33
  -6   3   0    2.96    3.10
  -6   3   1    6.97    3.77
  -6   3   1    8.57    3.83
  -6   3   1    6.30    3.22
  -6   3   2   14.16    4.02
  -6   3   2   14.54    3.45
  -6   3   2   15.58    3.23
  -6   3   3   35.54    3.37
  -6   3   3   26.25    4.37
  -6   3   3   37.02    3.94
  -6   3   4   12.50    4.39
  -6   3   4   16.66    3.30
  -6   3   4   19.86    4.11
  -6   3   5    5.05    3.30
  -6   3   5    4.33    4.52
  -6   3   5    6.84    4.33
  -6   3   6   87.00    4.98
  -6   3   6   72.13    3.93
  -6   3   6   64.49    4.96
  -6   3   7    5.68    4.78
  -6   3   7    5.88    3.51
  -6   3   7    2.89    3.31
  -6   3   8   10.46    3.67
  -6   3   8    8.46    4.97
  -6   3   9    4.44    3.76
  -6   3   9    5.48    5.07
   6  -3 -10   74.85    5.59
  -6   3  10   90.77    4.56
  -6   3  10   64.15    4.05
  -6   3  11   -2.11    5.49
  -6   3  11    2.67    4.12
   6  -3 -11    1.71    5.58
  -6   3  12    2.45    5.68
   6  -3 -12    4.93    4.26
  -6   3  12    3.23    4.40
  -6   3  13   -0.91    4.68
  -6   3  13    2.65    6.41
   6  -3 -13    2.25    6.24
   6  -3 -14    2.99    6.78
  -6   3  14   -1.48    5.13
  -6   3  14    1.36    6.76
  -6   4   0   16.07    4.04
  -6   4   0   18.63    6.27
  -6   4   0   19.59    3.41
  -6   4   1  181.33    6.86
  -6   4   1  176.04    5.24
  -6   4   1  194.63    4.92
  -6   4   2   14.53    4.52
  -6   4   2   22.32    3.64
  -6   4   3    1.60    4.48
  -6   4   3    1.31    3.44
  -6   4   3    1.27    3.74
  -6   4   4   12.31    4.13
  -6   4   4    8.35    3.43
  -6   4   4   13.38    3.66
  -6   4   5    3.90    3.66
  -6   4   5    4.09    4.35
  -6   4   5    1.85    3.37
  -6   4   6    3.01    4.78
  -6   4   6    5.23    3.63
  -6   4   7    2.20    3.81
   6  -4  -7    1.79    4.74
  -6   4   7    2.07    4.87
  -6   4   8    1.54    3.96
  -6   4   8    1.13    3.59
   6  -4  -8    2.75    4.92
   6  -4  -9   37.05    3.93
  -6   4   9   45.36    4.21
  -6   4   9   34.11    5.43
   6  -4 -10    4.01    5.46
  -6   4  10    4.56    4.27
  -6   4  10    4.35    5.56
  -6   4  11   35.41    6.03
   6  -4 -11   44.02    4.23
  -6   4  11   55.72    4.73
   6  -4 -12   88.06    6.38
  -6   4  12   73.70    6.29
  -6   4  12  112.73    5.37
  -6   4  13   46.40    5.15
   6  -4 -13   40.88    6.69
  -6   4  13   30.04    6.64
  -6   4  14   51.17    5.53
  -6   4  14   22.36    7.10
   6  -4 -14   29.57    5.05
  -6   5   0   49.52    6.07
  -6   5   0   39.14    4.55
  -6   5   0   47.35    3.74
  -6   5   1   26.94    4.68
  -6   5   1   29.14    3.47
  -6   5   1   27.28    5.04
  -6   5   2    5.98    4.75
  -6   5   2    8.44    4.99
  -6   5   2    7.27    3.45
  -6   5   3   59.17    4.21
  -6   5   3   47.39    4.92
  -6   5   3   46.94    5.35
  -6   5   4  100.36    4.84
  -6   5   4   75.33    5.26
  -6   5   5  169.81    5.90
   6  -5  -6   86.84    5.19
  -6   5   6   78.31    5.48
  -6   5   7   43.53    3.27
  -6   5   7   29.80    5.32
   6  -5  -7   28.50    5.03
  -6   5   8   76.54    4.63
   6  -5  -8   57.68    5.31
  -6   5   8   53.48    5.65
  -6   5   9   24.94    4.64
   6  -5  -9   18.54    5.38
  -6   5   9   14.15    5.61
  -6   5  10   74.85    6.11
   6  -5 -10   81.21    5.99
  -6   5  10  122.92    5.24
  -6   5  11   43.14    6.44
   6  -5 -11   37.72    6.23
  -6   5  11   61.11    3.73
   6  -5 -12   33.18    6.64
  -6   5  12   29.04    6.61
  -6   5  12   37.95    5.13
  -6   5  13   22.96    6.82
   6  -5 -13   27.69    6.83
  -6   5  13   36.57    5.28
  -6   6   0   16.81    4.86
  -6   6   0   17.15    4.44
  -6   6   0   15.40    4.92
  -6   6   1    2.39    3.27
  -6   6   1    3.06    5.79
  -6   6   1    3.13    5.10
  -6   6   2   57.74    3.96
  -6   6   2   46.93    5.05
  -6   6   2   55.50    5.59
  -6   6   3   70.12    6.73
  -6   6   3   66.96    5.19
  -6   6   3   84.74    4.49
  -6   6   4    9.35    4.86
  -6   6   4    9.32    5.20
   6  -6  -5   13.84    4.55
  -6   6   5   12.85    4.96
  -6   6   5   11.50    5.02
  -6   6   6    4.27    4.78
   6  -6  -6    0.86    4.83
  -6   6   6    1.21    5.05
   6  -6  -7   -0.56    3.72
  -6   6   7   -1.12    5.51
  -6   6   8   16.70    5.54
   6  -6  -8   17.36    5.45
  -6   6   9  100.73    6.05
   6  -6  -9  114.09    6.39
  -6   6   9  150.10    5.79
  -6   6  10  123.07    6.63
   6  -6 -10  133.85    6.50
  -6   6  10  209.44    6.13
  -6   6  11    8.83    6.58
  -6   6  11   24.69    4.98
   6  -6 -11   15.94    6.48
  -6   6  12    6.52    6.67
   6  -6 -12    3.07    6.78
  -6   6  12    7.78    5.23
   6  -6 -13   11.03    7.20
  -6   6  13   13.05    7.36
  -6   6  13   11.22    5.64
  -6   7   0    9.47    4.88
  -6   7   0    9.25    4.58
  -6   7   0    9.12    4.78
  -6   7   1   74.29    5.53
  -6   7   1   80.28    4.22
  -6   7   1   67.63    6.30
  -6   7   2  309.18    7.25
  -6   7   2  342.78    8.56
  -6   7   2  353.49    8.02
  -6   7   3  172.11    5.94
  -6   7   3  193.41    6.92
   6  -7  -4    1.48    4.43
  -6   7   4    2.52    4.98
  -6   7   4    2.18    5.47
  -6   7   5   20.99    5.27
   6  -7  -5   22.87    4.89
  -6   7   5   24.38    5.17
   6  -7  -6    2.00    4.97
  -6   7   6   -0.32    5.22
  -6   7   6    3.58    5.23
  -6   7   7   40.54    5.26
  -6   7   7   45.18    5.64
   6  -7  -7   46.31    5.56
   6  -7  -8  173.68    6.60
  -6   7   8  141.68    6.42
  -6   7   8  163.00    5.00
  -6   7   9   27.13    6.11
  -6   7   9   26.35    5.22
   6  -7  -9   34.48    6.13
  -6   7  10    0.77    6.34
   6  -7 -10    2.10    6.36
  -6   7  10    1.81    5.18
  -6   7  11   -2.10    5.39
  -6   7  11    2.82    6.60
  -6   7  11   -1.81    5.38
   6  -7 -11    0.72    6.65
  -6   7  12   -0.23    5.52
   6  -7 -12    3.30    7.19
  -6   7  12    5.44    7.00
  -6   8   0   33.85    5.01
  -6   8   0   28.82    5.21
  -6   8   0   27.69    4.87
  -6   8   1  216.27    6.83
  -6   8   1  236.03    7.20
  -6   8   1  238.48    7.67
  -6   8   2  171.65    6.71
  -6   8   2  153.36    6.14
   6  -8  -3   25.22    4.59
  -6   8   3   28.67    5.60
  -6   8   3   24.12    5.32
   6  -8  -4    2.31    4.76
  -6   8   4    3.45    5.88
  -6   8   4    3.18    5.23
   6  -8  -5   36.88    5.48
  -6   8   5   45.98    5.93
  -6   8   5   36.52    5.51
  -6   8   6   30.41    5.94
   6  -8  -6   30.04    5.63
  -6   8   6   28.27    5.65
   6  -8  -7    2.83    5.67
  -6   8   7   -1.34    5.60
  -6   8   7    0.50    5.48
  -6   8   8    7.38    5.91
   6  -8  -8    6.77    6.13
  -6   8   8    3.20    5.57
   6  -8  -9    1.92    6.33
  -6   8   9    1.89    3.85
  -6   8   9    3.14    6.13
  -6   8  10   24.44    4.06
   6  -8 -10   33.17    6.77
  -6   8  10   20.71    6.52
  -6   8  11   16.39    6.91
   6  -8 -11   18.24    7.11
  -6   8  11   11.85    5.71
  -6   9   0  113.10    6.52
  -6   9   0   95.37    5.59
  -6   9   0   92.87    7.37
  -6   9   1    4.13    5.33
  -6   9   1    1.73    5.54
  -6   9   1    1.59    3.93
   6  -9  -2   16.19    4.52
  -6   9   2   16.72    5.42
  -6   9   2   16.36    5.43
   6  -9  -3   12.90    5.07
  -6   9   3   13.92    5.84
  -6   9   3   14.28    5.55
  -6   9   4    0.66    5.51
  -6   9   4   -1.55    5.99
   6  -9  -4    0.29    6.61
  -6   9   5   21.56    6.14
   6  -9  -5   23.62    5.98
  -6   9   5   20.27    6.83
  -6   9   6   16.56    6.20
   6  -9  -6   19.23    6.17
  -6   9   6   18.30    7.07
   6  -9  -7    2.68    6.37
  -6   9   7    3.67    5.74
  -6   9   7    1.14    6.02
  -6   9   8   -1.12    6.06
  -6   9   8    3.91    6.07
   6  -9  -8    2.47    6.67
  -6   9   9    4.09    5.99
   6  -9  -9   -0.19    6.81
  -6   9   9    3.38    6.24
  -6   9  10    3.50    6.12
  -6   9  10   -0.75    6.77
   6  -9 -10   -0.53    7.41
  -6  10   0   68.13    5.40
  -6  10   0   70.15    8.24
  -6  10   0   85.52    7.09
  -6  10   1   -2.29    5.47
  -6  10   1    2.40    6.75
  -6  10   2    1.49    6.64
  -6  10   2    4.98    5.88
   6 -10  -2    2.03    5.15
   6 -10  -3    7.55    6.91
  -6  10   3    4.86    5.54
  -6  10   3    8.77    6.07
  -6  10   4   46.10    4.80
   6 -10  -4   48.98    6.52
  -6  10   4   48.03    7.08
  -6  10   5   41.03    6.30
   6 -10  -5   39.67    6.76
  -6  10   5   36.62    7.31
  -6  10   6   34.12    6.02
   6 -10  -6   38.36    7.10
  -6  10   6   42.61    6.58
  -6  10   7   11.19    5.84
  -6  10   7    6.64    6.57
   6 -10  -7   12.72    7.09
  -6  10   8    4.08    6.48
   6 -10  -8    1.53    7.42
  -6  10   8    3.88    5.97
  -6  10   9    4.97    4.47
   6 -10  -9    2.24    7.68
  -6  10   9    4.63    6.44
  -6  11   0    9.53    5.47
  -6  11   0    9.71    8.55
  -6  11   0   12.51    7.28
  -6  11   1   44.61    5.89
  -6  11   1   41.58    7.26
  -6  11   2   13.51    6.06
   6 -11  -2   12.03    7.50
  -6  11   2    7.87    5.64
  -6  11   3    4.28    6.41
   6 -11  -3    2.47    8.20
  -6  11   3    2.46    5.59
  -6  11   4    3.50    6.56
   6 -11  -4    1.38    7.31
  -6  11   4    4.30    5.74
  -6  11   5    3.01    6.96
  -6  11   5   -0.17    5.88
   6 -11  -5    3.73    7.70
  -6  11   6   13.00    5.04
   6 -11  -6   15.72    9.51
  -6  11   6    9.97    5.93
   6 -11  -7   18.83    8.17
  -6  11   7    8.04    6.26
  -6  11   7   10.86    7.09
  -6  12   0    3.60    9.67
  -6  12   0    2.20    6.00
  -6  12   0    5.12    9.89
  -6  12   1    5.81    9.34
  -6  12   1    9.95    6.16
  -6  12   2   16.61    7.72
  -6  12   2   13.90    6.62
   6 -12  -2   16.08    8.93
  -6  12   3    1.75    7.46
  -6  12   3    6.31    6.83
   6 -12  -3    1.86    7.74
  -6  12   4    2.14    6.99
  -6  12   4    5.38    6.03
   5   7  -1   15.43    4.82
  -5  -7   1   12.37    5.23
  -5  -7   1    9.89    5.66
   5   7  -1   15.80    5.66
   5   7  -2   27.80    5.75
  -5  -7   2   24.67    5.21
  -5  -7   2   17.23    5.59
   5   7  -2   25.98    4.80
   5   7  -3   85.00    4.92
  -5  -7   3   63.74    5.59
  -5  -7   3   76.01    5.43
   5   7  -3   83.20    5.80
   5   7  -4   30.87    4.81
  -5  -7   4   23.98    5.49
  -5  -7   4   23.32    5.54
   5   7  -4   25.64    5.49
  -5  -7   5    1.31    5.39
  -5  -7   5    0.53    5.26
   5   7  -5    2.63    4.75
  -5  -7   6   -1.79    5.39
  -5  -7   6    0.65    5.34
  -5  -7   6   -0.67    6.07
   5   7  -6    3.25    4.79
   5   6  -1    0.17    4.46
  -5  -6   1    0.06    4.97
  -5  -6   1    4.03    4.77
   5   6  -1    0.27    4.96
  -5  -6   2    5.41    4.95
  -5  -6   2    8.17    4.83
   5   6  -2    7.28    4.39
   5   6  -2    7.69    4.93
  -5  -6   3    5.85    4.71
  -5  -6   3    6.50    4.78
   5   6  -3    6.99    4.21
   5   6  -3    4.35    4.72
  -5  -6   4  111.33    5.43
   5   6  -4  147.98    5.15
   5   6  -4  140.82    5.47
  -5  -6   4  138.85    5.47
  -5  -6   5   69.78    5.09
  -5  -6   5   80.25    5.15
   5   6  -5   90.44    4.77
  -5  -6   6   42.61    5.74
  -5  -6   6   49.23    5.00
   5   6  -6   65.67    4.73
  -5  -6   6   58.61    5.14
  -5  -6   7    1.34    5.96
  -5  -6   7    4.49    4.72
   5   6  -7    1.38    4.48
  -5  -6   7    2.18    4.87
  -5  -6   8   -0.94    4.79
  -5  -6   8    0.70    6.85
  -5  -6   8    0.64    3.47
   5   6  -8    0.57    4.40
  -5  -6   9    1.24    7.79
   5   6  -9   -0.09    4.60
  -5  -6   9   -2.33    6.18
  -5  -6   9    0.06    4.80
   5   5  -1  116.10    5.61
  -5  -5   1   85.29    5.84
  -5  -5   1  105.51    4.82
   5   5  -1  121.01    5.04
  -5  -5   2    8.20    4.58
   5   5  -2    6.26    4.47
   5   5  -2    8.67    4.07
  -5  -5   2    2.76    4.44
  -5  -5   3   50.64    4.62
  -5  -5   3   57.56    4.60
   5   5  -3   65.29    4.28
   5   5  -3   58.02    4.67
   5   5  -4   17.20    4.48
  -5  -5   4   19.32    4.35
  -5  -5   4   15.60    4.45
   5   5  -4   19.31    3.92
   5   5  -5   -0.63    4.07
  -5  -5   5    0.57    4.34
  -5  -5   5   -0.62    4.43
   5   5  -6   63.50    4.29
  -5  -5   6   71.87    4.66
  -5  -5   6   69.56    5.40
  -5  -5   6   87.19    4.81
   5   5  -7   50.97    4.27
  -5  -5   7   40.92    3.23
  -5  -5   7   50.42    4.73
  -5  -5   7   40.78    5.78
  -5  -5   8   50.58    6.58
  -5  -5   8   44.92    4.82
   5   5  -8   53.40    4.39
  -5  -5   8   43.94    4.49
  -5  -5   9    1.25    3.01
  -5  -5   9    2.93    4.74
  -5  -5   9    1.43    6.87
   5   5  -9    4.52    4.28
  -5  -5  10   14.03    4.44
   5   5 -10   17.94    4.42
  -5  -5  10   17.39    4.84
  -5  -5  10   16.20    7.71
   5   4  -1   35.19    3.96
  -5  -4   1   31.83    4.29
  -5  -4   1   23.87    4.19
   5   4  -1   36.71    3.00
  -5  -4   2   67.95    4.40
   5   4  -2   94.16    4.29
  -5  -4   2   82.91    4.34
   5   4  -2   83.30    4.32
   5   4  -3   13.50    3.75
  -5  -4   3   10.43    4.19
   5   4  -3   12.72    4.09
  -5  -4   3   11.66    4.02
  -5  -4   4    4.44    4.01
  -5  -4   4    3.07    3.97
   5   4  -4    3.10    3.68
   5   4  -4    3.00    3.89
   5   4  -5    5.27    3.59
  -5  -4   5    4.60    3.95
  -5  -4   5    5.65    3.86
  -5  -4   6    2.58    3.88
  -5  -4   6    7.32    4.66
   5   4  -6    5.98    3.57
  -5  -4   6    3.07    3.97
   5   4  -7   99.58    4.26
  -5  -4   7   89.67    4.24
  -5  -4   7   88.87    5.67
  -5  -4   7  101.93    4.70
  -5  -4   8    5.67    4.28
  -5  -4   8    6.80    3.93
   5   4  -8    6.72    3.74
  -5  -4   8    7.74    5.92
  -5  -4   9   27.23    2.96
  -5  -4   9   32.15    5.50
  -5  -4   9   25.50    6.35
   5   4  -9   29.40    3.93
   5   4 -10    3.99    3.87
  -5  -4  10    1.61    4.62
  -5  -4  10    3.97    3.91
  -5  -4  10   -0.63    6.77
  -5  -4  11    3.48    4.80
  -5  -4  11    4.17    7.11
   5   4 -11    6.13    2.97
  -5  -4  11    2.44    4.05
   5   4 -12   -0.80    4.32
  -5  -4  12    0.06    7.30
  -5  -4  12   -0.15    4.32
  -5  -4  12   -0.55    4.88
   5   3  -1  100.34    4.88
  -5  -3   1   76.43    4.26
   5   3  -1   99.68    4.01
  -5  -3   1   93.92    4.01
  -5  -3   2   22.64    2.62
   5   3  -2   25.08    3.64
  -5  -3   2   21.49    3.90
   5   3  -2   24.36    3.55
  -5  -3   3   54.52    3.86
   5   3  -3   58.86    3.65
   5   3  -3   54.23    3.85
  -5  -3   3   50.96    4.04
  -5  -3   4  109.12    4.25
   5   3  -4  107.04    3.94
  -5  -3   4   95.78    4.26
   5   3  -4  104.15    4.30
  -5  -3   5    2.48    4.02
   5   3  -5    3.65    3.23
  -5  -3   5    1.71    3.56
  -5  -3   5    1.84    3.75
  -5  -3   6    1.26    3.63
  -5  -3   6    1.85    3.86
   5   3  -6    1.52    3.30
  -5  -3   6    2.15    4.45
  -5  -3   7   46.30    5.08
  -5  -3   7   50.09    3.77
   5   3  -7   58.52    3.54
  -5  -3   7   54.76    4.31
  -5  -3   8  396.23    7.12
  -5  -3   8  334.73    7.42
  -5  -3   8  319.85    5.71
   5   3  -8  389.34    6.04
   5   3  -9   35.55    3.57
  -5  -3   9   24.52    3.73
  -5  -3   9   26.04    5.89
  -5  -3   9   34.86    4.44
   5   3 -10   23.33    2.73
  -5  -3  10   22.09    5.99
  -5  -3  10   21.17    3.87
  -5  -3  10   25.06    4.50
   5   3 -11   41.09    3.76
  -5  -3  11   38.92    6.44
  -5  -3  11   36.03    4.03
  -5  -3  11   44.47    4.93
  -5  -3  12   51.98    4.18
   5   3 -12   60.72    4.00
  -5  -3  12   47.87    6.78
  -5  -3  12   56.97    5.24
   5   3 -13   52.35    4.33
  -5  -3  13   48.52    5.51
  -5  -3  13   45.90    4.35
  -5  -3  13   43.01    7.00
   5   2  -1   35.40    3.40
   5   2  -1   31.42    3.57
  -5  -2   1   35.59    3.51
  -5  -2   1   28.91    3.73
  -5  -2   2   58.75    3.59
  -5  -2   2   63.76    4.64
   5   2  -2   67.09    3.63
   5   2  -2   57.35    3.60
  -5  -2   3   28.21    3.63
   5   2  -3   29.80    3.28
   5   2  -3   27.24    3.49
  -5  -2   3   25.15    3.43
  -5  -2   4   38.16    3.58
  -5  -2   4   41.31    4.37
   5   2  -4   42.17    3.23
  -5  -2   5  141.14    4.61
  -5  -2   5  175.70    4.41
   5   2  -5  189.42    4.29
  -5  -2   5  187.36    3.86
  -5  -2   6    6.74    3.33
   5   2  -6    6.27    3.05
  -5  -2   6    5.08    4.31
  -5  -2   6    3.84    3.83
  -5  -2   7   75.28    4.41
  -5  -2   7   63.05    3.56
   5   2  -7   65.60    3.31
  -5  -2   7   58.19    4.94
  -5  -2   8    3.69    4.26
  -5  -2   8    4.25    3.24
  -5  -2   8    5.29    4.94
   5   2  -8    6.95    3.07
  -5  -2   9  101.62    3.92
  -5  -2   9   94.81    5.79
   5   2  -9  109.13    3.03
  -5  -2   9  127.34    5.08
  -5  -2  10    1.43    4.36
  -5  -2  10    1.75    5.41
  -5  -2  10    1.40    3.31
   5   2 -10    0.52    2.23
   5   2 -11   14.14    2.55
  -5  -2  11   19.04    4.79
  -5  -2  11   11.11    5.89
  -5  -2  11   12.81    3.53
  -5  -2  12    6.81    4.93
  -5  -2  12    4.01    3.71
  -5  -2  12    7.58    5.96
   5   2 -12    7.66    2.61
  -5  -2  13    0.97    2.79
   5   2 -13    0.20    2.79
  -5  -2  13    0.81    5.18
  -5  -2  13    2.60    6.05
  -5  -1   1   23.73    3.56
   5   1  -1   21.84    3.27
  -5  -1   1   22.37    3.30
   5   1  -1   26.87    3.96
  -5  -1   2   -1.16    3.22
   5   1  -2   -0.28    3.65
   5   1  -2    1.46    3.18
  -5  -1   2    1.13    3.99
   5   1  -3    7.16    2.95
   5   1  -3    4.90    3.30
  -5  -1   3    5.85    3.17
  -5  -1   3    6.55    3.31
   5   1  -4   10.06    2.97
  -5  -1   4    9.15    3.55
  -5  -1   4    8.10    3.54
  -5  -1   4   10.21    3.17
  -5  -1   5   12.52    3.11
  -5  -1   5   14.44    3.72
   5   1  -5   13.67    2.96
  -5  -1   5    9.05    3.84
  -5  -1   6  253.22    5.52
   5   1  -6  321.19    5.42
  -5  -1   6  300.41    5.44
  -5  -1   6  378.03    6.17
  -5  -1   7   60.20    2.64
  -5  -1   7   63.19    4.74
  -5  -1   7   79.40    4.44
   5   1  -7   65.60    3.15
   5   1  -8  223.93    4.68
  -5  -1   8  211.66    4.71
  -5  -1   8  283.47    6.13
  -5  -1   8  199.53    5.89
  -5  -1   9   22.82    4.62
  -5  -1   9   15.14    5.18
  -5  -1   9   19.60    3.21
   5   1  -9   17.63    2.97
  -5  -1  10   22.77    3.29
  -5  -1  10   21.52    5.23
   5   1 -10   23.76    3.25
  -5  -1  10   29.42    4.57
  -5  -1  11   29.14    5.50
  -5  -1  11   34.14    3.47
  -5  -1  11   40.60    4.96
  -5  -1  12    3.98    3.53
  -5  -1  12   -1.43    5.26
  -5  -1  12   -0.11    4.92
  -5  -1  13    0.45    5.77
  -5  -1  13    0.29    3.80
  -5  -1  13    4.16    5.18
  -5  -1  14   -1.12    4.16
  -5  -1  14    2.35    6.05
  -5  -1  14    0.37    5.57
   5   0  -1  245.41    6.07
  -5   0   1  211.19    4.33
  -5   0   1  218.93    5.10
   5   0  -1  203.82    4.31
   5   0  -2  352.23    6.84
  -5   0   2  310.09    5.04
  -5   0   2  304.98    5.55
   5   0  -2  284.79    4.91
   5   0  -3  165.68    4.50
  -5   0   3  157.34    4.14
  -5   0   3  163.43    4.33
  -5   0   4  138.84    4.46
  -5   0   4  177.92    4.29
   5   0  -4  194.42    4.55
  -5   0   4  195.35    4.72
  -5   0   5   57.67    4.21
   5   0  -5   70.23    3.39
  -5   0   5   69.32    3.35
  -5   0   5   80.27    4.32
   5   0  -6   24.39    2.96
  -5   0   6   17.95    4.23
  -5   0   6   29.18    4.21
  -5   0   6   22.63    2.98
  -5   0   7   83.39    4.57
  -5   0   7   64.90    3.29
  -5   0   7   58.39    4.62
   5   0  -7   65.60    3.20
  -5   0   8    1.14    4.47
  -5   0   8   -0.66    2.87
  -5   0   8    2.10    3.01
  -5   0   9    9.79    3.02
  -5   0   9    9.97    4.48
  -5   0   9    7.25    4.87
  -5   0  10   22.74    5.12
  -5   0  10   34.39    4.91
  -5   0  10   27.19    3.27
  -5   0  11  135.08    5.64
  -5   0  11  109.53    3.32
  -5   0  11   88.50    5.60
  -5   0  12   37.10    3.74
  -5   0  12   31.30    5.45
  -5   0  12   39.06    5.27
  -5   0  13   14.76    5.74
  -5   0  13   22.31    3.89
  -5   0  14   -0.57    6.04
  -5   0  14    5.15    4.18
  -5   1   0    0.86    3.57
  -5   1   0    0.62    3.03
   5  -1   0    0.59    3.04
   5  -1  -1   22.22    3.26
  -5   1   1   19.83    3.11
  -5   1   1   22.34    3.55
  -5   1   2    1.37    3.30
  -5   1   2    1.55    3.20
  -5   1   3   22.96    3.63
  -5   1   3   36.41    2.64
  -5   1   3   32.34    2.95
  -5   1   4    2.19    3.96
  -5   1   4    2.85    2.79
  -5   1   4    3.74    3.98
  -5   1   5   67.23    3.41
  -5   1   5   50.88    3.14
  -5   1   5   39.54    4.30
  -5   1   6   50.02    4.64
  -5   1   6   36.00    4.48
  -5   1   6   41.27    3.10
  -5   1   7   11.55    2.99
  -5   1   7   10.57    4.62
  -5   1   7   15.71    4.61
  -5   1   8   18.68    3.34
  -5   1   8   11.11    4.62
  -5   1   8   14.09    3.00
  -5   1   9    4.95    4.75
  -5   1   9    4.82    3.11
  -5   1  10    3.11    3.22
  -5   1  10    1.53    4.93
   5  -1 -11   16.41    5.25
  -5   1  11   14.74    3.55
  -5   1  11   14.84    5.48
  -5   1  12   22.26    5.68
   5  -1 -12   19.61    5.39
  -5   1  12   21.80    3.76
  -5   1  13  127.03    4.30
   5  -1 -13  116.65    4.68
  -5   1  13   91.08    6.22
  -5   1  14   18.14    6.24
  -5   1  14   20.57    4.45
   5  -1 -14   19.86    6.22
  -5   1  15    6.97    4.83
   5  -1 -15    7.32    6.51
  -5   1  15   -0.95    6.50
   5  -2   0  324.79    5.38
  -5   2   0  330.01    5.53
  -5   2   0  372.64    8.00
  -5   2   1  350.84    5.73
  -5   2   1  383.10    7.55
  -5   2   2   58.66    3.68
  -5   2   2   44.68    3.76
  -5   2   2   64.92    3.93
  -5   2   3    2.19    3.82
  -5   2   3    4.23    3.65
  -5   2   3    3.14    2.88
  -5   2   4   45.15    4.33
  -5   2   4   56.91    3.31
  -5   2   4   68.01    4.37
  -5   2   5   48.59    4.63
  -5   2   5   33.84    3.35
  -5   2   5   39.69    3.34
  -5   2   6  204.07    5.67
  -5   2   6  172.82    4.55
  -5   2   6  138.53    5.29
  -5   2   7  148.38    4.34
  -5   2   7  124.75    5.24
   5  -2  -8   28.07    4.85
  -5   2   8   28.74    4.90
  -5   2   8   32.03    3.35
  -5   2   9   23.47    5.01
  -5   2   9   27.73    3.50
   5  -2  -9   25.20    5.04
  -5   2  10   -1.18    5.02
   5  -2 -10   -1.17    5.02
  -5   2  10    2.50    3.49
  -5   2  11   31.67    3.86
   5  -2 -11   24.35    5.65
  -5   2  11   19.17    3.88
   5  -2 -12   -3.64    5.57
  -5   2  12   -2.17    3.91
  -5   2  12   -0.86    5.48
  -5   2  13    7.58    4.16
   5  -2 -13    6.27    6.27
  -5   2  13    5.16    5.95
   5  -2 -14    6.27    6.54
  -5   2  14    4.24    4.67
  -5   2  14    3.62    4.56
   5  -2 -15    0.95    6.82
  -5   2  15    3.20    6.71
  -5   2  15    2.60    5.05
  -5   3   0  213.17    7.44
  -5   3   0  231.07    5.09
  -5   3   1  469.88    7.38
  -5   3   1  383.50    6.56
  -5   3   2   87.69    4.46
  -5   3   2  103.57    4.06
  -5   3   3    0.39    3.25
  -5   3   3    1.02    4.14
  -5   3   3   -0.11    3.79
  -5   3   4   26.63    3.39
  -5   3   4   17.46    4.34
  -5   3   4   24.97    4.31
  -5   3   5  146.34    4.56
  -5   3   5  108.95    5.22
  -5   3   6   20.46    3.40
   5  -3  -6   24.92    4.72
  -5   3   6   23.25    3.45
  -5   3   7   59.15    3.80
   5  -3  -7   67.86    5.09
  -5   3   7   76.65    3.87
   5  -3  -8   26.00    5.06
  -5   3   8   24.39    4.96
  -5   3   8   33.98    3.60
  -5   3   9   17.90    3.72
   5  -3  -9   16.30    3.67
  -5   3   9   13.56    5.16
  -5   3  10  182.83    4.86
   5  -3 -10  193.01    6.17
  -5   3  10  241.13    6.30
  -5   3  11  158.89    6.45
   5  -3 -11  168.93    6.44
  -5   3  11  223.65    6.35
  -5   3  12    2.92    5.84
  -5   3  12    6.01    4.22
   5  -3 -12    9.72    5.96
  -5   3  13    7.34    4.45
   5  -3 -13    5.61    6.14
  -5   3  13    6.22    6.29
   5  -3 -14   -1.18    7.06
  -5   3  14    2.97    6.90
  -5   3  14    5.17    5.05
  -5   3  15   27.10    5.31
   5  -3 -15   26.94    7.28
  -5   3  15   19.99    7.22
  -5   4   0   62.20    5.06
  -5   4   0   58.00    4.31
  -5   4   0   67.16    4.29
  -5   4   1   32.29    4.05
  -5   4   1   30.02    4.85
  -5   4   1   27.46    5.22
  -5   4   2   83.48    4.08
  -5   4   2   73.97    4.95
  -5   4   3  315.02    6.69
  -5   4   3  379.73    6.79
  -5   4   4  149.65    5.52
   5  -4  -4  163.94    5.24
   5  -4  -5   11.34    4.58
  -5   4   5   12.93    4.68
   5  -4  -6   10.23    4.73
  -5   4   6   10.33    4.77
  -5   4   7    5.84    4.88
   5  -4  -7    5.92    4.88
  -5   4   7    5.25    2.71
  -5   4   8   61.26    4.23
  -5   4   8   41.78    5.31
   5  -4  -8   50.41    5.23
  -5   4   9   33.99    5.47
   5  -4  -9   27.11    5.45
  -5   4   9   41.06    4.24
  -5   4  10   18.43    4.22
   5  -4 -10   11.23    5.65
  -5   4  10   11.04    5.63
   5  -4 -11   24.12    5.87
  -5   4  11   23.49    5.95
  -5   4  11   32.78    4.47
   5  -4 -12    2.46    6.32
  -5   4  12    2.83    6.20
  -5   4  12    4.07    4.54
  -5   4  13   -1.88    3.35
   5  -4 -13    0.73    6.59
  -5   4  13   -1.05    6.52
  -5   4  14   20.18    5.16
   5  -4 -14   12.58    7.10
  -5   4  14   12.74    7.03
  -5   5   0   34.74    4.77
  -5   5   0   35.74    3.38
  -5   5   0   32.76    5.41
  -5   5   1    6.25    5.44
  -5   5   1    7.46    3.33
  -5   5   1    9.43    4.80
  -5   5   2   84.32    5.67
  -5   5   2   76.21    5.28
  -5   5   2   95.56    4.47
  -5   5   3    7.74    4.78
   5  -5  -3    7.19    4.15
  -5   5   3    6.62    4.70
  -5   5   4   52.95    5.02
   5  -5  -4   54.43    4.80
   5  -5  -5  135.40    5.47
  -5   5   5  137.06    5.65
   5  -5  -6   79.02    5.11
  -5   5   6   71.38    5.58
  -5   5   7    0.35    4.94
   5  -5  -7    1.98    4.83
  -5   5   8    3.49    5.30
   5  -5  -8    4.83    5.25
  -5   5   9   -0.15    3.92
  -5   5   9    1.08    3.12
   5  -5  -9    2.28    5.40
   5  -5 -10    5.04    5.79
  -5   5  10    2.47    4.55
  -5   5  10    5.73    5.80
  -5   5  11   33.08    4.75
   5  -5 -11   24.88    4.39
  -5   5  11   24.81    6.03
  -5   5  12   10.48    4.87
  -5   5  12    5.81    6.48
   5  -5 -12    0.98    4.63
  -5   5  13    5.57    5.14
  -5   5  13    6.33    6.86
   5  -5 -13    4.98    6.79
  -5   5  14   -1.70    5.59
   5  -5 -14    4.07    7.13
  -5   5  14    1.77    7.26
  -5   6   0  212.14    6.44
  -5   6   0  218.11    6.43
  -5   6   0  230.61    6.66
  -5   6   1  256.07    6.35
  -5   6   1  258.96    7.02
  -5   6   1  231.92    7.26
   5  -6  -2   31.41    4.11
  -5   6   2   31.09    4.73
  -5   6   2   40.43    5.41
  -5   6   3   79.98    6.08
   5  -6  -3   81.12    4.77
  -5   6   3   83.95    5.78
   5  -6  -4   28.27    4.85
  -5   6   4   26.25    5.03
  -5   6   4   26.45    5.24
  -5   6   5  107.27    5.67
   5  -6  -5  114.52    5.56
  -5   6   5  110.04    5.69
   5  -6  -6  101.24    5.69
  -5   6   6   90.72    5.64
  -5   6   6   79.97    5.31
  -5   6   7    2.54    5.35
   5  -6  -7    7.85    5.31
  -5   6   7    5.07    4.74
   5  -6  -8    0.52    5.61
  -5   6   8    0.74    5.62
   5  -6  -9    2.37    5.87
  -5   6   9    4.94    5.73
   5  -6 -10    4.99    5.99
  -5   6  10    6.38    6.20
  -5   6  11   39.92    4.77
  -5   6  11   51.59    5.18
   5  -6 -11   40.78    6.81
  -5   6  12   38.61    6.84
  -5   6  12   52.08    5.42
   5  -6 -12   37.24    6.98
  -5   6  13   20.91    7.25
   5  -6 -13   22.62    7.02
  -5   6  13   33.63    5.50
  -5   6  14    4.46    7.28
  -5   6  14    6.01    5.56
  -5   7   0   39.58    5.84
  -5   7   0   40.72    4.81
  -5   7   0   40.60    4.40
  -5   7   1    8.03    5.00
  -5   7   1    9.03    5.63
  -5   7   2   18.87    5.21
   5  -7  -2   14.22    4.31
  -5   7   2   17.20    4.94
  -5   7   3   32.72    6.08
  -5   7   3   38.62    5.39
   5  -7  -3   35.16    5.76
  -5   7   4    1.27    4.84
   5  -7  -4    0.50    4.90
  -5   7   4   -0.57    5.08
  -5   7   5  197.99    6.40
   5  -7  -5  195.88    6.37
  -5   7   5  191.82    6.60
  -5   7   6   12.50    5.23
   5  -7  -6   13.05    5.34
  -5   7   6   10.09    5.25
  -5   7   7   12.13    5.53
   5  -7  -7    7.05    5.71
  -5   7   7    9.57    5.21
  -5   7   8    7.06    5.11
   5  -7  -8   -1.45    5.90
  -5   7   8    6.86    5.56
  -5   7   9   18.19    5.16
  -5   7   9   14.44    6.12
   5  -7  -9   14.85    6.24
  -5   7  10    6.06    4.35
  -5   7  10    0.22    5.27
   5  -7 -10    5.81    4.57
   5  -7 -11   40.36    4.69
  -5   7  11   43.03    6.86
  -5   7  11   30.09    5.54
  -5   7  12    4.45    6.80
  -5   7  12    2.29    5.38
   5  -7 -12    2.58    7.35
  -5   7  12    0.60    5.70
  -5   7  13    4.48    7.22
   5  -7 -13   -0.99    7.61
  -5   7  13    0.47    5.70
  -5   7  13    0.36    5.95
  -5   8   0    8.10    4.49
  -5   8   0   10.02    4.81
  -5   8   0    8.17    4.93
  -5   8   1   31.81    6.25
   5  -8  -1   25.76    5.16
  -5   8   1   35.48    5.24
   5  -8  -2   77.80    6.20
  -5   8   2   72.59    5.56
  -5   8   2   81.24    5.77
   5  -8  -3   62.29    5.58
  -5   8   3   70.91    5.87
  -5   8   3   66.45    6.57
  -5   8   4    4.80    4.05
  -5   8   4    7.57    5.09
   5  -8  -4    4.47    5.37
  -5   8   5   75.69    5.63
  -5   8   5   75.19    4.40
   5  -8  -5   78.30    6.10
  -5   8   6    5.18    5.53
   5  -8  -6    5.11    5.67
  -5   8   6    4.94    5.35
  -5   8   7   25.13    5.68
   5  -8  -7   29.09    6.26
  -5   8   7   23.77    5.78
  -5   8   8   35.26    5.72
  -5   8   8   32.64    5.61
   5  -8  -8   29.22    6.21
  -5   8   9   70.23    5.95
  -5   8   9   81.32    6.28
   5  -8  -9   94.19    6.91
  -5   8  10   13.16    6.35
  -5   8  10    9.87    5.59
   5  -8 -10   13.51    6.97
  -5   8  11    4.95    5.81
  -5   8  11    4.57    6.68
   5  -8 -11    4.34    7.12
  -5   8  12   12.24    6.74
   5  -8 -12   19.32    7.48
  -5   8  12   10.89    6.12
  -5   9   0   41.66    5.01
  -5   9   0   42.69    6.41
   5  -9   0   43.17    5.58
  -5   9   1    0.27    5.24
   5  -9  -1    0.53    5.58
  -5   9   1   -0.35    6.17
   5  -9  -2    4.67    6.50
  -5   9   2    5.09    5.62
  -5   9   2    3.49    5.03
  -5   9   3   40.88    5.46
   5  -9  -3   45.72    5.93
  -5   9   3   47.21    5.80
  -5   9   4    8.20    5.84
   5  -9  -4   10.00    6.11
  -5   9   4    7.22    5.23
  -5   9   5   -0.10    5.28
  -5   9   5    3.60    6.04
   5  -9  -5    1.07    6.23
  -5   9   6   30.83    5.98
  -5   9   6   28.15    5.42
   5  -9  -6   31.72    6.39
  -5   9   7  141.55    6.79
  -5   9   7  129.51    6.34
   5  -9  -7  144.45    7.51
   5  -9  -8    2.34    6.69
  -5   9   8    1.97    6.03
  -5   9   8    0.78    5.68
  -5   9   9    1.96    5.98
   5  -9  -9    2.31    7.14
  -5   9   9    4.74    6.08
  -5   9  10    5.27    6.31
   5  -9 -10    7.60    7.27
  -5   9  10   11.84    6.28
  -5   9  11    6.50    4.52
   5  -9 -11    5.16    7.60
  -5   9  11    0.45    6.57
   5 -10   0   17.79    6.96
  -5  10   0   20.75    5.30
  -5  10   0   23.32    6.56
   5 -10   0   15.61    5.86
   5 -10  -1   13.82    5.58
  -5  10   1   15.29    5.57
  -5  10   1   12.75    6.23
  -5  10   2   62.99    6.09
   5 -10  -2   58.56    7.79
  -5  10   2   58.88    6.57
  -5  10   3   62.01    6.37
   5 -10  -3   61.35    6.87
  -5  10   3   55.81    6.54
  -5  10   4    8.40    6.14
  -5  10   4    4.88    5.25
   5 -10  -4    5.18    8.40
  -5  10   5    4.58    4.34
  -5  10   5    3.27    5.26
   5 -10  -5    4.39    8.58
  -5  10   6   -0.65    5.51
  -5  10   6    2.96    6.26
   5 -10  -6    2.32    7.07
  -5  10   7    4.72    6.33
   5 -10  -7   -1.59    7.21
  -5  10   7    1.19    5.58
  -5  10   8   -0.04    4.52
   5 -10  -8    2.54    7.43
  -5  10   8   -1.16    5.71
  -5  10   9   72.94    7.03
   5 -10  -9   80.78    8.01
  -5  10   9   60.89    6.28
   5 -11   0    1.41    6.14
  -5  11   0    2.38    5.44
  -5  11   0    0.96    8.72
   5 -11   0    0.13    8.32
  -5  11   1    2.26    7.25
  -5  11   1    4.45    5.77
   5 -11  -1    4.67    8.15
   5 -11  -2   10.24    8.65
  -5  11   2   12.06    6.07
  -5  11   2    9.78    5.60
  -5  11   3   11.63    4.51
   5 -11  -3   12.94    9.25
  -5  11   3   11.67    5.46
  -5  11   4    5.79    5.35
  -5  11   4    3.55    6.44
   5 -11  -4    5.95    7.88
   5 -11  -5  119.29    8.75
  -5  11   5   99.11    6.98
  -5  11   5   93.13    5.91
  -5  11   6   -1.00    6.77
   5 -11  -6   -0.46    8.01
  -5  11   6   -1.34    5.59
  -5  11   7    8.04    6.85
   5 -11  -7   11.50    8.06
  -5  11   7    9.94    5.84
  -5  11   8   14.10    6.08
  -5  11   8    8.45    4.88
  -5  12   0   19.01    4.22
   5 -12   0   16.12   10.03
   5 -12   0   16.04    6.81
  -5  12   0   20.82    9.39
   5 -12  -1   17.02   10.89
  -5  12   1   23.92    9.93
  -5  12   1   21.75    6.27
  -5  12   2   -0.03    8.07
   5 -12  -2   -1.68   10.23
  -5  12   2   -2.99    6.60
  -5  12   3   26.82    6.70
  -5  12   3   24.72    7.65
   5 -12  -3   34.40   10.59
  -5  12   4    3.19    6.07
   5 -12  -4    1.02    8.80
  -5  12   4    3.71    6.95
  -5  12   5    1.01    5.87
  -4  -8   1    9.43    5.65
   4   8  -1    9.96    4.67
   4   8  -1   12.66    5.60
  -4  -8   1   12.63    4.88
  -4  -8   2   19.58    5.48
   4   8  -2   26.06    5.55
  -4  -8   2   18.53    6.09
   4   8  -2   18.62    4.77
  -4  -8   3    6.73    5.66
   4   8  -3    8.10    4.79
  -4  -8   3    4.84    4.96
   4   8  -3    4.62    5.53
   4   8  -4   26.29    5.47
  -4  -8   4   22.38    5.12
  -4  -8   4   17.88    5.54
   4   8  -4   24.63    4.64
   4   8  -5   -0.54    4.75
  -4  -8   5    1.59    5.43
  -4  -8   5    0.90    6.25
  -4  -8   6    4.62    5.41
  -4  -8   6    3.54    6.26
  -4  -8   6    2.42    5.11
   4   8  -6    3.91    4.78
  -4  -7   1   10.42    4.54
   4   7  -1    9.50    4.37
  -4  -7   1    9.99    4.98
   4   7  -1   11.91    5.10
   4   7  -2    3.78    4.39
  -4  -7   2    0.36    4.94
  -4  -7   2    0.98    4.54
   4   7  -2    0.60    5.00
   4   7  -3    5.17    4.83
  -4  -7   3   -0.69    4.52
   4   7  -3   -0.33    4.36
  -4  -7   3    1.78    4.86
  -4  -7   4    1.92    4.74
   4   7  -4    1.99    4.38
  -4  -7   4    0.31    4.85
   4   7  -4    5.04    4.91
  -4  -7   5    4.48    4.76
  -4  -7   5    6.01    4.70
   4   7  -5    6.07    3.03
   4   7  -5    7.71    5.15
   4   7  -6    8.58    4.35
  -4  -7   6    5.61    4.80
  -4  -7   6    4.57    5.82
  -4  -7   6    4.77    4.79
   4   7  -7   25.96    4.60
  -4  -7   7   21.46    4.76
  -4  -7   7   20.52    4.91
  -4  -7   7   23.90    6.59
  -4  -7   8    3.37    7.34
  -4  -7   8    1.76    3.27
  -4  -7   8    3.06    4.91
   4   7  -8    2.83    4.37
  -4  -7   9    3.04    7.94
  -4  -7   9    0.39    4.88
  -4  -7   9   -1.77    4.80
   4   7  -9    2.27    4.60
  -4  -6   1   41.93    4.45
   4   6  -1   47.45    5.19
  -4  -6   1   33.18    4.61
   4   6  -1   47.55    4.68
   4   6  -2   15.06    3.94
  -4  -6   2   10.03    4.45
  -4  -6   2   10.44    4.31
   4   6  -2   12.03    4.37
  -4  -6   3   10.19    4.26
  -4  -6   3   15.43    4.33
   4   6  -3   17.73    3.91
   4   6  -3   18.10    4.47
  -4  -6   4   13.59    4.32
  -4  -6   4    8.66    4.36
   4   6  -4   11.37    3.96
   4   6  -4    9.15    4.46
  -4  -6   5   32.98    3.20
  -4  -6   5   31.94    4.52
   4   6  -5   41.22    4.16
   4   6  -5   42.22    4.86
  -4  -6   6   20.18    4.32
   4   6  -6   25.15    4.14
  -4  -6   6   19.66    4.44
  -4  -6   6   16.80    5.39
  -4  -6   7   36.74    4.46
  -4  -6   7   41.89    6.05
  -4  -6   7   36.27    4.51
   4   6  -7   47.11    4.19
   4   6  -8   57.54    4.36
  -4  -6   8   42.04    4.26
  -4  -6   8   57.20    6.99
  -4  -6   8   55.83    4.74
  -4  -6   9   75.40    4.54
  -4  -6   9   90.06    6.00
  -4  -6   9   92.62    9.42
   4   6  -9   99.14    4.54
  -4  -6  10   -1.42    7.88
  -4  -6  10   -0.19    3.07
   4   6 -10   -0.50    4.21
  -4  -6  10   -0.02    4.61
  -4  -6  11    4.05    9.82
  -4  -6  11    4.17    4.45
   4   6 -11    3.89    4.45
  -4  -6  11    4.30    4.66
  -4  -5   1   58.56    4.31
   4   5  -1   83.94    4.49
   4   5  -1   79.21    4.21
  -4  -5   1   75.89    4.32
   4   5  -2   92.71    4.45
  -4  -5   2   66.12    4.29
  -4  -5   2   85.25    4.40
   4   5  -2   91.09    4.25
  -4  -5   3   39.27    4.02
  -4  -5   3   51.53    4.15
   4   5  -3   49.19    4.17
   4   5  -3   56.32    3.84
   4   5  -4    3.63    3.71
   4   5  -4    3.64    3.94
  -4  -5   4    3.71    4.00
  -4  -5   4    3.18    3.90
   4   5  -5    4.54    3.59
  -4  -5   5    3.45    3.83
  -4  -5   5    3.26    3.92
  -4  -5   6    5.61    4.86
  -4  -5   6    3.03    3.89
  -4  -5   6    7.08    4.07
   4   5  -6    6.72    3.64
   4   5  -7   19.71    2.61
  -4  -5   7   22.03    4.13
  -4  -5   7   17.65    5.45
  -4  -5   7   18.10    3.87
  -4  -5   8   -0.59    3.77
  -4  -5   8    3.37    6.01
  -4  -5   8   -1.16    4.14
   4   5  -8    3.04    3.66
  -4  -5   9   -0.82    3.84
  -4  -5   9    3.13    6.46
   4   5  -9    2.37    3.85
  -4  -5   9    1.80    4.22
  -4  -5  10   47.60    4.65
  -4  -5  10   42.84    7.09
  -4  -5  10   34.45    3.98
   4   5 -10   50.99    3.04
   4   5 -11   69.08    4.28
  -4  -5  11   56.64    4.94
  -4  -5  11   60.91    9.05
  -4  -5  11   48.79    4.16
  -4  -5  12   87.64    9.41
  -4  -5  12  106.84    5.47
  -4  -5  12   82.76    4.35
   4   5 -12  105.50    4.45
   4   4  -1    2.04    3.50
  -4  -4   1    0.06    3.66
  -4  -4   1    0.06    3.50
   4   4  -1   -0.42    3.60
  -4  -4   2    3.80    3.65
   4   4  -2    1.15    3.47
  -4  -4   2    3.18    3.65
   4   4  -2    2.76    3.53
  -4  -4   3   28.27    3.73
  -4  -4   3   23.93    3.79
   4   4  -3   30.33    3.56
   4   4  -3   28.02    3.77
   4   4  -4  135.60    4.45
  -4  -4   4  109.15    4.27
   4   4  -4  133.71    4.17
  -4  -4   4  130.54    4.37
  -4  -4   5   62.97    3.86
   4   4  -5   72.55    3.71
  -4  -4   5   70.47    3.94
  -4  -4   6   49.29    4.61
  -4  -4   6   63.73    4.08
   4   4  -6   67.11    3.59
  -4  -4   6   57.12    3.76
  -4  -4   7   95.80    5.19
  -4  -4   7   77.76    3.88
   4   4  -7   95.76    3.06
  -4  -4   7   79.20    5.46
  -4  -4   8   80.94    4.44
  -4  -4   8   65.58    3.72
   4   4  -8   79.82    3.68
  -4  -4   8   74.76    5.78
  -4  -4   9   54.34    4.41
  -4  -4   9   39.06    3.67
   4   4  -9   57.12    3.65
  -4  -4   9   45.73    5.93
  -4  -4  10    4.56    3.56
  -4  -4  10    4.75    4.36
   4   4 -10    7.39    2.49
  -4  -4  10    5.69    6.03
  -4  -4  11   26.02    4.60
  -4  -4  11   22.28    6.28
   4   4 -11   29.49    3.64
  -4  -4  11   21.66    2.62
   4   4 -12   82.63    3.10
  -4  -4  12   66.38    6.81
  -4  -4  12   73.04    5.20
  -4  -4  12   61.72    3.99
  -4  -4  13    0.52    6.70
  -4  -4  13    3.60    6.09
  -4  -4  13    0.62    3.98
   4   4 -13   -0.01    3.97
  -4  -3   1   17.90    3.50
  -4  -3   1   21.38    2.51
   4   3  -1   20.24    3.42
   4   3  -1   23.08    4.08
  -4  -3   2   58.59    3.63
  -4  -3   2   54.00    3.73
   4   3  -2   55.34    3.53
   4   3  -2   61.23    3.57
  -4  -3   3  115.52    4.13
   4   3  -3  125.20    3.28
   4   3  -3  133.51    3.94
  -4  -3   3  122.38    4.01
   4   3  -4  128.72    4.15
  -4  -3   4  116.07    4.05
  -4  -3   4  129.94    4.12
   4   3  -4  130.14    3.76
  -4  -3   5  364.94    5.55
   4   3  -5  400.77    5.86
  -4  -3   5  405.19    6.33
  -4  -3   5  308.85    5.91
   4   3  -6  108.34    3.60
  -4  -3   6  111.26    4.35
  -4  -3   6   85.51    3.65
  -4  -3   6   82.88    4.77
  -4  -3   7   38.99    4.90
   4   3  -7   45.07    2.36
  -4  -3   7   39.60    2.53
  -4  -3   7   48.58    3.99
  -4  -3   8    3.22    3.12
  -4  -3   8    3.42    4.97
   4   3  -8    5.62    3.00
  -4  -3   8    3.38    3.79
  -4  -3   9   52.88    4.26
  -4  -3   9   39.86    5.49
  -4  -3   9   41.22    3.29
   4   3  -9   50.52    3.24
  -4  -3  10    2.36    3.22
  -4  -3  10    4.05    5.38
   4   3 -10    4.34    3.20
  -4  -3  10    5.16    4.21
  -4  -3  11   21.15    5.68
  -4  -3  11   20.03    2.49
  -4  -3  11   23.59    4.52
   4   3 -11   22.58    3.36
  -4  -3  12   35.96    5.95
  -4  -3  12   35.24    3.64
   4   3 -12   45.93    3.67
  -4  -3  12   46.30    4.95
   4   3 -13    0.76    3.79
  -4  -3  13   -0.50    3.71
  -4  -3  13    2.80    5.92
  -4  -3  13    0.93    4.90
  -4  -3  14    4.67    6.26
  -4  -3  14    4.87    4.18
  -4  -3  14    1.15    5.15
   4   3 -14    3.45    4.13
   4   2  -1  252.64    4.60
  -4  -2   1  232.30    4.96
   4   2  -1  259.28    5.10
  -4  -2   1  248.37    4.59
  -4  -2   2  150.80    4.24
   4   2  -2  157.14    3.96
   4   2  -2  151.59    3.97
  -4  -2   2  153.86    3.97
   4   2  -3   94.43    3.50
  -4  -2   3   95.73    3.79
  -4  -2   3   92.05    3.92
   4   2  -3   93.81    3.67
  -4  -2   4   20.39    3.26
   4   2  -4   18.73    2.76
  -4  -2   4   18.56    3.08
  -4  -2   5    0.44    3.67
   4   2  -5    2.03    1.96
  -4  -2   5    2.49    3.43
  -4  -2   5    2.89    2.94
   4   2  -6   71.19    3.11
  -4  -2   6   61.56    3.32
  -4  -2   6   80.32    4.20
  -4  -2   6   64.30    4.51
  -4  -2   7   21.76    3.76
   4   2  -7   17.59    2.01
  -4  -2   7   17.51    4.56
  -4  -2   7   14.32    2.92
   4   2  -8   14.94    2.86
  -4  -2   8   10.20    2.94
  -4  -2   8   16.02    4.90
  -4  -2   8   16.68    4.09
  -4  -2   9   88.50    4.60
  -4  -2   9   71.32    5.21
  -4  -2   9   71.80    3.32
   4   2  -9   75.03    3.24
  -4  -2  10   56.75    5.21
  -4  -2  10   81.02    4.66
  -4  -2  10   61.13    3.32
   4   2 -10   68.95    3.33
  -4  -2  11    0.07    5.13
  -4  -2  11    1.76    3.15
   4   2 -11   -0.54    3.11
  -4  -2  11    4.14    4.40
  -4  -2  12    2.95    3.36
   4   2 -12    1.99    3.37
  -4  -2  12    2.56    5.26
  -4  -2  12    5.20    4.69
   4   2 -13   28.00    3.62
  -4  -2  13   16.88    5.62
  -4  -2  13   17.95    3.59
  -4  -2  13   23.74    5.03
  -4  -2  14   42.21    2.99
  -4  -2  14   33.25    6.05
  -4  -2  14   52.03    5.59
  -4  -1   1  353.03    6.58
  -4  -1   1  332.30    5.06
   4   1  -1  356.88    6.44
   4   1  -1  326.49    5.12
  -4  -1   2  597.96    6.61
  -4  -1   2  608.00    8.03
   4   1  -2  597.65    8.68
   4   1  -2  587.63    6.93
  -4  -1   3  230.43    4.53
   4   1  -3  233.84    4.59
  -4  -1   3  251.39    4.79
   4   1  -3  236.37    4.66
  -4  -1   4    7.26    3.43
  -4  -1   4    9.19    2.70
   4   1  -4   11.30    2.51
  -4  -1   4   11.50    2.47
  -4  -1   5  113.49    4.42
  -4  -1   5  163.34    4.67
   4   1  -5  139.95    2.99
  -4  -1   5  135.43    3.59
  -4  -1   6    5.70    3.98
   4   1  -6    6.62    2.50
  -4  -1   6    5.67    2.59
  -4  -1   6   10.35    3.75
  -4  -1   7    2.71    2.63
   4   1  -7    4.00    2.54
  -4  -1   7    2.38    4.28
  -4  -1   7    6.20    3.96
  -4  -1   8   51.14    4.91
   4   1  -8   57.46    2.92
  -4  -1   8   53.42    2.95
  -4  -1   8   72.52    4.56
   4   1  -9    8.48    2.82
  -4  -1   9    7.26    4.77
  -4  -1   9    6.30    2.84
  -4  -1   9    9.74    4.37
  -4  -1  10    0.43    4.36
  -4  -1  10    0.48    2.89
   4   1 -10   -1.24    2.86
  -4  -1  10   -0.16    4.73
   4   1 -11   24.51    3.24
  -4  -1  11   21.22    3.19
  -4  -1  11   17.49    5.04
  -4  -1  11   24.67    4.76
  -4  -1  12   55.34    5.33
  -4  -1  12   64.70    3.65
  -4  -1  13    3.89    5.24
  -4  -1  13    2.04    3.51
  -4  -1  14   -0.25    5.69
  -4  -1  14    1.26    3.90
  -4  -1  15    4.84    6.08
  -4  -1  15    7.86    4.26
   4   0  -1   77.88    3.48
  -4   0   1   81.96    4.12
  -4   0   1   83.07    3.49
   4   0  -1   91.08    4.17
  -4   0   2    2.67    2.64
   4   0  -2    2.66    3.12
   4   0  -2    3.36    2.57
  -4   0   2    2.51    2.20
   4   0  -3   61.83    3.05
  -4   0   3   44.53    3.56
  -4   0   3   60.66    3.03
  -4   0   3   66.78    3.74
   4   0  -4   61.71    2.95
  -4   0   4   74.07    4.09
  -4   0   4   51.80    3.95
  -4   0   4   57.34    2.98
  -4   0   5    1.04    3.88
   4   0  -5    2.02    2.48
  -4   0   5    1.92    3.86
  -4   0   5    1.63    2.51
   4   0  -6   14.97    2.57
  -4   0   6   12.06    2.64
  -4   0   6   11.18    4.17
  -4   0   6   17.02    4.11
  -4   0   7   52.55    4.65
  -4   0   7   55.00    2.24
  -4   0   7   75.50    4.54
   4   0  -7   56.90    2.93
  -4   0   8   23.46    2.81
  -4   0   8   19.57    4.57
   4   0  -8   21.42    2.76
   4   0  -9    7.76    4.59
  -4   0   9    9.58    2.85
  -4   0   9   12.27    4.75
   4   0 -10    9.83    4.80
  -4   0  10    9.94    4.97
  -4   0  10   11.60    2.97
  -4   0  11   90.96    3.78
   4   0 -11   86.07    5.42
  -4   0  11   86.34    5.41
   4   0 -12    7.96    5.10
  -4   0  12    9.80    3.34
  -4   0  12    5.86    5.11
   4   0 -13    4.25    5.52
  -4   0  13    5.22    5.61
  -4   0  13    2.39    3.59
  -4   0  14    4.26    5.84
   4   0 -14    4.06    5.83
  -4   0  14    3.07    3.87
   4   0 -15    6.61    6.16
  -4   0  15    2.87    4.22
  -4   0  15   -1.06    6.13
  -4   1   0 1289.40   18.64
   4  -1   0 1249.97   12.59
  -4   1   0 1236.24   12.80
  -4   1   1  114.72    3.94
  -4   1   1  109.22    3.79
   4  -1  -1  114.65    3.87
  -4   1   2  139.94    4.29
  -4   1   2  136.17    4.30
  -4   1   2  102.27    3.33
  -4   1   3   11.84    3.65
  -4   1   3   15.94    2.57
  -4   1   3   15.56    3.66
  -4   1   4  269.55    5.85
  -4   1   4  323.89    6.06
  -4   1   4  381.78    6.63
  -4   1   5   35.67    4.45
  -4   1   5   39.51    2.84
  -4   1   5   54.64    4.53
  -4   1   6   12.15    4.42
  -4   1   6   12.01    1.92
   4  -1  -7    7.26    4.68
  -4   1   7    7.65    4.64
  -4   1   7    9.18    2.85
  -4   1   8    8.35    4.72
  -4   1   8    8.89    2.87
   4  -1  -8    6.78    4.70
   4  -1  -9   22.95    4.89
  -4   1   9   21.51    4.85
  -4   1   9   24.20    2.19
   4  -1 -10   71.59    5.27
  -4   1  10   71.01    3.69
  -4   1  10   62.06    5.47
   4  -1 -11    6.16    5.25
  -4   1  11    4.62    3.21
  -4   1  11    7.76    5.37
  -4   1  12   13.14    5.70
  -4   1  12   18.67    3.57
   4  -1 -12   17.31    4.12
  -4   1  13   37.19    5.95
  -4   1  13   46.25    4.03
   4  -1 -13   42.07    5.97
   4  -1 -14    2.57    6.26
  -4   1  14    4.18    5.98
  -4   1  14    3.39    4.12
   4  -1 -15    1.84    4.50
  -4   1  15    3.57    6.34
  -4   1  15   -0.67    3.26
  -4   2   0  248.52    5.02
  -4   2   0  299.97    7.76
   4  -2   0  264.86    5.21
  -4   2   1   12.58    3.00
  -4   2   1   11.20    3.01
  -4   2   1    9.08    3.92
  -4   2   2   10.31    3.88
  -4   2   2   13.20    3.54
  -4   2   2   14.54    3.37
  -4   2   3  456.22    9.08
  -4   2   3  514.29    8.09
  -4   2   3  358.60    6.83
  -4   2   4  169.96    4.73
  -4   2   4  140.12    5.27
  -4   2   5   21.41    3.08
   4  -2  -5   19.49    4.67
  -4   2   5   18.68    4.68
   4  -2  -6    8.89    4.79
  -4   2   6    9.35    3.34
  -4   2   6   10.03    2.97
   4  -2  -7    2.50    4.87
  -4   2   7    0.82    3.08
  -4   2   7    1.65    4.83
   4  -2  -8    2.81    4.92
  -4   2   8    3.40    4.99
  -4   2   8    3.86    3.23
  -4   2   9    1.64    5.03
   4  -2  -9   -1.47    4.95
  -4   2   9    1.53    3.13
  -4   2  10   79.28    5.72
   4  -2 -10   92.79    4.38
  -4   2  10  106.56    4.42
  -4   2  11   27.54    5.51
   4  -2 -11   28.19    5.72
  -4   2  11   36.30    3.71
  -4   2  12    8.48    3.76
  -4   2  12    5.85    5.97
   4  -2 -12   10.90    6.04
   4  -2 -13    1.42    6.22
  -4   2  13    0.72    6.09
  -4   2  13    2.07    2.86
  -4   2  14   -0.37    6.44
   4  -2 -14    3.51    6.60
  -4   2  14    0.37    4.32
  -4   2  15   -1.52    6.64
   4  -2 -15    1.84    7.02
  -4   2  15    1.24    4.74
  -4   3   0   50.12    3.82
  -4   3   0   50.66    6.22
  -4   3   0   45.50    3.88
  -4   3   1  182.65    4.74
  -4   3   1  149.34    4.97
  -4   3   2  207.75    5.66
  -4   3   2  260.38    5.75
  -4   3   3   84.79    4.85
   4  -3  -3   84.20    4.68
   4  -3  -4    9.98    4.56
  -4   3   4   11.86    4.57
  -4   3   5  139.66    5.54
   4  -3  -5  161.03    5.65
  -4   3   6   75.49    3.92
   4  -3  -6   83.90    5.29
  -4   3   6   97.31    4.36
  -4   3   7   91.02    4.32
   4  -3  -7   77.58    5.37
  -4   3   7   63.62    3.99
   4  -3  -8    8.41    5.09
  -4   3   8    5.73    5.26
  -4   3   8    8.29    3.59
  -4   3   9   32.85    3.98
  -4   3   9   45.68    3.90
   4  -3  -9   34.02    5.49
  -4   3  10   75.18    4.31
   4  -3 -10   70.23    5.85
  -4   3  10   58.98    5.85
  -4   3  11    3.71    5.71
   4  -3 -11    5.20    4.10
  -4   3  11    2.35    3.88
  -4   3  12   65.82    4.66
  -4   3  12   45.78    6.44
   4  -3 -12   45.15    4.57
  -4   3  13    3.97    4.70
  -4   3  13    6.19    4.39
   4  -3 -13    5.88    6.55
   4  -3 -14    2.83    6.80
  -4   3  14    1.72    4.54
  -4   3  14    1.13    6.47
   4  -3 -15    2.19    7.09
  -4   3  15   -0.30    6.99
  -4   3  15    2.60    3.41
  -4   4   0   50.02    5.44
  -4   4   0   53.76    3.55
  -4   4   0   50.35    5.83
  -4   4   1  101.07    4.25
  -4   4   1   85.83    4.99
  -4   4   1   93.27    5.48
   4  -4  -2   60.30    4.29
  -4   4   2   62.02    4.80
  -4   4   2   59.43    5.02
  -4   4   3  101.67    5.26
   4  -4  -3  107.68    5.09
   4  -4  -4   30.66    4.74
  -4   4   4   28.40    3.47
  -4   4   5   20.13    4.81
   4  -4  -5   22.64    4.84
  -4   4   6    0.40    4.86
   4  -4  -6    1.16    4.74
  -4   4   7   -0.47    5.01
   4  -4  -7   -0.56    4.99
   4  -4  -8   39.05    5.30
  -4   4   8   38.50    5.46
  -4   4   9   73.20    5.87
  -4   4   9   94.24    4.73
   4  -4  -9   64.38    5.78
  -4   4  10   69.82    6.01
  -4   4  10   90.84    4.74
   4  -4 -10   71.50    6.08
  -4   4  11    1.03    6.01
  -4   4  11    1.23    4.27
   4  -4 -11    4.38    6.05
  -4   4  12   26.34    6.29
  -4   4  12   34.33    4.49
   4  -4 -12   22.90    6.33
  -4   4  13    4.44    6.55
   4  -4 -13    2.99    6.61
  -4   4  13    3.79    4.61
  -4   4  14    7.78    7.07
  -4   4  14    8.03    4.84
   4  -4 -14    7.57    7.13
  -4   4  15   21.55    7.34
  -4   4  15   24.20    5.28
   4  -4 -15   21.56    7.37
  -4   5   0  133.89    5.64
  -4   5   0  117.16    6.45
  -4   5   0  138.53    4.81
   4  -5  -1  229.96    6.59
  -4   5   1  273.92    6.98
  -4   5   1  253.90    6.84
   4  -5  -2    1.90    4.13
  -4   5   2    2.65    5.35
  -4   5   2    1.91    3.38
  -4   5   3  295.38    7.04
   4  -5  -3  295.23    6.90
  -4   5   3  301.68    7.57
  -4   5   4   22.62    4.84
   4  -5  -4   18.65    4.74
  -4   5   4   17.25    4.86
   4  -5  -5  223.93    6.41
  -4   5   5  216.96    6.39
  -4   5   6   51.39    5.14
   4  -5  -6   52.17    5.47
   4  -5  -7    4.92    3.58
  -4   5   7    4.76    4.99
   4  -5  -8  384.61    7.46
  -4   5   8  388.19    7.48
   4  -5  -9  227.58    5.42
  -4   5   9  216.91    5.36
  -4   5  10   13.95    5.86
   4  -5 -10   11.10    5.89
   4  -5 -11   10.59    4.35
  -4   5  11    8.57    6.14
  -4   5  11    8.78    4.70
  -4   5  12    6.66    6.30
   4  -5 -12    5.06    6.48
  -4   5  12    6.07    4.72
   4  -5 -13    5.43    4.71
  -4   5  13    7.29    4.96
  -4   5  13    4.79    6.63
   4  -5 -14   14.15    7.12
  -4   5  14   18.93    5.14
  -4   5  14   12.72    5.01
  -4   5  15   -0.14    5.36
  -4   5  15    2.83    5.24
   4  -6   0    3.02    4.73
  -4   6   0    5.82    4.55
  -4   6   0    3.35    5.53
   4  -6   0    3.68    4.18
  -4   6   1  277.89    6.81
   4  -6  -1  248.90    6.60
  -4   6   1  248.97    6.73
  -4   6   2   -0.52    4.92
  -4   6   2   -0.60    4.47
   4  -6  -2    0.50    4.35
  -4   6   3   14.15    5.20
  -4   6   3   12.90    4.87
   4  -6  -3   13.42    5.93
  -4   6   4    4.00    4.87
  -4   6   4    4.20    5.15
   4  -6  -4    2.17    4.98
  -4   6   5   25.32    3.75
   4  -6  -5   27.33    5.20
  -4   6   5   27.48    5.24
   4  -6  -6   27.94    5.36
  -4   6   6   36.12    5.30
  -4   6   6   29.32    5.10
   4  -6  -7   71.36    5.62
  -4   6   7   69.95    5.21
  -4   6   7   86.84    5.67
  -4   6   8  324.77    7.35
   4  -6  -8  392.44    7.69
  -4   6   8  404.87    7.73
  -4   6   9   -1.29    5.56
   4  -6  -9   -1.34    3.96
  -4   6   9    2.51    4.88
  -4   6  10    2.60    6.03
   4  -6 -10    1.28    6.20
  -4   6  11   10.90    6.17
   4  -6 -11   10.44    6.12
  -4   6  12   16.95    5.14
   4  -6 -12   13.03    4.68
  -4   6  12   14.52    6.48
  -4   6  13    2.45    5.21
  -4   6  13    0.61    6.71
   4  -6 -13   -0.09    6.75
   4  -6 -14    1.88    7.25
  -4   6  14    5.49    5.31
  -4   6  14   -2.63    7.07
  -4   7   0   27.17    4.73
  -4   7   0   27.05    5.93
   4  -7   0   19.71    4.84
   4  -7   0   24.71    4.92
  -4   7   1    6.48    4.95
   4  -7  -1    5.71    4.43
  -4   7   1    6.38    4.60
  -4   7   2   24.67    5.12
  -4   7   2   18.68    4.75
   4  -7  -2   16.66    5.15
  -4   7   3  274.77    7.05
  -4   7   3  258.75    6.81
   4  -7  -3  268.89    7.04
  -4   7   4    3.80    5.42
  -4   7   4    4.53    5.88
   4  -7  -4    3.47    5.05
  -4   7   5    3.18    5.19
   4  -7  -5    0.70    5.38
  -4   7   5    2.21    4.97
  -4   7   6   52.66    5.38
  -4   7   6   50.72    5.59
   4  -7  -6   45.86    5.71
  -4   7   7    4.75    5.38
   4  -7  -7    9.83    4.07
  -4   7   7    6.34    5.31
   4  -7  -8   13.94    5.86
  -4   7   8   20.33    3.93
  -4   7   8   15.16    5.26
  -4   7   9   14.44    5.77
   4  -7  -9   14.36    6.01
  -4   7   9   16.74    5.33
  -4   7  10   75.94    6.34
   4  -7 -10   79.72    5.01
  -4   7  10   55.50    4.20
  -4   7  11    0.63    6.34
   4  -7 -11    4.45    6.64
  -4   7  11   -1.17    5.82
   4  -7 -12    1.23    6.87
  -4   7  12    1.37    6.59
  -4   7  12    2.17    5.95
  -4   7  13    3.32    6.76
   4  -7 -13    4.57    7.24
  -4   7  13    2.01    5.37
  -4   7  13    1.66    6.21
   4  -8   0    3.64    5.37
  -4   8   0    4.58    5.32
   4  -8   0    3.44    4.87
  -4   8   0    6.86    4.51
   4  -8  -1    3.51    5.10
  -4   8   1    0.50    4.89
   4  -8  -1    1.29    5.03
  -4   8   1    1.93    4.47
  -4   8   2    1.02    4.68
  -4   8   2    3.96    5.11
   4  -8  -2    1.81    6.48
  -4   8   3   -0.11    5.45
   4  -8  -3    3.88    5.51
  -4   8   3    0.86    4.70
  -4   8   4   76.71    5.80
   4  -8  -4   76.33    6.05
  -4   8   4   77.44    5.25
  -4   8   5    2.52    5.71
   4  -8  -5    3.18    5.75
  -4   8   5    3.20    5.00
  -4   8   6  259.34    7.13
  -4   8   6  247.45    6.71
   4  -8  -6  266.00    7.46
  -4   8   7   14.26    5.68
   4  -8  -7   16.51    6.09
  -4   8   7    9.84    5.27
   4  -8  -8   28.13    4.49
  -4   8   8   22.78    5.70
  -4   8   8   26.50    5.53
   4  -8  -9    9.82    6.31
  -4   8   9    9.00    5.83
  -4   8   9    7.01    5.73
  -4   8  10    1.04    5.89
  -4   8  10    3.74    5.89
   4  -8 -10    2.50    6.56
   4  -8 -11   52.03    6.90
  -4   8  11   48.82    6.34
  -4   8  11   34.82    6.38
   4  -8 -12   14.85    7.14
  -4   8  12   10.80    6.32
  -4   8  12   16.46    6.56
  -4   9   0   19.42    5.92
   4  -9   0   18.23    6.52
   4  -9   0   21.93    5.32
  -4   9   0   20.10    5.04
  -4   9   1  105.89    5.70
  -4   9   1   96.99    6.26
   4  -9  -1   95.34    5.73
   4  -9  -1  102.25    6.67
   4  -9  -2    0.19    6.10
  -4   9   2    1.96    5.20
  -4   9   2    0.66    4.59
  -4   9   3   12.25    3.91
   4  -9  -3    8.67    7.51
  -4   9   3   10.23    4.70
  -4   9   4   18.12    5.75
  -4   9   4   12.17    5.82
   4  -9  -4   14.41    7.46
  -4   9   5    2.42    5.90
   4  -9  -5    3.37    6.22
  -4   9   5    1.32    4.99
   4  -9  -6    8.10    6.33
  -4   9   6    3.04    5.09
  -4   9   6    3.47    5.93
  -4   9   7   21.27    6.00
  -4   9   7   18.56    5.43
   4  -9  -7   23.76    6.50
  -4   9   8  114.66    6.73
  -4   9   8  115.11    5.95
   4  -9  -8  130.81    6.95
  -4   9   9    7.21    6.09
   4  -9  -9    7.87    6.77
  -4   9   9    4.88    5.74
   4  -9 -10   19.93    7.06
  -4   9  10   18.57    4.67
  -4   9  10   23.49    6.17
  -4   9  11    2.06    6.67
   4  -9 -11    1.22    7.16
  -4   9  11    0.81    6.15
  -4  10   0   21.16    5.53
  -4  10   0   22.76    7.12
   4 -10   0   16.13    5.76
   4 -10   0   17.87    8.94
  -4  10   1   78.58    7.06
  -4  10   1   69.19    5.84
   4 -10  -1   59.79    4.24
   4 -10  -1   77.47    8.74
  -4  10   2   23.74    6.34
  -4  10   2   30.72    5.86
   4 -10  -2   24.69    8.61
  -4  10   3   15.37    5.77
   4 -10  -3   12.77    8.43
  -4  10   3   10.41    6.00
  -4  10   4   -0.24    4.90
   4 -10  -4    2.38    6.90
  -4  10   4    0.95    5.89
  -4  10   5   -0.83    6.31
   4 -10  -5    1.86    6.88
  -4  10   5    2.22    5.03
  -4  10   6  195.15    7.24
   4 -10  -6  196.97    8.08
  -4  10   6  172.36    6.37
  -4  10   7   12.44    6.27
  -4  10   7   11.45    6.53
   4 -10  -7   13.04    6.94
  -4  10   8    0.76    6.55
   4 -10  -8    0.51    6.94
  -4  10   8    1.09    5.57
  -4  10   9    3.57    6.96
  -4  10   9    0.88    5.96
   4 -10  -9    4.98    7.33
  -4  10  10    8.44    7.04
   4 -10 -10    8.81    7.63
  -4  10  10    9.29    6.15
  -4  11   0    5.69    5.67
  -4  11   0    3.92    7.47
   4 -11   0    2.17   10.20
   4 -11   0   -0.61    4.40
   4 -11  -1   40.38    9.70
   4 -11  -1   32.87    6.09
  -4  11   1   40.98    5.80
  -4  11   1   39.58    7.63
  -4  11   2   20.23    6.17
  -4  11   2   20.81    5.89
   4 -11  -2   21.64    9.57
  -4  11   3    2.73    6.67
   4 -11  -3    1.16    7.86
  -4  11   3    3.39    4.18
  -4  11   4   52.53    5.56
   4 -11  -4   58.48    9.64
  -4  11   4   56.99    6.36
  -4  11   5    0.21    5.40
  -4  11   5    1.38    4.54
   4 -11  -5    4.83    9.46
  -4  11   6   13.55    6.92
  -4  11   6   19.91    6.72
   4 -11  -6   19.47    7.70
  -4  11   7    4.35    5.61
  -4  11   7   -1.34    6.81
   4 -11  -7    3.49    7.68
  -4  11   8   72.36    7.42
   4 -11  -8   76.91    8.05
  -4  11   8   65.49    6.22
  -4  12   0   25.16    6.16
  -4  12   0   25.98    8.42
   4 -12   0   19.12   10.17
   4 -12   0   17.17    6.54
  -4  12   1   23.57    8.19
   4 -12  -1   24.62   10.70
  -4  12   1   25.34    6.41
   4 -12  -1   22.11    6.61
   4 -12  -2   29.36    9.08
  -4  12   2   27.61    6.61
  -4  12   2   30.93    8.28
  -4  12   3   15.12    6.71
   4 -12  -3   15.70   10.76
  -4  12   3   18.44    6.46
  -4  12   4   74.90    7.09
  -4  12   4   85.58    6.75
   4 -12  -4   92.92    9.35
  -4  12   5    1.51    6.97
  -4  12   5    1.80    7.42
  -3  -9   1   21.75    4.93
  -3  -9   1   25.88    6.03
   3   9  -1   26.24    4.97
   3   9  -1   31.37    5.97
  -3  -9   2   24.04    5.74
  -3  -9   2   22.65    4.80
   3   9  -2   28.00    4.90
   3   9  -2   29.08    5.55
  -3  -9   3   44.51    4.90
   3   9  -3   52.81    6.73
  -3  -9   3   41.22    5.88
   3   9  -3   48.96    3.80
  -3  -9   4   20.38    5.76
   3   9  -4   29.05    4.95
  -3  -9   4   25.11    4.97
   3   9  -4   28.23    5.54
  -3  -9   5   35.91    5.06
   3   9  -5   42.36    5.08
  -3  -9   5   36.89    5.80
  -3  -9   6    9.06    5.18
  -3  -9   6   11.13    6.98
  -3  -9   6    6.50    5.62
   3   9  -6   12.04    3.52
  -3  -8   1   24.00    4.48
  -3  -8   1   24.01    5.10
   3   8  -1   29.04    4.46
   3   8  -1   27.98    5.30
   3   8  -2   59.49    5.22
  -3  -8   2   40.51    3.80
  -3  -8   2   49.21    4.66
   3   8  -2   54.05    4.62
  -3  -8   3   71.45    4.80
  -3  -8   3   74.89    5.40
   3   8  -3   92.82    4.79
   3   8  -3   96.89    5.19
  -3  -8   4   73.86    4.90
  -3  -8   4   64.11    5.23
   3   8  -4   86.61    4.75
   3   8  -4   90.75    5.37
  -3  -8   5   21.22    4.68
  -3  -8   5   20.48    4.94
   3   8  -5   24.59    4.44
   3   8  -5   24.84    5.44
  -3  -8   6    0.24    4.78
  -3  -8   6    0.72    6.14
  -3  -8   6    2.19    4.62
   3   8  -6    1.43    4.43
  -3  -8   7    4.17    4.69
  -3  -8   7    1.06    4.83
  -3  -8   7    1.96    7.05
   3   8  -7    3.63    4.50
   3   8  -8    2.78    3.20
  -3  -8   8    2.11    4.80
  -3  -8   8    3.36    7.92
  -3  -8   8    1.22    5.75
  -3  -8   9    4.45    4.60
  -3  -8   9   -0.98    4.84
   3   8  -9   -0.56    4.70
  -3  -8   9    2.44   10.79
  -3  -7   1   61.79    4.39
   3   7  -1   79.96    4.99
  -3  -7   1   56.19    4.83
   3   7  -1   70.72    4.37
   3   7  -2   52.00    4.26
  -3  -7   2   43.00    4.40
   3   7  -2   49.79    4.76
  -3  -7   2   39.15    4.59
  -3  -7   3    2.67    4.28
  -3  -7   3    3.96    4.41
   3   7  -3    5.41    4.03
   3   7  -3    3.51    5.39
  -3  -7   4   14.15    4.38
  -3  -7   4   17.01    4.32
   3   7  -4   19.55    4.16
   3   7  -4   17.52    4.58
  -3  -7   5   34.52    4.42
   3   7  -5   40.57    4.28
  -3  -7   5   26.03    4.30
   3   7  -5   41.58    6.13
  -3  -7   6    0.86    4.29
  -3  -7   6    1.87    4.30
   3   7  -6   -0.13    4.01
  -3  -7   6    2.28    5.66
  -3  -7   7    8.75    4.39
  -3  -7   7    9.33    5.32
  -3  -7   7   11.60    6.48
   3   7  -7   14.11    4.13
  -3  -7   8   54.46    4.36
  -3  -7   8   63.87    5.65
   3   7  -8   76.07    4.26
  -3  -7   8   72.44    8.84
  -3  -7   9    3.17    4.14
  -3  -7   9    5.87    4.45
   3   7  -9    5.32    2.91
  -3  -7   9    4.65    7.73
  -3  -7  10   27.11    8.13
  -3  -7  10   20.73    4.22
  -3  -7  10   31.46    5.55
   3   7 -10   34.01    4.26
  -3  -7  11   -1.28    4.31
  -3  -7  11    2.52    8.39
   3   7 -11    0.09    4.31
  -3  -7  11   -1.83    4.68
   3   6  -1  102.87    4.61
  -3  -6   1   85.91    4.21
   3   6  -1   99.15    4.27
  -3  -6   1   75.04    4.36
   3   6  -2    0.59    3.69
  -3  -6   2    3.21    4.05
  -3  -6   2    1.17    2.96
   3   6  -2    1.60    5.02
   3   6  -3    0.86    3.73
  -3  -6   3    0.44    4.02
  -3  -6   3    2.22    3.88
   3   6  -3   -0.98    4.08
  -3  -6   4   30.04    4.11
  -3  -6   4   22.45    4.16
   3   6  -4   28.53    4.35
   3   6  -4   34.75    3.93
   3   6  -5   41.71    4.81
  -3  -6   5   35.22    4.19
  -3  -6   5   31.72    4.08
   3   6  -5   43.19    3.88
  -3  -6   6   73.73    4.00
  -3  -6   6   91.70    4.51
   3   6  -6   98.38    4.15
  -3  -6   6   85.24    6.72
  -3  -6   7   19.23    4.13
  -3  -6   7   19.96    5.95
   3   6  -7   22.11    3.71
  -3  -6   7   19.16    3.75
   3   6  -8   15.78    3.72
  -3  -6   8    9.70    3.78
  -3  -6   8   13.27    7.81
  -3  -6   8   17.55    5.04
  -3  -6   9   30.99    6.91
  -3  -6   9   28.39    3.81
  -3  -6   9   34.09    5.25
   3   6  -9   37.04    3.92
  -3  -6  10   11.56    3.76
  -3  -6  10   10.60    6.91
  -3  -6  10   13.71    4.38
   3   6 -10   15.96    3.80
  -3  -6  11   26.37    3.91
   3   6 -11   33.58    3.94
  -3  -6  11   25.16    7.14
  -3  -6  11   29.43    5.50
  -3  -6  12   10.39    4.28
   3   6 -12   15.09    4.07
  -3  -6  12   13.97    5.77
  -3  -6  12   10.43    8.95
  -3  -5   1  165.02    4.67
   3   5  -1  240.63    5.21
  -3  -5   1  201.42    4.83
   3   5  -1  235.56    4.97
  -3  -5   2   51.53    4.02
   3   5  -2   66.95    3.97
  -3  -5   2   61.21    4.03
   3   5  -2   68.55    4.13
  -3  -5   3   15.73    3.63
  -3  -5   3   17.33    3.72
   3   5  -3   21.07    3.82
   3   5  -3   20.88    3.68
  -3  -5   4    0.40    3.60
   3   5  -4    0.34    2.40
  -3  -5   4    0.96    3.54
   3   5  -4    0.85    4.74
  -3  -5   5    1.65    3.58
   3   5  -5    0.79    3.28
  -3  -5   5    0.78    3.39
  -3  -5   6    7.49    4.67
   3   5  -6    4.00    3.48
  -3  -5   6    3.29    3.50
  -3  -5   6    3.91    3.74
   3   5  -7  110.19    3.80
  -3  -5   7  102.35    5.21
  -3  -5   7   80.67    3.69
  -3  -5   7   94.00    5.90
  -3  -5   8  131.20    6.44
  -3  -5   8  107.23    3.85
  -3  -5   8  134.90    4.77
   3   5  -8  145.06    4.08
  -3  -5   9   44.53    7.38
   3   5  -9   53.69    3.62
  -3  -5   9   50.02    4.29
  -3  -5   9   39.59    3.55
  -3  -5  10    2.32    4.18
  -3  -5  10    1.28    3.39
  -3  -5  10   -0.46    7.47
   3   5 -10   -1.50    3.48
   3   5 -11    2.66    3.54
  -3  -5  11    2.29    3.57
  -3  -5  11    0.94    6.12
  -3  -5  11   -1.13    4.33
  -3  -5  12    2.99    4.55
  -3  -5  12    3.04    6.20
  -3  -5  12    2.40    3.93
   3   5 -12    3.45    3.68
  -3  -5  13    0.58    4.20
   3   5 -13    4.59    3.86
  -3  -5  13    1.95    4.86
  -3  -5  13    3.93    6.57
   3   4  -1    5.37    3.30
   3   4  -1    5.73    3.52
  -3  -4   1    7.12    3.46
  -3  -4   1    6.92    4.32
  -3  -4   2    5.50    3.26
   3   4  -2    8.47    3.34
   3   4  -2    6.88    3.45
  -3  -4   2    7.19    3.46
  -3  -4   3  129.19    4.09
  -3  -4   3  145.52    4.29
   3   4  -3  162.11    4.32
   3   4  -3  156.48    4.45
   3   4  -4   22.04    3.81
  -3  -4   4   19.93    3.37
   3   4  -4   24.07    3.26
  -3  -4   4   20.64    3.52
  -3  -4   5    4.25    3.06
   3   4  -5    3.79    3.00
  -3  -4   5    4.52    3.42
   3   4  -6   18.53    3.11
  -3  -4   6   13.39    2.31
  -3  -4   6   16.52    3.61
  -3  -4   6   13.22    4.52
  -3  -4   7   17.65    2.29
  -3  -4   7   19.22    4.86
  -3  -4   7   22.23    3.70
   3   4  -7   21.00    3.06
  -3  -4   8    1.07    3.86
  -3  -4   8    0.78    3.07
  -3  -4   8    0.05    5.10
   3   4  -8    0.29    3.10
  -3  -4   9  109.66    3.62
  -3  -4   9  110.07    6.09
  -3  -4   9  131.14    4.81
   3   4  -9  122.58    3.72
  -3  -4  10    6.38    5.36
   3   4 -10    6.87    3.34
  -3  -4  10    7.99    3.30
  -3  -4  10    7.99    4.15
  -3  -4  11   41.30    4.49
  -3  -4  11   33.22    2.51
   3   4 -11   41.56    3.47
  -3  -4  11   28.80    5.55
   3   4 -12    1.32    3.49
  -3  -4  12   -0.44    3.53
  -3  -4  12    1.32    4.48
  -3  -4  12   -0.38    5.58
  -3  -4  13   -0.26    3.87
  -3  -4  13   -0.71    5.82
   3   4 -13   -0.88    2.59
  -3  -4  13    0.19    4.78
   3   4 -14    2.25    4.04
  -3  -4  14   -0.30    6.23
  -3  -4  14    1.21    2.99
  -3  -4  14   -0.39    4.99
  -3  -3   1  280.86    5.24
  -3  -3   1  332.64    5.27
   3   3  -1  348.20    5.84
   3   3  -1  330.37    5.27
  -3  -3   2    2.80    3.10
  -3  -3   2    2.14    3.31
   3   3  -2    1.85    3.09
   3   3  -2    2.93    3.03
  -3  -3   3    3.51    3.09
   3   3  -3    6.51    2.92
  -3  -3   3    5.15    3.15
   3   3  -3    5.87    3.17
  -3  -3   4   79.29    3.44
   3   3  -4   95.06    3.39
  -3  -3   4   93.05    3.75
   3   3  -4   95.23    4.06
  -3  -3   5  105.66    4.08
   3   3  -5  110.87    3.53
  -3  -3   5   81.32    4.41
  -3  -3   5   87.18    3.39
  -3  -3   6    8.19    2.90
  -3  -3   6   11.61    3.53
   3   3  -6   11.07    2.75
  -3  -3   6   12.18    4.24
  -3  -3   7    7.60    3.55
  -3  -3   7    4.22    2.89
  -3  -3   7    3.67    4.39
   3   3  -7    5.82    2.83
   3   3  -8  186.35    3.89
  -3  -3   8  160.77    3.73
  -3  -3   8  156.92    5.76
  -3  -3   8  187.37    5.13
  -3  -3   9   80.73    3.33
   3   3  -9   96.40    3.39
  -3  -3   9   80.88    5.40
  -3  -3   9  102.14    4.61
  -3  -3  10    2.56    4.87
  -3  -3  10    3.61    2.08
  -3  -3  10    5.35    4.96
   3   3 -10    3.66    2.98
  -3  -3  11    1.71    3.14
   3   3 -11    5.31    3.13
  -3  -3  11    2.39    4.98
  -3  -3  11    4.01    4.28
  -3  -3  12   47.28    5.42
  -3  -3  12   59.73    4.84
   3   3 -12   67.68    3.57
  -3  -3  12   57.64    3.57
  -3  -3  13    3.80    5.40
  -3  -3  13    5.28    4.72
  -3  -3  13    5.69    2.55
   3   3 -13    4.65    3.72
  -3  -3  14    3.34    7.09
   3   3 -14    3.76    3.91
  -3  -3  14    0.91    3.99
  -3  -3  14    2.42    6.20
  -3  -3  15   13.21    7.60
   3   3 -15   13.76    3.17
  -3  -3  15   13.36    4.48
  -3  -3  15   14.25    5.37
  -3  -2   1  555.53    7.35
   3   2  -1  661.43    8.60
  -3  -2   1  595.34    7.11
   3   2  -1  627.87    7.28
   3   2  -2   11.78    3.13
  -3  -2   2   10.92    3.65
  -3  -2   2   12.40    3.19
   3   2  -2   11.89    2.67
  -3  -2   3   26.05    2.25
   3   2  -3   29.96    2.70
  -3  -2   3   28.81    2.38
   3   2  -3   27.86    3.21
  -3  -2   4   33.64    2.91
  -3  -2   4   37.66    3.43
   3   2  -4   36.52    2.74
  -3  -2   5  108.85    4.40
  -3  -2   5  119.48    3.37
   3   2  -5  133.65    3.45
  -3  -2   5  146.47    4.35
  -3  -2   6   65.21    4.47
  -3  -2   6   63.98    3.00
   3   2  -6   73.26    2.99
  -3  -2   6   82.99    3.97
   3   2  -7  116.89    3.23
  -3  -2   7  104.45    3.25
  -3  -2   7  105.62    5.00
  -3  -2   7  135.92    4.63
  -3  -2   8   40.21    4.76
  -3  -2   8   37.71    2.85
  -3  -2   8   50.18    4.18
   3   2  -8   44.40    2.86
  -3  -2   9   10.71    2.76
  -3  -2   9   12.53    4.70
   3   2  -9   13.55    1.99
  -3  -2   9   15.75    5.02
  -3  -2  10   34.82    4.37
  -3  -2  10   27.42    4.89
  -3  -2  10   28.69    2.23
   3   2 -10   33.24    3.05
   3   2 -11   71.35    3.32
  -3  -2  11   56.43    5.11
  -3  -2  11   66.62    3.30
  -3  -2  12   29.95    5.11
  -3  -2  12   32.02    3.41
   3   2 -12   36.21    3.40
  -3  -2  13    6.78    5.20
  -3  -2  13    7.10    3.51
   3   2 -13    8.03    3.64
   3   2 -14   29.35    5.38
  -3  -2  14   31.22    5.67
  -3  -2  14   34.35    4.03
  -3  -2  15    7.96    4.25
   3   2 -15    4.51    5.76
  -3  -2  15    6.87    6.09
  -3  -1   1  230.03    5.08
   3   1  -1  241.99    5.38
  -3  -1   1  232.58    4.58
   3   1  -1  234.79    4.62
  -3  -1   2    2.07    3.00
   3   1  -2    1.88    2.80
  -3  -1   2    0.89    2.65
   3   1  -2    0.82    3.01
   3   1  -3   17.93    2.41
  -3  -1   3   19.16    2.56
  -3  -1   3   21.21    2.45
   3   1  -4  323.08    5.22
  -3  -1   4  303.81    4.64
  -3  -1   4  371.98    6.30
  -3  -1   4  283.38    5.64
  -3  -1   5    1.23    2.62
  -3  -1   5    0.27    2.42
   3   1  -5    1.41    2.32
  -3  -1   5    1.72    3.53
  -3  -1   6    4.17    4.05
  -3  -1   6    3.96    1.76
  -3  -1   6    3.06    3.76
   3   1  -6    3.53    2.37
  -3  -1   7   51.64    2.80
  -3  -1   7   51.58    4.58
   3   1  -7   50.83    2.73
  -3  -1   7   72.95    4.38
   3   1  -8    2.72    2.47
  -3  -1   8    2.34    4.75
  -3  -1   8    3.38    2.54
  -3  -1   9    4.96    2.65
   3   1  -9    4.80    2.63
   3   1  -9    5.24    3.19
  -3  -1   9    6.00    4.77
   3   1 -10    1.73    2.73
   3   1 -10   -0.17    4.62
  -3  -1  10    0.84    2.74
  -3  -1  10    3.74    4.76
   3   1 -11    8.44    3.03
  -3  -1  11    8.51    2.91
   3   1 -11   11.43    4.78
  -3  -1  11    5.90    4.74
  -3  -1  12    2.78    3.15
  -3  -1  12   -0.20    4.95
   3   1 -12    1.57    5.06
  -3  -1  13    2.30    5.26
  -3  -1  13    0.52    3.46
   3   1 -13    1.87    5.26
   3   1 -14    6.12    5.65
  -3  -1  14    9.09    5.64
  -3  -1  14   10.02    3.88
  -3  -1  15   12.55    5.83
  -3  -1  15   11.18    4.23
   3   1 -15   12.39    6.01
   3   0  -1  623.76   10.00
  -3   0   1  617.00    9.44
  -3   0   1  602.86    7.96
   3   0  -1  600.19    7.90
  -3   0   2   13.26    2.33
  -3   0   2   11.83    2.46
   3   0  -2   11.24    2.41
   3   0  -2   13.81    3.17
   3   0  -3   39.26    2.57
  -3   0   3   34.38    3.54
  -3   0   3   38.73    2.61
  -3   0   3   47.13    3.70
   3   0  -4   46.57    2.61
  -3   0   4   44.16    4.14
  -3   0   4   48.05    2.74
  -3   0   4   61.89    3.30
  -3   0   5   20.36    4.32
   3   0  -5   20.42    2.51
  -3   0   5   20.55    2.55
   3   0  -6  466.95    7.73
   3   0  -6  437.05    6.18
  -3   0   6  431.14    6.41
  -3   0   6  433.87    7.56
  -3   0   7  357.88    7.00
   3   0  -7  343.33    5.56
  -3   0   7  327.00    5.38
   3   0  -7  374.43    6.98
   3   0  -8  130.58    3.58
  -3   0   8  131.01    3.59
  -3   0   8  130.41    5.38
   3   0  -8  137.78    5.29
  -3   0   9   14.58    2.74
   3   0  -9   14.51    4.93
  -3   0   9   13.25    4.79
  -3   0  10   14.03    2.86
   3   0 -10   15.28    5.02
  -3   0  10   15.88    5.07
  -3   0  11   50.31    5.38
  -3   0  11   58.31    3.38
   3   0 -11   59.12    5.44
  -3   0  12    1.94    5.19
  -3   0  12    1.17    3.13
   3   0 -12    1.44    5.23
  -3   0  13   69.16    5.79
  -3   0  13   83.77    3.51
   3   0 -13   88.77    5.99
  -3   0  14   31.56    5.97
  -3   0  14   33.98    4.16
   3   0 -14   36.27    5.96
   3   0 -15    3.96    6.40
  -3   0  15    1.91    5.85
  -3   0  15    1.83    2.89
  -3   0  16   -0.15    6.32
  -3   0  16    0.66    4.50
   3   0 -16    1.96    6.64
  -3   1   0  412.04    6.68
   3  -1   0  408.87    6.35
  -3   1   0  416.94    9.14
  -3   1   1  348.79    6.32
  -3   1   1  341.48    7.41
   3  -1  -1  359.26    6.45
  -3   1   2  315.89    6.33
  -3   1   2  290.59    6.36
  -3   1   2  231.66    5.59
  -3   1   3    0.37    2.46
  -3   1   3    8.18    3.82
  -3   1   3    2.62    3.93
   3  -1  -4  109.42    5.13
  -3   1   4  109.63    3.61
  -3   1   4   99.33    4.02
  -3   1   5  406.59    7.71
   3  -1  -5  449.54    8.02
  -3   1   5  426.83    7.75
  -3   1   6    9.93    2.70
  -3   1   6   11.99    4.78
   3  -1  -6   10.14    4.77
  -3   1   7   58.34    5.09
   3  -1  -7   60.63    5.02
  -3   1   7   59.07    3.14
  -3   1   8   34.79    3.04
   3  -1  -8   40.62    5.10
  -3   1   8   31.94    3.69
   3  -1  -9    1.73    3.59
  -3   1   9    1.43    2.86
  -3   1   9    2.60    5.00
  -3   1  10   32.82    3.78
  -3   1  10   33.24    3.20
   3  -1 -10   36.81    5.45
  -3   1  11   16.42    5.50
   3  -1 -11   19.90    5.50
  -3   1  11   21.21    3.26
  -3   1  12   40.73    3.61
  -3   1  12   34.44    4.27
   3  -1 -12   38.04    5.80
   3  -1 -13  126.69    6.78
  -3   1  13  116.28    6.30
  -3   1  13  136.63    5.52
   3  -1 -14   39.31    6.55
  -3   1  14   45.84    4.29
  -3   1  14   39.54    6.27
  -3   1  15   18.22    6.17
   3  -1 -15   20.78    6.68
  -3   1  15   22.80    4.60
  -3   1  16   10.83    4.76
  -3   1  16    5.58    4.56
   3  -1 -16    7.34    7.01
  -3   2   0  482.54    8.08
  -3   2   1  362.61    7.07
  -3   2   1  276.00    6.41
  -3   2   2  151.65    5.52
  -3   2   3   56.15    4.87
   3  -2  -3   57.69    4.75
   3  -2  -4  407.15    7.87
  -3   2   4  377.05    7.66
   3  -2  -5   49.31    5.22
  -3   2   5   53.61    3.72
  -3   2   5   45.82    4.01
  -3   2   6  744.23   16.70
   3  -2  -6  669.01    9.66
  -3   2   6  626.44    9.47
  -3   2   7  115.88    3.84
   3  -2  -7  105.36    4.26
  -3   2   7   94.62    5.49
  -3   2   8   -0.78    3.61
  -3   2   8    1.30    3.14
   3  -2  -8   -0.58    5.13
  -3   2   9  119.19    5.89
  -3   2   9  147.21    5.03
   3  -2  -9  124.67    5.89
   3  -2 -10   16.38    5.42
  -3   2  10   12.63    5.38
  -3   2  10   17.61    3.38
   3  -2 -11    2.68    5.73
  -3   2  11    3.93    5.69
  -3   2  11   -0.44    3.42
  -3   2  12   12.19    5.88
  -3   2  12   12.08    3.71
   3  -2 -12   11.38    6.05
  -3   2  13   14.93    6.03
  -3   2  13   18.33    3.10
   3  -2 -13   16.41    6.52
  -3   2  14    8.37    4.26
   3  -2 -14    3.65    6.56
  -3   2  14    3.78    6.20
  -3   2  15   17.75    4.57
  -3   2  15   18.80    6.71
   3  -2 -15   19.86    5.05
  -3   2  16    2.41    4.86
  -3   2  16   -2.25    6.80
   3  -2 -16    0.66    5.10
  -3   3   0   76.91    5.59
  -3   3   0   86.34    4.09
  -3   3   0   84.98    5.48
   3  -3  -1   65.22    4.48
  -3   3   1   62.26    4.92
  -3   3   1   71.82    5.41
  -3   3   2  190.16    6.23
   3  -3  -2  199.43    6.18
   3  -3  -3   12.15    4.58
  -3   3   3   10.75    4.64
  -3   3   4    2.66    4.87
   3  -3  -4    2.81    4.89
  -3   3   5  146.40    5.90
   3  -3  -5  147.72    4.78
  -3   3   6  334.85    7.22
   3  -3  -6  358.66    7.31
  -3   3   7    2.47    3.63
   3  -3  -7    1.72    3.63
   3  -3  -8    0.70    5.26
  -3   3   8    2.64    5.18
  -3   3   8    2.53    3.67
  -3   3   9  232.46    5.43
  -3   3   9  286.68    7.75
   3  -3  -9  221.32    6.60
  -3   3  10    9.28    5.57
   3  -3 -10    7.54    5.55
  -3   3  10    8.16    3.69
   3  -3 -11  181.30    6.57
  -3   3  11  184.69    6.66
  -3   3  11  226.69    6.30
  -3   3  12  340.79    7.82
   3  -3 -12  326.70    6.25
  -3   3  12  406.72   10.86
   3  -3 -13   22.01    6.46
  -3   3  13   22.50    6.38
  -3   3  13   29.55    4.34
   3  -3 -14    4.21    6.91
  -3   3  14    3.51    4.36
  -3   3  14   -3.65    6.80
  -3   3  15    1.26    6.82
  -3   3  15    2.33    4.66
   3  -3 -15    2.72    7.07
  -3   3  16   21.60    7.11
  -3   3  16   29.70    5.17
  -3   4   0   33.84    4.68
   3  -4   0   33.77    4.81
  -3   4   0   32.08    6.02
   3  -4   0   29.20    4.78
  -3   4   1    0.44    3.25
   3  -4  -1    0.59    4.25
  -3   4   1    1.44    4.55
   3  -4  -2   37.62    4.73
  -3   4   2   32.84    4.72
  -3   4   2   38.07    3.75
   3  -4  -3  208.39    6.18
  -3   4   3  187.04    6.60
  -3   4   3  194.63    6.00
  -3   4   4 1239.06   15.00
   3  -4  -4 1281.25   15.10
  -3   4   5   23.83    4.91
   3  -4  -5   24.35    4.91
  -3   4   6    2.23    4.89
   3  -4  -6    1.72    4.85
  -3   4   7    6.25    5.09
   3  -4  -7    6.26    5.20
  -3   4   8   15.54    5.33
   3  -4  -8   18.00    5.31
  -3   4   9   15.50    5.52
   3  -4  -9   15.00    3.81
  -3   4  10  203.99    6.37
   3  -4 -10  147.33    6.36
  -3   4  10  148.05    6.47
   3  -4 -11  187.26    6.52
  -3   4  11  190.39    5.25
  -3   4  11  252.59    7.02
   3  -4 -12   32.27    6.21
  -3   4  12   45.88    4.49
  -3   4  12   32.64    6.22
   3  -4 -13    8.97    6.36
  -3   4  13    5.12    6.27
  -3   4  13    7.35    4.41
   3  -4 -14   12.00    6.80
  -3   4  14    8.15    6.67
  -3   4  14   14.50    3.29
  -3   4  15   -4.13    7.13
  -3   4  15    3.01    4.81
   3  -4 -15    4.07    7.03
   3  -5   0   45.04    5.47
  -3   5   0   49.14    4.78
   3  -5   0   44.33    4.87
  -3   5   0   44.83    5.87
  -3   5   1    0.63    4.69
  -3   5   1    2.15    5.50
   3  -5  -1    1.44    4.46
   3  -5  -1    1.44    4.95
   3  -5  -2   15.66    5.71
  -3   5   2   19.28    4.95
  -3   5   2   18.09    4.61
  -3   5   3   11.84    4.66
   3  -5  -3   10.13    4.68
  -3   5   3    9.35    5.18
  -3   5   4   74.11    5.19
   3  -5  -4   66.48    5.23
  -3   5   4   77.35    5.50
  -3   5   5  385.99    8.38
  -3   5   5  443.96    7.78
   3  -5  -5  415.83    7.75
  -3   5   6   93.60    5.37
   3  -5  -6   91.77    5.38
  -3   5   6   79.22    5.28
  -3   5   7   84.72    5.49
   3  -5  -7   84.05    5.51
  -3   5   8    9.37    5.25
   3  -5  -8    8.47    5.17
   3  -5  -9    1.45    5.37
  -3   5   9    1.45    5.31
   3  -5 -10   82.76    6.01
  -3   5  10   92.23    6.11
   3  -5 -11   15.33    4.23
  -3   5  11   14.19    5.85
   3  -5 -12   19.74    6.04
  -3   5  12   22.86    6.09
  -3   5  12   27.62    4.67
   3  -5 -13   -0.43    6.24
  -3   5  13    1.84    6.25
  -3   5  13    1.12    4.68
   3  -5 -14    9.29    4.70
  -3   5  14    8.58    4.94
  -3   5  14   17.17    4.78
   3  -5 -15    9.20    7.13
  -3   5  15   10.24    7.18
  -3   5  15    7.61    4.99
  -3   6   0  156.34    7.06
  -3   6   0  164.98    5.56
   3  -6   0  151.59    5.63
   3  -6   0  150.81    7.25
  -3   6   1  371.21    7.21
   3  -6  -1  345.44    8.11
  -3   6   1  350.72    8.57
   3  -6  -1  342.58    6.94
  -3   6   2  537.86    8.39
   3  -6  -2  496.80    9.21
  -3   6   2  510.70    9.63
  -3   6   3   54.11    5.41
  -3   6   3   57.37    4.87
   3  -6  -3   52.12    5.20
  -3   6   4   72.94    5.67
   3  -6  -4   67.51    5.38
  -3   6   4   70.68    5.30
  -3   6   5   12.54    4.89
   3  -6  -5    9.24    5.04
  -3   6   5   12.40    5.16
   3  -6  -6    4.79    5.13
  -3   6   6    4.09    5.09
  -3   6   6    2.95    4.99
  -3   6   7    9.35    5.13
   3  -6  -7    9.19    5.29
  -3   6   7    6.53    5.07
   3  -6  -8   23.68    5.35
  -3   6   8   30.60    5.23
  -3   6   8   24.52    5.05
  -3   6   9  400.51    7.96
   3  -6  -9  447.92    7.98
  -3   6   9  467.96    8.13
  -3   6  10   47.67    5.78
   3  -6 -10   45.80    5.93
  -3   6  10   35.12    3.88
  -3   6  11   27.03    5.92
   3  -6 -11   22.40    6.00
  -3   6  11   17.91    5.45
  -3   6  12    1.34    5.70
   3  -6 -12    0.97    6.21
  -3   6  12   -0.75    6.11
   3  -6 -13    1.47    6.37
  -3   6  13    0.36    4.76
  -3   6  13   -0.34    6.30
  -3   6  13    0.05    5.96
  -3   6  14   23.62    6.73
   3  -6 -14   22.40    6.78
  -3   6  14   32.26    5.19
  -3   6  14   15.60    6.57
  -3   7   0   92.24    5.06
   3  -7   0   86.77    6.82
  -3   7   0   83.82    5.75
   3  -7   0   76.07    5.21
  -3   7   1  210.82    6.04
   3  -7  -1  210.46    6.97
  -3   7   1  198.71    6.78
   3  -7  -1  200.85    6.06
  -3   7   2  281.46    6.64
   3  -7  -2  256.47    7.28
  -3   7   2  247.59    7.22
   3  -7  -2  248.18    6.42
  -3   7   3   59.09    5.50
   3  -7  -3   52.97    5.37
  -3   7   3   58.03    4.86
  -3   7   4    1.69    5.38
  -3   7   4    3.15    4.52
   3  -7  -4    2.88    4.96
  -3   7   5   11.57    5.37
  -3   7   5   12.35    4.90
   3  -7  -5   10.38    5.35
  -3   7   6    5.54    5.34
  -3   7   6    4.74    4.94
   3  -7  -6    2.22    5.31
  -3   7   7  262.87    6.98
  -3   7   7  283.76    6.73
   3  -7  -7  276.94    6.98
  -3   7   8   -3.19    5.42
  -3   7   8   -0.96    5.42
   3  -7  -8    1.14    5.81
   3  -7  -9   23.06    5.89
  -3   7   9   26.39    3.94
  -3   7   9   17.82    4.03
   3  -7 -10    7.67    5.76
  -3   7  10    7.12    5.50
  -3   7  10    5.87    5.90
  -3   7  11   10.50    5.74
  -3   7  11    6.94    6.05
   3  -7 -11    9.19    6.35
   3  -7 -12   -0.24    6.52
  -3   7  12    3.19    4.35
  -3   7  12    0.74    6.08
   3  -7 -13    3.74    6.59
  -3   7  13    9.12    6.58
  -3   7  13    4.04    6.62
  -3   8   0    3.96    5.53
  -3   8   0    4.23    4.71
   3  -8   0    5.23    6.60
   3  -8   0   -0.39    4.84
  -3   8   1    8.85    4.94
   3  -8  -1    8.69    6.67
   3  -8  -1    6.01    5.01
  -3   8   1    8.45    5.01
  -3   8   2    1.67    5.06
   3  -8  -2    0.94    5.25
   3  -8  -2    1.35    5.07
  -3   8   2    1.69    4.03
  -3   8   3   14.12    5.41
   3  -8  -3   11.63    5.48
  -3   8   3   12.86    4.31
  -3   8   4   78.80    6.00
   3  -8  -4   75.41    5.96
  -3   8   4   75.82    4.95
  -3   8   5   70.41    5.88
   3  -8  -5   67.17    5.90
  -3   8   5   68.22    5.00
  -3   8   6    1.21    3.96
   3  -8  -6    1.33    5.65
  -3   8   6    1.74    4.80
  -3   8   7   39.28    5.82
   3  -8  -7   40.32    5.75
  -3   8   7   45.97    5.14
  -3   8   8    3.18    5.84
   3  -8  -8   -0.54    5.78
  -3   8   8    0.20    5.00
  -3   8   9  149.18    6.74
   3  -8  -9  161.42    6.61
  -3   8   9  158.68    6.32
   3  -8 -10   19.10    6.20
  -3   8  10   18.61    6.19
  -3   8  10   18.15    5.82
  -3   8  11    9.79    6.28
   3  -8 -11   10.00    6.45
  -3   8  11    3.76    5.95
   3  -8 -12    2.19    6.79
  -3   8  12   -1.38    6.46
  -3   8  12   -0.45    6.39
  -3   9   0   41.28    5.16
   3  -9   0   35.56    7.70
  -3   9   0   45.56    6.70
   3  -9   0   35.06    5.24
  -3   9   1   -1.67    5.15
  -3   9   1    1.26    5.86
   3  -9  -1    0.04    6.05
   3  -9  -1   -1.11    5.30
  -3   9   2    2.28    4.57
  -3   9   2    5.22    5.32
   3  -9  -2    1.11    6.07
   3  -9  -2   -1.16    5.38
  -3   9   3   11.86    4.54
  -3   9   3   11.86    3.87
   3  -9  -3   11.62    6.09
  -3   9   4   36.68    5.72
   3  -9  -4   34.98    6.05
  -3   9   4   37.41    5.65
  -3   9   5   78.16    6.18
   3  -9  -5   73.12    6.30
  -3   9   5   63.67    5.00
  -3   9   6   10.15    4.84
  -3   9   6   13.57    6.03
   3  -9  -6    9.47    5.99
  -3   9   7   22.68    6.22
   3  -9  -7   19.95    6.02
  -3   9   7   23.73    5.08
  -3   9   8    5.82    6.13
   3  -9  -8   -0.16    6.07
  -3   9   8    3.26    5.33
  -3   9   9   29.30    6.49
   3  -9  -9   33.03    6.56
  -3   9   9   29.85    5.64
  -3   9  10    2.64    6.46
  -3   9  10    4.77    5.78
   3  -9 -10    0.20    6.50
  -3   9  11   10.20    6.75
   3  -9 -11   10.41    6.91
  -3   9  11    6.77    6.25
  -3  10   0   22.59    5.29
  -3  10   0   26.52    7.06
   3 -10   0   25.51    8.61
   3 -10   0   22.48    5.40
  -3  10   1   19.31    6.94
  -3  10   1   19.88    3.93
   3 -10  -1   20.02    8.49
   3 -10  -1   17.10    5.50
   3 -10  -2    0.94    5.59
  -3  10   2    1.41    5.58
   3 -10  -2    1.27    8.02
  -3  10   2    2.56    6.42
   3 -10  -3    1.32    5.70
  -3  10   3   -0.79    5.79
  -3  10   3    1.67    4.85
   3 -10  -3    2.93    7.92
  -3  10   4   18.24    5.05
  -3  10   4   20.87    5.89
   3 -10  -4   16.95    6.51
  -3  10   5   14.20    5.13
  -3  10   5   10.30    6.08
   3 -10  -5   13.17    6.54
  -3  10   6    2.42    5.07
  -3  10   6    5.29    6.39
   3 -10  -6    3.52    6.48
  -3  10   7   82.90    5.63
  -3  10   7   85.56    6.77
   3 -10  -7   79.62    6.99
  -3  10   8    2.52    5.56
  -3  10   8    1.53    4.68
   3 -10  -8    2.71    6.78
  -3  10   9   17.57    5.97
  -3  10   9   21.69    6.81
   3 -10  -9   21.72    6.94
  -3  10  10   40.62    6.31
  -3  10  10   36.77    7.23
  -3  11   0    9.69    5.73
   3 -11   0   10.52    5.83
   3 -11   0   13.11    9.75
  -3  11   0   13.69    6.99
  -3  11   1    4.98    5.72
  -3  11   1    2.85    7.49
   3 -11  -1    2.80    5.73
   3 -11  -1    2.23    7.79
  -3  11   2   35.83    6.03
  -3  11   2   46.45    6.31
   3 -11  -2   35.79    6.05
   3 -11  -2   37.11    9.23
   3 -11  -3    0.42    5.95
  -3  11   3    0.25    5.62
   3 -11  -3    1.36    7.31
  -3  11   3    0.28    5.96
  -3  11   4    8.65    5.58
  -3  11   4    7.38    6.24
   3 -11  -4    8.78    7.05
  -3  11   5   -0.75    5.50
  -3  11   5    3.34    6.68
   3 -11  -5    0.26    8.72
  -3  11   6   -1.58    6.67
  -3  11   6    3.00    5.61
   3 -11  -6    0.10    7.30
  -3  11   7    1.92    5.73
  -3  11   7    1.87    6.72
   3 -11  -7    3.88    7.00
  -3  11   8   -2.75    5.98
  -3  11   8    1.84    4.81
  -3  12   0   15.49    6.35
  -3  12   0   16.69    7.13
   3 -12   0   13.69   11.06
   3 -12   0   13.26    6.41
  -3  12   1   -2.49    6.15
   3 -12  -1    6.21   10.42
  -3  12   1    5.37    7.93
   3 -12  -1    0.91    6.26
   3 -12  -2   -1.26    6.36
  -3  12   2    3.79    6.29
  -3  12   2    3.12    8.17
   3 -12  -2    4.19   10.24
  -3  12   3   -1.83    6.41
  -3  12   3    2.70    7.95
   3 -12  -3    2.58   10.01
  -3  12   4    1.65    6.74
  -3  12   4    2.15    6.40
   3 -12  -4    0.21    8.03
  -2 -10   1   71.73    6.14
   2  10  -1   94.80    5.51
   2  10  -1   93.14    7.56
  -2 -10   1   72.53    5.57
  -2 -10   2   57.77    6.13
  -2 -10   2   61.98    5.33
   2  10  -2   74.92    4.10
   2  10  -2   75.78    7.01
  -2 -10   3    8.30    5.85
   2  10  -3    6.10    5.19
   2  10  -3    8.36    5.31
  -2 -10   3    8.30    5.08
  -2 -10   4    3.77    5.85
   2  10  -4    5.25    5.56
   2  10  -4    9.28    5.26
  -2 -10   4    4.24    6.22
   2  10  -5    5.38    5.26
  -2  -9   1    1.49    5.29
   2   9  -1    1.11    3.25
   2   9  -1    1.11    5.14
  -2  -9   1    0.29    5.70
  -2  -9   2   11.84    4.66
  -2  -9   2   15.07    5.25
   2   9  -2   16.65    4.88
   2   9  -2   17.91    6.15
  -2  -9   3    1.96    4.52
  -2  -9   3    2.46    5.29
   2   9  -3    2.55    4.72
   2   9  -3    0.31    4.83
  -2  -9   4    2.49    4.53
  -2  -9   4   -1.05    5.24
   2   9  -4    0.73    4.76
   2   9  -4    1.25    6.05
  -2  -9   5    8.00    5.10
   2   9  -5    6.61    4.79
  -2  -9   5    9.09    5.68
  -2  -9   6   15.11    5.80
  -2  -9   6   22.01    8.38
   2   9  -6   20.36    4.86
  -2  -9   6   11.29    4.96
  -2  -9   7   33.21    5.95
  -2  -9   7   28.29    5.06
   2   9  -7   42.19    4.78
  -2  -9   7   36.60    9.85
  -2  -9   8    6.71    3.54
  -2  -9   8    6.38    6.06
  -2  -9   8    6.67    8.89
   2   9  -8    6.33    4.78
  -2  -8   1    3.93    4.63
   2   8  -1    5.55    4.75
  -2  -8   1    3.35    4.22
   2   8  -1    3.03    4.26
  -2  -8   2   12.67    5.26
  -2  -8   2    9.92    4.72
   2   8  -2   16.80    4.36
   2   8  -2   18.42    4.70
  -2  -8   3    1.45    4.14
   2   8  -3    1.84    4.21
  -2  -8   3    0.12    4.67
   2   8  -3    0.42    4.38
  -2  -8   4    6.73    4.46
   2   8  -4    6.14    4.17
  -2  -8   4    5.59    5.21
   2   8  -4    7.68    4.71
  -2  -8   5    4.40    5.27
  -2  -8   5    3.84    4.26
   2   8  -5    5.42    4.35
   2   8  -5    6.87    5.41
  -2  -8   6    1.41    6.12
  -2  -8   6   -0.06    4.38
  -2  -8   6    0.43    4.26
   2   8  -6    1.48    4.22
  -2  -8   7   22.22    4.35
   2   8  -7   27.23    4.31
  -2  -8   7   18.58    4.28
  -2  -8   7   27.92    8.66
  -2  -8   8   70.98    4.85
  -2  -8   8   61.80    4.49
  -2  -8   8   84.15    8.36
   2   8  -8   96.25    4.57
  -2  -8   9   43.68    9.91
   2   8  -9   44.26    4.36
  -2  -8   9   31.25    4.29
  -2  -8   9   35.89    4.58
   2   8 -10    4.26    4.30
  -2  -8  10    4.22    4.35
  -2  -8  10    0.09    9.89
  -2  -8  10    2.80    5.47
  -2  -7   1    0.84    4.04
  -2  -7   1    0.57    4.28
   2   7  -1    1.14    3.87
   2   7  -1    0.93    4.39
   2   7  -2    4.58    3.83
   2   7  -2    4.72    4.17
  -2  -7   2    2.89    3.97
  -2  -7   2    4.41    4.02
   2   7  -3   39.10    4.21
  -2  -7   3   30.31    4.17
  -2  -7   3   26.69    4.15
   2   7  -3   35.25    5.21
   2   7  -4  219.09    4.93
  -2  -7   4  185.28    5.17
  -2  -7   4  156.20    4.74
   2   7  -4  216.50    6.56
  -2  -7   5   27.59    4.13
  -2  -7   5   25.71    3.94
   2   7  -5   38.24    4.99
   2   7  -5   35.85    3.94
  -2  -7   6    7.75    6.91
  -2  -7   6    6.40    3.89
  -2  -7   6    7.93    3.91
   2   7  -6    6.20    3.83
  -2  -7   7    5.94    3.67
   2   7  -7    6.76    3.70
  -2  -7   7    7.15    3.95
  -2  -7   7    8.25    6.16
  -2  -7   8    2.53    4.85
  -2  -7   8    3.27    3.72
   2   7  -8    4.72    3.78
  -2  -7   8    6.54    8.08
  -2  -7   9    0.96    6.74
  -2  -7   9    0.69    4.87
  -2  -7   9   -1.44    3.78
   2   7  -9    1.05    2.61
  -2  -7  10   44.11    4.04
  -2  -7  10   57.45    7.32
  -2  -7  10   55.10    5.28
   2   7 -10   66.90    4.09
  -2  -7  11    1.10    4.13
  -2  -7  11    0.49    5.08
   2   7 -11    4.13    3.85
  -2  -7  11    0.90    8.46
  -2  -7  12    2.67    4.34
  -2  -7  12    3.09    5.44
   2   7 -12    4.56    4.15
  -2  -7  12    2.55    9.10
  -2  -6   1   65.20    4.20
   2   6  -1   92.74    4.21
   2   6  -1  101.62    4.56
  -2  -6   1   78.87    4.18
  -2  -6   2   93.46    4.23
  -2  -6   2   75.85    4.20
   2   6  -2  108.04    4.50
   2   6  -2   97.18    4.13
  -2  -6   3   10.30    3.78
  -2  -6   3   11.32    3.64
   2   6  -3    9.01    2.56
   2   6  -3   12.34    4.76
  -2  -6   4    5.86    3.53
   2   6  -4   11.31    3.51
   2   6  -4   10.99    4.11
  -2  -6   4    9.58    3.69
  -2  -6   5   39.13    3.69
   2   6  -5   53.57    3.72
  -2  -6   5   48.42    4.72
   2   6  -6   19.54    3.58
  -2  -6   6   18.15    3.76
  -2  -6   6   13.26    3.58
  -2  -6   6   17.34    5.33
  -2  -6   7    9.44    3.70
  -2  -6   7   10.56    5.70
  -2  -6   7    7.12    3.39
   2   6  -7   10.74    2.46
  -2  -6   8   10.16    3.79
   2   6  -8   12.33    3.47
  -2  -6   8    9.37    3.46
  -2  -6   8   13.78    7.11
  -2  -6   9   60.87    7.51
  -2  -6   9   54.24    3.67
  -2  -6   9   62.19    5.07
   2   6  -9   72.33    2.88
  -2  -6  10    5.99    4.96
  -2  -6  10    5.13    3.57
  -2  -6  10    6.46    7.17
   2   6 -10    4.25    3.54
  -2  -6  11    2.05    5.08
  -2  -6  11   -0.03    3.84
   2   6 -11    1.93    3.64
  -2  -6  11    3.16    7.40
   2   6 -12   21.03    3.85
  -2  -6  12   16.83    5.48
  -2  -6  12   15.91    4.09
  -2  -6  12   11.54    7.96
  -2  -6  13    1.57    6.97
  -2  -6  13   -0.51    4.47
   2   6 -13   -0.17    3.99
  -2  -6  13    1.20    4.63
  -2  -5   1    7.81    3.54
  -2  -5   1    7.63    3.70
   2   5  -1    8.89    3.56
   2   5  -1    9.07    3.70
  -2  -5   2  239.31    5.09
  -2  -5   2  195.39    4.52
   2   5  -2  259.87    4.88
   2   5  -2  257.65    5.86
  -2  -5   3   78.35    3.92
   2   5  -3   80.67    4.04
  -2  -5   3   62.11    3.68
   2   5  -3   80.95    3.79
   2   5  -4   60.14    4.19
  -2  -5   4   41.86    3.46
  -2  -5   4   50.79    3.67
   2   5  -4   57.04    3.61
  -2  -5   5    2.35    3.19
   2   5  -5    4.05    3.22
  -2  -5   5    2.17    3.37
  -2  -5   6    5.67    3.09
  -2  -5   6    5.72    4.70
  -2  -5   6    7.32    4.36
   2   5  -6    6.65    3.14
  -2  -5   7    8.53    3.64
   2   5  -7   10.83    3.16
  -2  -5   7    5.90    3.16
  -2  -5   7    7.08    4.95
  -2  -5   8   20.65    3.22
   2   5  -8   31.87    3.25
  -2  -5   8   29.99    3.93
  -2  -5   8   22.72    5.17
  -2  -5   9   11.80    3.89
  -2  -5   9   10.80    5.15
  -2  -5   9    9.33    3.21
   2   5  -9   11.94    3.16
  -2  -5  10    1.68    6.36
   2   5 -10    1.54    3.24
  -2  -5  10    2.52    3.97
  -2  -5  10    1.26    3.36
   2   5 -11   42.20    3.53
  -2  -5  11   33.72    3.66
  -2  -5  11   41.52    4.45
  -2  -5  11   33.73    6.63
  -2  -5  12  142.58    7.04
  -2  -5  12  179.20    5.77
  -2  -5  12  157.99    4.68
   2   5 -12  191.87    4.64
  -2  -5  13   30.94    6.44
  -2  -5  13   31.83    4.36
   2   5 -13   45.12    3.85
  -2  -5  13   39.59    4.94
   2   5 -14   27.10    4.07
  -2  -5  14   18.73    4.65
  -2  -5  14   26.03    5.17
  -2  -5  14   19.28    7.03
   2   4  -1    0.91    3.37
  -2  -4   1    0.73    4.01
  -2  -4   1    0.79    3.23
   2   4  -1   -0.78    3.35
  -2  -4   2   23.58    3.32
   2   4  -2   32.15    3.39
   2   4  -2   32.43    3.39
  -2  -4   2   31.61    3.39
   2   4  -3   -0.20    3.12
  -2  -4   3    1.47    3.09
  -2  -4   3    0.59    3.16
   2   4  -3    0.70    4.06
  -2  -4   4   20.67    3.21
   2   4  -4   24.17    3.21
  -2  -4   4   23.62    3.34
   2   4  -4   26.35    4.41
   2   4  -5   94.41    3.49
  -2  -4   5   70.31    3.44
  -2  -4   5   70.07    4.62
  -2  -4   5   89.69    3.93
  -2  -4   6   -0.29    4.08
  -2  -4   6    0.05    2.94
   2   4  -6    0.28    2.95
  -2  -4   6    1.46    4.18
  -2  -4   7    2.96    4.14
   2   4  -7    2.54    2.90
  -2  -4   7    0.39    2.92
  -2  -4   7    1.00    4.57
  -2  -4   8   40.55    4.92
  -2  -4   8   44.42    3.07
   2   4  -8   54.93    3.12
  -2  -4   8   54.17    4.72
  -2  -4   9    6.63    3.02
  -2  -4   9    8.37    4.71
   2   4  -9    8.31    3.04
  -2  -4   9   10.45    3.78
  -2  -4  10   11.03    3.09
   2   4 -10   12.59    3.12
  -2  -4  10   12.21    3.93
  -2  -4  10   10.75    4.83
   2   4 -11   15.27    2.42
  -2  -4  11   13.85    3.43
  -2  -4  11   16.27    4.23
  -2  -4  11   13.09    6.08
  -2  -4  12   34.50    5.50
  -2  -4  12   43.25    5.64
   2   4 -12   44.63    3.63
  -2  -4  12   36.17    3.76
  -2  -4  13   14.71    7.03
  -2  -4  13   18.47    4.04
  -2  -4  13   19.87    4.76
   2   4 -13   19.92    3.66
   2   4 -14    9.48    2.78
  -2  -4  14    7.42    4.18
  -2  -4  14    9.92    6.23
  -2  -4  14    8.61    6.18
  -2  -4  15   35.49    4.83
  -2  -4  15   32.18    6.99
   2   4 -15   38.52    4.46
  -2  -4  15   44.42    5.59
  -2  -3   1  831.09    9.29
  -2  -3   1  668.45    7.91
   2   3  -1  842.14    9.23
   2   3  -1  804.49    9.13
  -2  -3   2  277.38    5.04
   2   3  -2  337.72    5.45
  -2  -3   2  305.30    5.27
   2   3  -2  309.45    5.39
  -2  -3   3  229.01    4.47
   2   3  -3  256.43    4.69
  -2  -3   3  244.13    4.90
   2   3  -3  245.05    5.08
  -2  -3   4   52.03    3.17
   2   3  -4   59.44    3.14
  -2  -3   4   57.08    3.54
  -2  -3   5  107.15    3.40
   2   3  -5  121.16    2.93
  -2  -3   5   98.85    4.41
  -2  -3   5  125.18    4.25
  -2  -3   6  124.04    5.82
  -2  -3   6  120.06    3.44
   2   3  -6  139.11    3.55
  -2  -3   6  142.46    4.37
  -2  -3   7  423.63    7.27
  -2  -3   7  350.08    5.02
   2   3  -7  407.32    5.39
  -2  -3   7  334.05    7.37
   2   3  -8   78.92    3.18
  -2  -3   8   63.07    4.79
  -2  -3   8   65.01    3.17
  -2  -3   8   79.98    4.20
  -2  -3   9   21.86    4.53
  -2  -3   9   22.78    2.93
   2   3  -9   29.22    2.91
  -2  -3   9   28.80    4.07
  -2  -3  10   33.82    3.15
   2   3 -10   39.92    3.06
  -2  -3  10   32.88    4.74
  -2  -3  10   44.27    4.24
  -2  -3  11    0.58    3.05
   2   3 -11   -0.41    3.02
  -2  -3  11    2.33    5.81
  -2  -3  12   91.79    5.74
  -2  -3  12  107.71    4.19
   2   3 -12  120.98    4.07
   2   3 -13    5.33    3.61
  -2  -3  13    4.50    6.64
  -2  -3  13    3.19    3.72
  -2  -3  14   10.61    5.88
  -2  -3  14   14.72    4.10
   2   3 -14   17.81    3.94
   2   3 -14    8.36    5.22
  -2  -3  15   12.19    7.69
  -2  -3  15   13.78    4.41
   2   3 -15   12.75    4.31
   2   3 -15   12.49    5.63
  -2  -2   1  464.24    6.68
   2   2  -1  510.91    7.32
  -2  -2   1  413.79    6.43
   2   2  -1  453.74    6.64
  -2  -2   2  107.85    3.75
   2   2  -2  111.61    3.72
  -2  -2   2  106.10    3.81
   2   2  -2  107.37    3.80
   2   2  -3   13.12    2.61
  -2  -2   3   13.37    2.77
  -2  -2   3   13.51    3.09
   2   2  -3   14.93    3.14
  -2  -2   4   19.75    2.78
  -2  -2   4   18.45    3.39
   2   2  -4   23.36    2.75
  -2  -2   4   23.87    3.26
  -2  -2   5    0.13    2.55
  -2  -2   5    3.65    3.63
   2   2  -5    0.70    1.84
  -2  -2   5    1.14    3.16
   2   2  -6  148.61    3.49
  -2  -2   6  131.23    3.38
  -2  -2   6  130.76    5.27
  -2  -2   6  170.60    5.03
  -2  -2   7    0.13    4.44
  -2  -2   7    3.42    2.50
   2   2  -7    2.70    2.50
  -2  -2   8    7.24    2.56
   2   2  -8    6.53    4.12
  -2  -2   8    4.63    4.53
   2   2  -8    9.44    2.65
  -2  -2   9   31.65    2.81
   2   2  -9   32.18    4.30
   2   2  -9   37.79    2.13
  -2  -2   9   28.69    4.59
   2   2 -10   51.28    4.72
   2   2 -10   64.22    2.40
  -2  -2  10   50.00    4.90
  -2  -2  10   54.01    3.05
  -2  -2  11  133.80    5.75
   2   2 -11  169.65    4.08
   2   2 -11  148.47    6.56
  -2  -2  11  150.06    4.06
  -2  -2  12    4.53    3.24
   2   2 -12    2.92    4.94
   2   2 -12    3.79    3.33
  -2  -2  12    5.95    5.05
  -2  -2  13   22.93    5.37
   2   2 -13   25.95    5.28
  -2  -2  13   24.27    3.69
   2   2 -13   33.66    3.82
   2   2 -14   58.09    5.70
  -2  -2  14   61.93    4.32
  -2  -2  14   59.13    5.98
   2   2 -15    4.15    5.86
  -2  -2  15    4.76    4.22
  -2  -2  15    3.65    5.97
   2   2 -16    9.26    6.27
  -2  -2  16    8.54    6.42
  -2  -2  16   10.64    4.72
  -2  -1   1  237.15    5.30
  -2  -1   1  228.63    5.06
   2   1  -1  226.60    5.03
   2   1  -1  238.70    5.47
   2   1  -2  215.56    4.69
  -2  -1   2  211.78    4.72
  -2  -1   2  231.43    5.27
   2   1  -2  226.96    5.25
  -2  -1   3  475.39    8.20
  -2  -1   3  530.26    7.51
   2   1  -3  554.95    8.13
  -2  -1   3  639.92    9.45
  -2  -1   4  388.72    7.42
  -2  -1   4  384.44    5.92
   2   1  -4  415.69    6.34
  -2  -1   4  525.08    8.55
  -2  -1   5  234.08    4.37
   2   1  -5  252.24    4.59
  -2  -1   5  242.47    6.20
  -2  -1   6    8.60    2.36
  -2  -1   6    9.56    4.26
   2   1  -6    9.37    3.96
   2   1  -6    8.35    2.37
   2   1  -7  472.32    8.17
  -2  -1   7  419.06    5.81
  -2  -1   7  443.73    8.10
   2   1  -7  458.07    6.05
  -2  -1   8    5.58    2.41
  -2  -1   8    5.97    4.55
   2   1  -8    5.31    4.40
   2   1  -8    5.11    2.44
   2   1  -9    1.69    1.90
  -2  -1   9    1.76    2.54
   2   1  -9    2.00    4.77
  -2  -1   9    1.61    4.63
  -2  -1  10   95.43    5.50
   2   1 -10  105.15    5.39
  -2  -1  10   90.29    3.36
   2   1 -10  100.57    3.37
   2   1 -11   31.28    5.26
  -2  -1  11   27.86    5.11
  -2  -1  11   27.77    3.01
   2   1 -11   29.40    3.19
   2   1 -12    7.19    5.24
  -2  -1  12    5.05    5.14
  -2  -1  12    6.01    3.13
  -2  -1  13   17.45    5.56
   2   1 -13   22.07    5.56
  -2  -1  13   24.03    3.70
   2   1 -14    1.98    5.95
  -2  -1  14    1.63    5.61
  -2  -1  14    1.35    3.93
   2   1 -15   13.79    7.54
  -2  -1  15   11.73    5.92
  -2  -1  15   17.16    4.16
  -2  -1  16   14.75    4.56
   2   1 -16   12.49    6.52
  -2  -1  16    5.82    6.18
  -2   0   1   47.18    3.04
  -2   0   1   48.36    3.71
   2   0  -1   50.02    3.43
   2   0  -1   52.66    3.70
   2   0  -2   29.06    2.71
  -2   0   2   30.95    2.78
  -2   0   2   37.19    3.83
  -2   0   2   27.42    3.80
   2   0  -3  239.26    4.91
  -2   0   3  235.92    4.95
  -2   0   3  225.76    6.27
   2   0  -4  355.80    7.56
   2   0  -4  316.70    5.51
  -2   0   4  331.19    7.43
  -2   0   4  302.39    5.40
  -2   0   5  118.53    4.49
  -2   0   5  106.33    3.16
   2   0  -5  111.27    3.19
   2   0  -5  125.93    5.50
  -2   0   6   24.89    1.88
  -2   0   6   25.20    4.77
   2   0  -6   26.57    4.89
   2   0  -6   27.72    2.52
   2   0  -7  145.74    5.70
   2   0  -7  135.92    3.53
  -2   0   7  134.91    3.57
  -2   0   7  143.43    5.71
   2   0  -8   35.23    4.86
  -2   0   8   31.14    2.65
  -2   0   8   31.13    3.63
  -2   0   9    1.41    4.82
  -2   0   9    0.30    2.52
   2   0  -9   -0.12    4.79
  -2   0  10  240.98    6.12
  -2   0  10  249.49    6.68
   2   0 -10  247.68    6.80
  -2   0  11   35.72    3.26
  -2   0  11   34.32    5.39
   2   0 -11   36.20    5.55
  -2   0  12   76.65    5.68
  -2   0  12   82.78    4.05
   2   0 -12   77.76    5.98
  -2   0  13   57.25    5.77
   2   0 -13   60.28    6.03
  -2   0  13   64.94    3.30
  -2   0  14    0.75    3.76
  -2   0  14    2.34    5.58
   2   0 -14    4.99    6.15
  -2   0  15    3.24    4.21
  -2   0  15    4.59    5.99
   2   0 -15    4.65    6.51
  -2   0  16    0.04    4.61
   2   0 -16    0.29    6.78
  -2   0  16    6.56    6.11
  -2   1   0 1133.36   15.56
   2  -1   0 1152.67   15.94
  -2   1   1  861.45   13.76
  -2   1   1 1118.36   16.70
  -2   1   2   61.37    4.03
  -2   1   2   55.05    5.05
   2  -1  -2   57.47    5.05
   2  -1  -3   42.57    5.23
  -2   1   3   35.37    5.07
  -2   1   3   37.77    3.23
  -2   1   4   55.25    5.35
  -2   1   4   54.37    2.66
   2  -1  -4   56.36    5.28
  -2   1   5  647.36   14.05
  -2   1   5  644.88   10.19
   2  -1  -5  674.78   10.39
   2  -1  -6   63.02    5.44
  -2   1   6   63.32    3.29
  -2   1   6   56.92    5.38
  -2   1   7    2.92    4.91
   2  -1  -7    3.23    4.93
  -2   1   7    0.92    1.93
   2  -1  -8   66.71    5.34
  -2   1   8   67.60    5.33
  -2   1   8   68.20    3.37
   2  -1  -9   16.40    5.18
  -2   1   9   15.04    5.00
  -2   1   9   16.99    2.93
   2  -1 -10    1.56    5.06
  -2   1  10    2.09    5.02
  -2   1  10    0.24    2.85
   2  -1 -11  108.30    6.12
  -2   1  11  112.62    5.94
  -2   1  11  120.13    4.82
   2  -1 -12   46.86    6.07
  -2   1  12   42.61    5.78
  -2   1  12   49.87    3.80
  -2   1  13   12.60    5.82
   2  -1 -13   12.68    6.03
  -2   1  13   16.34    3.66
   2  -1 -14   -0.88    4.33
  -2   1  14    1.04    5.77
  -2   1  14    2.74    3.89
  -2   1  15    4.89    6.13
  -2   1  15    7.06    4.23
   2  -1 -15    6.89    6.64
  -2   1  16    4.72    3.32
  -2   1  16    5.26    6.27
   2  -1 -16    9.50    6.97
  -2   2   0 1136.61   18.38
  -2   2   0 1327.68   20.78
  -2   2   0 1286.08   20.29
   2  -2  -1    3.37    4.76
  -2   2   1    3.05    4.95
   2  -2  -2  210.99    7.35
  -2   2   2  205.98    7.32
   2  -2  -3    3.26    5.00
  -2   2   3    4.63    4.96
   2  -2  -4    0.98    4.74
  -2   2   4   -0.22    4.78
  -2   2   5   14.80    3.52
   2  -2  -5   18.28    3.55
   2  -2  -6  250.91    6.68
  -2   2   6  325.13    9.83
  -2   2   6  254.94    6.86
   2  -2  -7  221.90    6.39
  -2   2   7  231.46    6.46
  -2   2   7  269.39    8.18
  -2   2   8  111.19    5.64
  -2   2   8  123.22    4.89
   2  -2  -8  101.30    5.61
  -2   2   9   58.75    4.12
   2  -2  -9   58.60    5.51
  -2   2   9   69.63    3.90
  -2   2  10   48.13    3.78
  -2   2  10   43.02    5.32
   2  -2 -10   38.94    3.94
   2  -2 -11    0.50    5.43
  -2   2  11    2.42    5.39
  -2   2  11    1.75    3.48
   2  -2 -12    9.68    5.85
  -2   2  12   15.12    3.70
  -2   2  12    8.02    5.58
   2  -2 -13   30.29    6.11
  -2   2  13   38.50    4.03
  -2   2  13   33.62    4.33
   2  -2 -14    1.27    6.25
  -2   2  14    0.26    4.06
  -2   2  14    2.43    6.01
   2  -2 -15   51.01    6.78
  -2   2  15   41.78    6.30
  -2   2  15   60.73    5.03
   2  -2 -16    7.63    7.06
  -2   2  16    9.92    4.81
  -2   2  16    4.79    6.47
  -2   3   0   91.81    5.91
   2  -3   0   88.19    6.46
   2  -3   0   90.96    5.93
  -2   3   0   90.87    6.71
   2  -3  -1  680.41   12.37
  -2   3   1  715.39   12.80
  -2   3   1  747.26   12.19
  -2   3   2  663.90   11.55
   2  -3  -2  650.28   11.33
  -2   3   2  679.20   12.42
  -2   3   3  537.55    9.63
   2  -3  -3  547.61    9.88
  -2   3   4  180.34    6.05
   2  -3  -4  190.12    6.08
  -2   3   5   81.15    5.47
   2  -3  -5   77.09    5.42
  -2   3   6   11.09    5.04
   2  -3  -6   10.41    4.99
   2  -3  -7   42.93    5.23
  -2   3   7   43.96    3.98
   2  -3  -8   32.81    5.37
  -2   3   8   32.43    5.19
   2  -3  -9    0.95    5.11
  -2   3   9    2.48    5.30
  -2   3   9    1.25    3.62
  -2   3  10  227.74    6.57
   2  -3 -10  210.82    6.34
  -2   3  10  295.97    8.55
  -2   3  11   21.84    5.45
   2  -3 -11   17.83    5.55
  -2   3  11   22.00    4.00
  -2   3  12  205.55    6.94
   2  -3 -12  155.69    6.41
  -2   3  12  160.48    6.36
  -2   3  13    1.35    4.01
  -2   3  13   -1.22    6.03
   2  -3 -13    0.57    6.19
   2  -3 -14   17.01    6.36
  -2   3  14   19.86    4.38
  -2   3  14   18.79    6.11
   2  -3 -15   69.38    6.89
  -2   3  15   92.48    5.63
  -2   3  15   74.40    6.60
   2  -3 -16   -1.14    6.98
  -2   3  16    4.28    4.96
  -2   3  16    3.13    6.69
  -2   4   0  280.31    6.86
   2  -4   0  257.92    8.76
   2  -4   0  251.37    6.64
  -2   4   0  272.87    8.37
   2  -4  -1    0.48    4.47
  -2   4   1    0.47    3.38
  -2   4   1    1.45    4.52
   2  -4  -1   -0.10    3.33
  -2   4   2    2.05    4.82
  -2   4   2    2.43    4.44
   2  -4  -2    2.84    5.36
  -2   4   3   14.69    4.98
  -2   4   3   13.51    4.66
   2  -4  -3   16.52    4.56
  -2   4   4   -1.29    4.48
   2  -4  -4    1.70    4.54
  -2   4   4    1.91    5.06
  -2   4   5   -0.45    4.70
   2  -4  -5   -0.27    4.57
  -2   4   5   -0.33    4.76
  -2   4   6   10.61    4.81
   2  -4  -6    9.36    4.76
  -2   4   7   10.34    4.90
   2  -4  -7   11.41    4.87
  -2   4   8  169.62    5.97
   2  -4  -8  154.95    5.82
  -2   4   9    1.54    5.16
   2  -4  -9    1.35    5.14
  -2   4  10  325.03    7.10
   2  -4 -10  287.53    6.78
  -2   4  11  196.29    6.55
  -2   4  11  154.39    6.14
   2  -4 -11  135.48    6.00
  -2   4  12   55.11    4.64
   2  -4 -12   41.60    5.73
  -2   4  12   40.20    5.77
   2  -4 -13    4.66    5.93
  -2   4  13    5.91    4.26
  -2   4  13   12.15    5.78
   2  -4 -14    1.84    6.31
  -2   4  14    1.57    4.47
  -2   4  14    1.91    4.44
  -2   4  15   34.02    5.07
  -2   4  15   22.95    6.54
   2  -4 -15   27.81    6.80
   2  -5   0   48.51    5.06
  -2   5   0   51.43    4.94
   2  -5   0   49.25    5.91
  -2   5   0   49.81    5.44
  -2   5   1    1.75    4.92
  -2   5   1    3.18    4.94
   2  -5  -1    2.55    3.65
   2  -5  -1    1.18    4.55
   2  -5  -2  531.72    9.61
  -2   5   2  610.09    9.03
  -2   5   2  589.97    9.74
   2  -5  -2  561.48    8.72
   2  -5  -3   58.51    4.89
  -2   5   3   57.43    5.46
  -2   5   3   63.43    4.93
   2  -5  -4   42.62    4.90
  -2   5   4   43.48    3.91
  -2   5   4   42.65    4.89
  -2   5   5  210.25    5.97
  -2   5   5  199.03    6.29
   2  -5  -5  183.22    5.90
   2  -5  -6   15.81    4.85
  -2   5   6   15.61    4.74
  -2   5   6   16.84    3.53
   2  -5  -7    1.58    4.78
  -2   5   7    1.01    3.29
  -2   5   7    3.07    4.70
  -2   5   8    5.36    4.95
  -2   5   8    6.42    4.87
   2  -5  -8    3.25    4.90
  -2   5   9  150.05    5.77
   2  -5  -9  137.50    5.69
  -2   5   9  122.17    6.64
  -2   5  10  715.11    8.76
   2  -5 -10  643.41    9.03
  -2   5  11   56.62    5.70
   2  -5 -11   47.29    5.70
  -2   5  12   12.60    3.18
   2  -5 -12    9.59    5.61
  -2   5  12    9.58    5.62
  -2   5  13   12.68    4.67
   2  -5 -13    8.13    4.14
  -2   5  13    8.07    4.15
   2  -5 -14   16.29    6.33
  -2   5  14   25.00    4.85
  -2   5  14   14.44    6.23
   2  -5 -15   13.08    6.77
  -2   5  15   17.97    5.13
  -2   5  15   13.94    5.04
  -2   6   0    0.05    4.85
  -2   6   0    0.05    3.09
   2  -6   0    2.88    4.61
   2  -6   0    0.54    5.83
  -2   6   1    0.78    4.76
   2  -6  -1    0.18    4.82
  -2   6   1    1.28    3.80
   2  -6  -1    1.08    4.74
  -2   6   2   23.93    5.10
   2  -6  -2   21.25    4.67
   2  -6  -2   21.07    3.75
  -2   6   2   20.43    3.99
   2  -6  -3   62.98    5.28
  -2   6   3   67.48    5.51
  -2   6   3   62.97    4.50
   2  -6  -3   60.51    5.42
  -2   6   4   85.42    5.67
  -2   6   4   85.35    4.98
   2  -6  -4   88.56    5.47
  -2   6   5   60.73    5.58
  -2   6   5   62.13    5.01
   2  -6  -5   61.58    5.00
  -2   6   6    8.63    3.65
   2  -6  -6   10.35    5.21
  -2   6   6    8.45    4.67
   2  -6  -7    9.04    3.45
  -2   6   7    8.74    3.38
  -2   6   7    9.16    5.16
  -2   6   8  130.73    5.94
  -2   6   8  153.66    5.76
   2  -6  -8  139.07    5.58
  -2   6   9   29.72    5.39
  -2   6   9   30.63    3.76
   2  -6  -9   25.35    5.33
  -2   6  10   14.77    5.24
   2  -6 -10   11.95    5.36
  -2   6  10   11.60    5.43
  -2   6  11   33.54    5.80
  -2   6  11   46.46    5.52
   2  -6 -11   41.87    5.57
   2  -6 -12    6.92    5.78
  -2   6  12    6.37    5.75
  -2   6  12    4.90    5.94
  -2   6  13   23.66    4.79
   2  -6 -13   16.79    6.08
  -2   6  13   20.29    6.10
  -2   6  13   16.83    6.23
   2  -6 -14   17.52    4.60
  -2   6  14   17.67    4.93
  -2   6  14   13.39    4.61
  -2   6  14    9.24    6.68
   2  -7   0  263.14    6.11
   2  -7   0  272.32    8.87
  -2   7   0  308.44    6.30
  -2   7   0  333.60    8.19
  -2   7   1   -0.19    3.98
   2  -7  -1    0.53    4.80
   2  -7  -1    1.20    6.12
  -2   7   1   -2.26    4.83
  -2   7   2    2.08    3.89
  -2   7   2    0.61    4.96
   2  -7  -2    2.65    4.98
   2  -7  -2    2.72    5.05
  -2   7   3  128.29    4.46
   2  -7  -3  120.80    6.74
   2  -7  -3  113.97    5.68
  -2   7   3  116.53    4.87
  -2   7   4   37.86    5.33
   2  -7  -4   33.20    5.19
  -2   7   4   37.06    4.43
  -2   7   5    1.56    5.17
   2  -7  -5    1.40    5.02
  -2   7   5    2.71    4.40
   2  -7  -6   12.32    5.21
  -2   7   6   14.89    4.64
  -2   7   6   10.19    3.86
  -2   7   7   76.27    5.67
   2  -7  -7   72.96    5.50
  -2   7   7   88.63    5.17
  -2   7   8  173.90    6.33
   2  -7  -8  190.28    6.22
  -2   7   8  194.16    5.95
  -2   7   9    4.72    5.62
  -2   7   9    3.29    3.67
   2  -7  -9    3.33    5.41
  -2   7  10   44.26    6.13
  -2   7  10   43.32    5.70
   2  -7 -10   42.33    5.72
   2  -7 -11    8.84    5.84
  -2   7  11    7.55    3.97
  -2   7  11    6.58    5.99
   2  -7 -12    5.30    6.07
  -2   7  12    5.29    5.95
  -2   7  12    3.13    6.33
   2  -7 -13   11.72    6.38
  -2   7  13   12.97    6.34
  -2   7  13   11.13    6.69
   2  -8   0  201.74    7.27
  -2   8   0  214.38    5.82
  -2   8   0  254.97    7.62
   2  -8   0  175.27    4.45
  -2   8   1  106.79    6.19
  -2   8   1   98.99    4.09
   2  -8  -1   90.18    7.15
   2  -8  -1   82.08    5.26
  -2   8   2    1.76    4.30
   2  -8  -2    0.07    6.60
  -2   8   2    1.14    5.02
   2  -8  -2    0.78    3.54
  -2   8   3   76.82    4.71
  -2   8   3   81.76    5.61
   2  -8  -3   79.46    5.80
   2  -8  -3   69.47    5.57
  -2   8   4    2.66    4.32
   2  -8  -4    2.41    6.41
  -2   8   4    5.00    5.18
  -2   8   5   15.74    4.63
  -2   8   5   19.92    5.25
   2  -8  -5   16.30    5.50
  -2   8   6   27.75    4.00
   2  -8  -6   25.20    5.51
  -2   8   6   29.07    4.98
   2  -8  -7  117.48    6.00
  -2   8   7  117.70    6.39
  -2   8   7  127.48    5.68
   2  -8  -8   62.35    5.84
  -2   8   8   59.59    6.25
  -2   8   8   67.94    4.10
  -2   8   9   52.98    6.15
  -2   8   9   60.32    5.69
   2  -8  -9   56.01    6.07
  -2   8  10   12.24    6.11
   2  -8 -10    6.83    6.01
  -2   8  10    9.16    3.98
   2  -8 -11    4.79    6.22
  -2   8  11    1.28    5.99
  -2   8  11    6.10    6.29
   2  -8 -12   -1.40    6.66
  -2   8  12    2.43    6.75
  -2   8  12   -1.24    6.30
   2  -9   0   58.04    5.25
  -2   9   0   67.92    5.27
   2  -9   0   66.41    6.56
  -2   9   0   88.47    7.05
  -2   9   1  251.64    6.31
   2  -9  -1  224.97    8.85
  -2   9   1  279.78    8.19
   2  -9  -1  197.15    4.77
   2  -9  -2   19.91    7.15
  -2   9   2   20.06    6.03
  -2   9   2   18.59    5.34
   2  -9  -2   15.43    5.23
   2  -9  -3    0.64    5.72
  -2   9   3    1.33    5.22
  -2   9   3    1.49    4.68
   2  -9  -3    1.09    5.27
   2  -9  -4    7.53    6.88
  -2   9   4    4.05    4.58
  -2   9   4    4.36    5.41
  -2   9   5    9.69    4.81
   2  -9  -5    9.41    5.83
  -2   9   5   11.98    5.69
  -2   9   6    7.65    4.83
   2  -9  -6    7.59    5.64
  -2   9   6    7.89    6.01
  -2   9   7   25.56    5.20
   2  -9  -7   18.27    5.92
  -2   9   7   32.48    6.18
   2  -9  -8    2.07    5.99
  -2   9   8   -2.90    6.08
  -2   9   8    3.61    5.33
  -2   9   9    1.64    5.59
  -2   9   9    6.12    6.31
   2  -9  -9    4.96    6.19
  -2   9  10    5.84    5.92
  -2   9  10    3.09    6.52
   2  -9 -10    2.79    4.57
  -2   9  11   14.39    6.90
   2  -9 -11   11.88    6.77
  -2   9  11   12.00    6.41
   2 -10   0    8.69    5.32
  -2  10   0    9.98    5.35
   2 -10   0    9.27    8.31
  -2  10   0   11.04    6.75
   2 -10  -1    6.12    8.00
  -2  10   1   11.10    5.45
  -2  10   1    7.28    5.61
   2 -10  -1    7.06    3.84
   2 -10  -2   18.85    7.86
  -2  10   2   16.61    3.94
  -2  10   2   22.11    5.60
   2 -10  -2   19.73    5.53
   2 -10  -3   73.29    6.42
  -2  10   3   80.60    4.35
  -2  10   3   85.67    5.65
   2 -10  -3   68.21    5.92
  -2  10   4   18.83    5.25
  -2  10   4   18.63    5.99
   2 -10  -4   18.26    6.31
   2 -10  -5   44.46    6.39
  -2  10   5   51.59    6.45
  -2  10   5   44.91    6.00
   2 -10  -6    6.50    6.42
  -2  10   6    8.13    5.24
  -2  10   6    5.95    6.19
   2 -10  -7    2.04    6.44
  -2  10   7    3.54    5.43
  -2  10   7    0.36    6.19
   2 -10  -8   18.53    6.67
  -2  10   8   13.73    5.85
  -2  10   8   19.36    6.50
  -2  10   9   44.70    6.78
  -2  10   9   47.01    6.28
   2 -10  -9   38.33    7.03
   2 -11   0    6.37    4.02
   2 -11   0    9.52    8.90
  -2  11   0   10.33    6.61
  -2  11   0   11.92    5.72
   2 -11  -1    7.69    8.77
  -2  11   1    5.36    6.06
  -2  11   1    7.31    5.76
   2 -11  -1    4.87    5.73
   2 -11  -2   21.56    7.13
  -2  11   2   24.78    6.12
   2 -11  -2   17.00    5.98
  -2  11   2   25.01    6.24
   2 -11  -3   14.42    6.78
  -2  11   3   17.87    5.97
  -2  11   3   18.66    5.93
   2 -11  -3   12.02    6.11
   2 -11  -4   31.40    7.04
  -2  11   4   37.93    7.29
  -2  11   4   35.54    6.21
   2 -11  -5   15.16    6.96
  -2  11   5   14.09    6.25
  -2  11   5   13.88    5.74
   2 -11  -6    8.12    7.12
  -2  11   6    4.25    4.60
  -2  11   6    3.66    5.73
   2 -11  -7   11.53    7.13
  -2  11   7   10.76    6.01
  -2  11   7   13.98    6.60
  -2  12   0    3.18    6.51
  -2  12   0    5.13    6.86
   2 -12   0    5.95    6.33
   2 -12   0    9.40   10.06
   2 -12  -1   34.59   10.14
  -2  12   1   46.96    6.43
  -2  12   1   48.02    7.97
   2 -12  -1   33.55    6.51
   2 -12  -2    6.47    9.67
  -2  12   2   10.80    8.17
  -2  12   2    5.19    4.41
   2 -12  -2    1.76    6.46
  -2  12   3    5.21    6.50
  -2  12   3    1.70    8.16
   2 -12  -3    1.71    7.64
   2 -12  -3    1.54    4.62
  -1 -11   1   41.84    6.37
   1  11  -1   55.73    5.98
   1  11  -1   50.68    6.14
  -1 -11   1   40.44    6.54
   1  11  -2   28.27    5.96
   1  11  -2   31.88    6.82
  -1 -10   1    7.34    5.47
   1  10  -1    2.72    5.05
  -1 -10   1    4.25    5.33
   1  10  -1    4.59    5.23
  -1 -10   2   10.56    5.60
   1  10  -2   17.17    3.74
   1  10  -2   13.99    5.08
  -1 -10   2   12.10    5.36
  -1 -10   3   17.20    5.55
   1  10  -3   24.53    3.87
   1  10  -3   22.39    6.22
  -1 -10   3   18.98    6.53
  -1 -10   4    5.96    5.52
   1  10  -4    6.07    3.77
   1  10  -4    6.77    6.77
  -1 -10   4    5.04    6.31
  -1 -10   5   13.51    3.94
   1  10  -5   20.74    3.69
  -1 -10   5   17.76    6.55
  -1 -10   6    0.64    5.15
  -1 -10   6    2.35    9.71
   1  10  -6    4.30    5.03
  -1 -10   6    2.51    6.53
  -1 -10   7    2.00    6.71
  -1 -10   7   -1.63    5.12
  -1 -10   7    0.63   12.58
   1  10  -7    1.04    5.00
  -1  -9   1    1.52    5.09
   1   9  -1    1.71    4.86
   1   9  -1   -0.93    4.78
  -1  -9   1   -0.22    5.78
   1   9  -2   48.07    4.95
  -1  -9   2   36.50    5.12
   1   9  -2   45.57    5.77
  -1  -9   2   37.77    5.85
  -1  -9   3   16.90    4.65
   1   9  -3   20.83    4.58
   1   9  -3   22.19    5.70
  -1  -9   3   16.84    4.70
  -1  -9   4    1.99    4.58
  -1  -9   4    7.30    4.74
   1   9  -4    3.02    4.52
   1   9  -4    4.71    5.09
  -1  -9   5    6.74    5.60
  -1  -9   5    4.73    3.26
   1   9  -5    8.80    4.67
  -1  -9   6   11.47    5.88
  -1  -9   6    7.12    4.50
   1   9  -6   12.34    4.44
  -1  -9   6   10.94    8.71
  -1  -9   7    9.74    5.84
  -1  -9   7    9.39    4.52
  -1  -9   7   12.43    9.61
   1   9  -7   11.85    4.48
  -1  -9   8    6.20    9.80
  -1  -9   8    2.72    6.06
  -1  -9   8    2.59    4.45
   1   9  -8    3.25    4.42
  -1  -9   9   -0.68    7.11
  -1  -9   9   -1.60    3.21
  -1  -9   9    1.14   11.46
   1   9  -9   -0.84    4.44
  -1  -9  10   21.69    4.79
   1   9 -10   30.46    3.46
  -1  -8   1   44.35    4.67
   1   8  -1   65.03    4.55
   1   8  -1   67.39    4.89
  -1  -8   1   50.14    5.52
  -1  -8   2   27.26    4.38
  -1  -8   2   25.68    4.50
   1   8  -2   35.57    4.33
   1   8  -2   35.04    5.33
  -1  -8   3    0.80    5.16
  -1  -8   3    2.71    4.24
   1   8  -3    2.45    4.18
   1   8  -3    1.29    4.24
  -1  -8   4   58.03    4.56
  -1  -8   4   48.57    4.41
   1   8  -4   75.82    4.46
   1   8  -4   78.92    6.26
  -1  -8   5   47.80    5.54
  -1  -8   5   43.14    4.19
   1   8  -5   63.89    4.35
  -1  -8   6   11.41    7.91
  -1  -8   6    9.41    5.32
  -1  -8   6    9.24    4.07
   1   8  -6    8.95    4.10
  -1  -8   7   40.78    8.49
   1   8  -7   44.01    4.06
  -1  -8   7   28.93    4.06
  -1  -8   7   38.06    5.42
  -1  -8   8   23.80    4.07
  -1  -8   8   29.66    6.27
   1   8  -8   35.26    4.09
  -1  -8   8   35.47   10.05
  -1  -8   9   14.96    9.61
   1   8  -9   18.62    4.03
  -1  -8   9   14.45    5.21
  -1  -8   9   13.41    3.95
  -1  -8  10    9.46    5.30
  -1  -8  10    5.37    3.20
   1   8 -10    8.55    4.17
  -1  -8  10   10.28   10.02
  -1  -8  11   10.77    9.74
  -1  -8  11    6.85    3.07
   1   8 -11   10.72    4.23
  -1  -8  11    8.62    5.49
  -1  -7   1   74.79    4.44
  -1  -7   1   67.18    4.34
   1   7  -1   98.12    4.73
   1   7  -1   92.63    4.44
  -1  -7   2    1.14    3.93
  -1  -7   2    1.53    4.90
   1   7  -2    0.79    3.85
   1   7  -2    0.07    4.82
  -1  -7   3    3.11    3.88
  -1  -7   3    0.47    3.90
   1   7  -3    4.23    2.74
   1   7  -3    4.69    4.85
  -1  -7   4    0.27    3.78
  -1  -7   4    1.80    4.72
   1   7  -4    1.39    2.72
   1   7  -4    0.42    5.31
  -1  -7   5    2.64    3.78
  -1  -7   5    7.00    4.72
   1   7  -5    7.91    2.73
  -1  -7   6   47.08    5.08
  -1  -7   6   52.42    6.89
   1   7  -6   54.43    2.89
  -1  -7   6   40.84    3.79
  -1  -7   7   18.50    7.06
   1   7  -7   18.10    3.65
  -1  -7   7   14.36    3.60
  -1  -7   7   17.06    4.63
  -1  -7   8   17.15    7.35
  -1  -7   8   16.88    4.71
  -1  -7   8   14.87    2.64
   1   7  -8   16.79    3.61
  -1  -7   9   26.09    7.44
   1   7  -9   32.17    3.66
  -1  -7   9   25.52    3.75
  -1  -7   9   30.04    4.77
  -1  -7  10    2.26    3.85
   1   7 -10    3.11    3.74
  -1  -7  10    0.66    4.75
  -1  -7  10   -0.41    7.70
  -1  -7  11    4.48    8.37
   1   7 -11    3.95    3.81
  -1  -7  11    3.67    4.84
  -1  -7  11    4.32    4.09
  -1  -7  12    0.28   10.57
  -1  -7  12    0.51    4.40
   1   7 -12    1.07    3.84
  -1  -7  12    1.16    4.96
  -1  -7  13   -2.31   10.47
  -1  -7  13    2.11    3.43
   1   7 -13    2.93    2.97
  -1  -7  13    1.91    5.35
  -1  -6   1   -0.04    4.51
   1   6  -1    0.46    4.59
   1   6  -1   -0.12    3.64
  -1  -6   1    1.04    3.73
  -1  -6   2   87.52    4.33
  -1  -6   2   69.87    3.91
   1   6  -2   92.23    4.07
   1   6  -2   97.72    4.31
  -1  -6   3   69.62    4.81
  -1  -6   3   51.32    3.80
   1   6  -3   74.34    3.96
   1   6  -3   74.41    4.16
   1   6  -4    6.49    3.45
  -1  -6   4    5.30    3.50
   1   6  -4    6.26    4.13
  -1  -6   4    3.20    2.51
  -1  -6   5    1.38    3.34
   1   6  -5    3.55    3.40
  -1  -6   5    1.22    3.44
  -1  -6   5    1.12    4.51
   1   6  -6   19.83    3.36
  -1  -6   6   17.44    3.47
  -1  -6   6   16.97    3.35
  -1  -6   6   16.53    5.95
  -1  -6   7  104.05    4.91
  -1  -6   7   85.62    3.74
  -1  -6   7   97.91    5.77
   1   6  -7  113.69    3.81
   1   6  -8   85.17    3.64
  -1  -6   8   71.29    5.70
  -1  -6   8   76.96    4.80
  -1  -6   8   66.04    3.58
  -1  -6   9   10.39    2.35
   1   6  -9   13.03    3.27
  -1  -6   9   12.21    4.57
  -1  -6   9   10.97    5.19
   1   6 -10   12.05    3.48
  -1  -6  10    9.03    3.56
  -1  -6  10    9.43    4.75
  -1  -6  10    9.40    6.68
  -1  -6  11   19.56    7.30
  -1  -6  11   18.29    3.94
   1   6 -11   24.22    3.54
  -1  -6  11   18.23    4.99
  -1  -6  12    0.01    8.03
  -1  -6  12   -0.11    4.09
   1   6 -12    2.55    3.60
  -1  -6  12    0.13    4.17
   1   6 -13    0.49    3.79
  -1  -6  13    2.79    9.01
  -1  -6  13    0.35    4.50
  -1  -6  13   -0.98    4.53
  -1  -6  14   14.51   10.27
   1   6 -14   15.61    4.09
  -1  -6  14   13.22    5.00
  -1  -6  14   15.23    6.08
  -1  -5   1  141.10    4.52
  -1  -5   1  113.28    4.18
   1   5  -1  147.56    4.46
   1   5  -1  157.28    4.59
  -1  -5   2  202.92    4.95
  -1  -5   2  165.52    4.36
   1   5  -2  218.03    4.76
   1   5  -2  211.41    4.97
  -1  -5   3   52.27    3.59
  -1  -5   3   64.80    3.74
   1   5  -3   69.94    3.95
   1   5  -3   70.73    3.74
  -1  -5   4  219.45    4.53
  -1  -5   4  267.82    5.32
   1   5  -4  292.91    4.96
   1   5  -4  313.43    6.66
  -1  -5   5  238.26    7.16
  -1  -5   5  220.80    4.40
   1   5  -5  285.80    4.79
  -1  -5   5  268.25    6.01
  -1  -5   6   34.49    3.25
   1   5  -6   44.40    2.47
  -1  -5   6   35.42    4.68
  -1  -5   6   38.24    3.61
  -1  -5   7   17.31    3.11
  -1  -5   7   22.83    3.68
   1   5  -7   23.12    3.10
  -1  -5   7   20.07    5.80
  -1  -5   8    2.54    3.50
   1   5  -8    1.35    2.98
  -1  -5   8    2.23    3.09
  -1  -5   8    2.08    5.52
  -1  -5   9   15.55    2.36
  -1  -5   9   18.35    4.60
  -1  -5   9   13.46    4.72
   1   5  -9   19.07    3.10
  -1  -5  10   48.00    6.48
  -1  -5  10   47.35    3.55
   1   5 -10   57.76    3.45
  -1  -5  10   58.18    5.12
  -1  -5  11   32.44    6.78
  -1  -5  11   31.90    3.61
   1   5 -11   39.11    2.55
  -1  -5  11   32.45    5.18
   1   5 -12   77.11    3.71
  -1  -5  12   71.24    7.84
  -1  -5  12   67.96    4.20
  -1  -5  12   76.36    5.72
  -1  -5  13   17.85    8.12
  -1  -5  13   15.22    4.39
   1   5 -13   20.60    3.72
  -1  -5  13   21.35    4.73
  -1  -5  14   -0.52    7.28
  -1  -5  14    2.34    4.65
   1   5 -14   -0.19    3.89
  -1  -5  14    0.70    4.86
  -1  -4   1    3.39    3.42
  -1  -4   1    5.08    3.36
   1   4  -1    4.12    3.32
   1   4  -1    3.71    3.21
  -1  -4   2   10.62    3.88
   1   4  -2   12.23    3.41
  -1  -4   2    8.54    3.28
   1   4  -2   10.52    3.07
  -1  -4   3  117.55    3.19
  -1  -4   3  143.65    4.39
   1   4  -3  152.70    4.15
   1   4  -3  149.46    4.80
  -1  -4   4  517.98    6.22
   1   4  -4  619.33    6.88
  -1  -4   4  570.09    8.12
   1   4  -5  372.82    5.26
  -1  -4   5  285.08    6.96
  -1  -4   5  356.79    6.50
  -1  -4   5  298.80    4.80
   1   4  -6   11.67    2.88
  -1  -4   6   10.30    5.02
  -1  -4   6   11.04    2.90
  -1  -4   6   12.29    3.28
  -1  -4   7    5.88    3.47
  -1  -4   7    5.22    2.94
   1   4  -7    5.87    2.86
  -1  -4   7    5.21    4.32
  -1  -4   8   67.18    3.29
   1   4  -8   77.83    3.25
  -1  -4   8   63.78    4.89
  -1  -4   8   79.77    4.20
  -1  -4   9    5.04    2.99
   1   4  -9    5.94    2.88
  -1  -4   9    8.42    4.58
  -1  -4   9    5.50    5.51
  -1  -4  10    5.69    5.80
  -1  -4  10    5.36    3.24
   1   4 -10    5.17    3.02
  -1  -4  10    6.04    4.83
   1   4 -11   15.51    3.27
  -1  -4  11   15.68    5.29
  -1  -4  11   16.96    3.58
  -1  -4  11   18.92    5.21
  -1  -4  12   24.81    6.91
   1   4 -12   28.44    3.43
  -1  -4  12   25.39    3.84
  -1  -4  13   11.62    3.00
  -1  -4  13   12.29    6.08
   1   4 -13   13.59    3.69
  -1  -4  14   12.12    6.44
  -1  -4  14    7.86    4.48
   1   4 -14   12.77    2.84
  -1  -4  15    6.90    5.03
  -1  -4  15    4.12    8.50
   1   4 -15    5.24    4.29
  -1  -3   1    3.14    3.13
   1   3  -1    2.33    3.21
   1   3  -1    2.84    2.97
  -1  -3   1    3.20    3.10
  -1  -3   2  206.62    4.03
  -1  -3   2  226.31    5.16
   1   3  -2  266.88    5.07
   1   3  -2  232.70    5.36
  -1  -3   3   41.26    3.16
   1   3  -3   49.24    3.19
  -1  -3   3   43.87    3.47
   1   3  -3   46.07    3.66
  -1  -3   4    1.35    2.83
   1   3  -4    2.36    2.85
  -1  -3   4    1.39    4.35
  -1  -3   4    2.14    3.04
  -1  -3   5   26.53    2.15
  -1  -3   5   24.07    4.15
   1   3  -5   29.20    2.98
  -1  -3   5   29.92    4.17
  -1  -3   6    6.31    4.25
   1   3  -6    7.62    2.74
  -1  -3   6    6.46    4.05
  -1  -3   6    5.83    2.73
  -1  -3   7   32.43    2.79
  -1  -3   7   32.52    4.50
   1   3  -7   37.91    2.18
  -1  -3   7   41.67    3.86
   1   3  -8  103.31    4.70
  -1  -3   8  101.48    3.38
   1   3  -8  125.13    3.45
  -1  -3   8  104.76    5.26
   1   3  -9    2.47    4.05
  -1  -3   9    2.46    1.95
   1   3  -9    2.47    2.81
  -1  -3   9    3.87    4.42
  -1  -3  10   41.54    5.04
  -1  -3  10   43.77    3.31
   1   3 -10   43.91    5.57
   1   3 -10   53.54    3.18
   1   3 -11   43.61    4.90
  -1  -3  11   43.78    6.43
  -1  -3  11   44.46    3.51
   1   3 -11   52.37    3.40
   1   3 -12    4.86    4.88
  -1  -3  12    5.47    5.37
  -1  -3  12    4.16    3.58
   1   3 -12    4.78    3.33
   1   3 -13   15.63    5.24
  -1  -3  13   16.48    2.84
  -1  -3  13   13.03    5.75
   1   3 -13   16.34    3.68
   1   3 -14   20.91    5.63
  -1  -3  14   20.60    6.13
  -1  -3  14   24.42    4.41
   1   3 -14   22.63    3.92
   1   3 -15    7.12    5.98
  -1  -3  15    7.73    4.59
   1   3 -15    9.42    4.24
  -1  -3  15    3.26    6.57
   1   3 -16    1.19    6.28
  -1  -3  16    1.48    5.19
  -1  -3  16    0.68    7.09
   1   2  -1 2603.04   23.58
  -1  -2   1 2442.91   24.55
  -1  -2   1 2248.15   21.24
   1   2  -1 2508.68   26.13
  -1  -2   2 2142.00   23.33
   1   2  -2 2459.02   22.15
  -1  -2   2 2100.50   19.09
   1   2  -2 2236.68   26.22
  -1  -2   3   20.95    3.44
  -1  -2   3   25.77    2.96
  -1  -2   3   28.38    3.34
   1   2  -3   29.31    2.32
  -1  -2   4    7.89    3.89
   1   2  -4   13.31    2.70
  -1  -2   4   11.69    2.67
  -1  -2   4   10.22    4.06
  -1  -2   5    1.72    4.34
  -1  -2   5    1.05    2.47
   1   2  -5    2.24    2.46
   1   2  -6  300.68    4.81
  -1  -2   6  266.20    7.01
   1   2  -6  254.20    6.42
  -1  -2   6  252.67    4.47
  -1  -2   7   42.13    2.19
   1   2  -7   44.00    4.49
  -1  -2   7   44.47    4.72
   1   2  -7   50.20    2.80
   1   2  -8    1.47    4.39
  -1  -2   8    0.27    2.59
   1   2  -8    1.36    2.57
  -1  -2   8   -0.11    4.43
  -1  -2   9    3.47    4.59
   1   2  -9    3.39    5.61
  -1  -2   9    4.36    2.69
   1   2  -9    4.58    2.65
  -1  -2  10   27.33    5.07
   1   2 -10   30.82    6.22
   1   2 -10   31.31    3.02
  -1  -2  10   27.57    2.38
   1   2 -11    3.73    4.99
  -1  -2  11    2.01    5.03
  -1  -2  11    2.80    3.17
   1   2 -11    3.39    3.06
  -1  -2  12   11.29    3.50
   1   2 -12   11.16    3.45
  -1  -2  12    8.30    6.44
   1   2 -12    8.71    5.39
  -1  -2  13  122.22    4.69
   1   2 -13  108.68    6.17
  -1  -2  13  105.91    6.18
   1   2 -13  135.97    4.57
  -1  -2  14   20.25    5.75
   1   2 -14   20.82    7.22
  -1  -2  14   24.31    4.30
   1   2 -15    6.45    6.19
  -1  -2  15    6.37    4.48
  -1  -2  15    7.55    5.94
   1   2 -16    2.75    6.36
  -1  -2  16    0.50    5.00
  -1  -2  16    1.96    6.30
  -1  -1   1   39.99    3.54
  -1  -1   1   40.59    3.64
   1   1  -1   41.15    3.68
   1   1  -1   44.58    3.53
   1   1  -2 1153.72   14.89
  -1  -1   2 1082.89   13.94
  -1  -1   2 1208.37   17.71
   1   1  -3   14.60    4.10
  -1  -1   3   14.77    4.55
   1   1  -3   15.72    1.98
  -1  -1   3   14.50    2.68
  -1  -1   4   42.68    5.07
   1   1  -4   43.24    2.73
   1   1  -4   40.33    4.71
  -1  -1   4   38.79    2.68
   1   1  -5   40.41    4.77
  -1  -1   5   44.56    5.92
   1   1  -5   41.89    2.59
  -1  -1   5   36.53    2.58
   1   1  -6    0.01    4.47
  -1  -1   6   -0.10    2.34
   1   1  -6    1.50    2.41
  -1  -1   6   -0.15    4.38
  -1  -1   7  108.85    5.31
   1   1  -7  120.69    3.25
   1   1  -7  114.71    5.42
  -1  -1   7  105.85    3.16
  -1  -1   8  200.08    6.15
  -1  -1   8  200.01    4.22
   1   1  -8  219.95    3.73
   1   1  -8  223.61    6.45
  -1  -1   9   21.46    4.89
  -1  -1   9   19.66    2.74
   1   1  -9   21.47    2.78
   1   1  -9   22.60    5.14
   1   1 -10   45.09    3.24
  -1  -1  10   40.94    5.08
  -1  -1  10   38.93    3.12
   1   1 -10   42.73    5.21
  -1  -1  11   72.31    3.65
  -1  -1  11   67.23    5.44
   1   1 -11   73.04    5.69
  -1  -1  12   -2.80    6.51
  -1  -1  12    0.53    3.29
   1   1 -12    2.90    5.49
  -1  -1  13    6.37    3.56
  -1  -1  13    8.46    6.54
   1   1 -13    9.00    5.77
  -1  -1  14    0.61    5.61
  -1  -1  14   -1.55    4.13
   1   1 -14    1.23    6.07
  -1  -1  15   19.90    4.51
  -1  -1  15   14.34    5.81
   1   1 -15   18.43    6.49
  -1  -1  16    5.34    4.86
   1   1 -16    5.27    6.95
  -1  -1  16    3.60    6.10
  -1   0   1  166.34    5.36
   1   0  -1  168.62    5.36
  -1   0   1  194.05    6.65
  -1   0   2  325.97    6.97
   1   0  -2  339.41    7.09
   1   0  -2  383.78    9.70
  -1   0   2  374.17    9.74
   1   0  -3  265.71    5.60
  -1   0   3  299.38    8.77
  -1   0   3  246.30    5.12
   1   0  -3  304.60    8.70
   1   0  -4  310.44    8.22
   1   0  -4  275.93    5.42
  -1   0   4  259.95    5.27
  -1   0   4  298.84    8.16
   1   0  -5  122.82    3.50
   1   0  -5  134.76    5.97
  -1   0   5  114.92    3.45
  -1   0   5  125.37    5.83
  -1   0   6  111.12    5.41
   1   0  -6  120.71    5.67
  -1   0   6  111.19    3.42
   1   0  -6  114.14    3.41
  -1   0   7   55.24    4.74
  -1   0   7   52.67    2.88
   1   0  -7   61.53    5.14
  -1   0   8  162.79    5.88
   1   0  -8  170.98    6.03
  -1   0   8  166.03    4.48
  -1   0   9   59.96    3.13
   1   0  -9   69.84    5.31
  -1   0   9   62.64    5.17
  -1   0  10   78.92    5.51
   1   0 -10   78.93    5.73
  -1   0  10   81.90    3.64
  -1   0  11  276.72    7.88
  -1   0  11  229.85    6.48
   1   0 -11  250.21    6.81
  -1   0  12   -0.87    3.21
   1   0 -12   -0.40    5.44
  -1   0  12    0.31    5.09
  -1   0  13  155.20    6.05
   1   0 -13  140.25    6.68
  -1   0  13  134.63    6.21
   1   0 -14   26.13    6.01
  -1   0  14   35.47    4.30
  -1   0  14   30.69    5.40
   1   0 -15   39.72    6.65
  -1   0  15   51.26    4.79
  -1   0  15   39.71    5.86
   1   0 -16   15.66    6.89
  -1   0  16   17.85    4.88
  -1   0  16   11.78    6.04
  -1   1   0  291.87   10.82
  -1   1   0  335.11   12.27
  -1   1   1  769.79   16.23
   1  -1  -1  704.98   15.20
   1  -1  -2   97.65    6.49
  -1   1   2   96.96    6.52
   1  -1  -3  687.43   12.38
  -1   1   3  707.93   12.70
  -1   1   4  103.02    4.38
  -1   1   4   92.12    5.74
   1  -1  -4   90.63    5.69
  -1   1   5   36.61    4.96
  -1   1   5   40.55    3.24
   1  -1  -5   36.80    5.00
  -1   1   6   14.05    4.79
  -1   1   6   11.93    2.81
   1  -1  -6   13.32    4.84
  -1   1   7   56.84    5.04
  -1   1   7   63.43    3.43
   1  -1  -7   56.61    5.18
  -1   1   8   47.07    3.20
   1  -1  -8   40.39    5.09
  -1   1   8   43.50    4.94
  -1   1   9  106.27    4.29
  -1   1   9   94.56    5.19
   1  -1  -9   89.24    5.31
  -1   1  10   15.00    5.03
  -1   1  10   18.31    3.15
   1  -1 -10   15.93    5.11
   1  -1 -11   54.99    5.62
  -1   1  11   54.91    5.28
  -1   1  11   64.21    3.92
   1  -1 -12   14.09    5.62
  -1   1  12   17.75    3.52
  -1   1  12   19.09    5.16
  -1   1  13  208.98    7.75
   1  -1 -13  174.50    6.56
  -1   1  13  170.94    6.10
   1  -1 -14    6.45    5.97
  -1   1  14    5.88    4.03
  -1   1  14    2.83    3.83
   1  -1 -15    6.39    6.45
  -1   1  15    6.33    5.73
  -1   1  15    7.60    4.32
   1  -1 -16    0.13    6.66
  -1   1  16    0.72    4.72
  -1   1  16    0.48    5.92
   1  -2   0  714.79   13.04
  -1   2   0  728.45   13.22
  -1   2   0  709.52   17.17
   1  -2   0  683.26   16.85
  -1   2   1   71.99    6.26
   1  -2  -1   67.30    6.22
   1  -2  -1   65.21    5.94
  -1   2   1   72.34    6.33
   1  -2  -2  326.02    8.87
  -1   2   2  352.07    9.23
   1  -2  -3    1.07    4.90
  -1   2   3    2.99    3.62
   1  -2  -4  325.04    7.63
  -1   2   4  337.79    7.79
   1  -2  -5   28.66    4.89
  -1   2   5   29.01    4.92
  -1   2   6  103.79    5.49
   1  -2  -6   94.56    5.40
  -1   2   7   18.32    4.90
   1  -2  -7   16.26    4.84
  -1   2   8    3.48    3.22
  -1   2   8    1.23    4.61
   1  -2  -8    1.94    4.65
  -1   2   9    9.61    4.80
  -1   2   9    9.68    3.31
   1  -2  -9    6.43    4.87
  -1   2  10  197.82    5.90
  -1   2  10  234.71    7.81
   1  -2 -10  186.33    5.77
  -1   2  11  831.24   24.07
  -1   2  11  688.91    9.51
   1  -2 -11  651.17    8.89
  -1   2  12  107.42    5.19
   1  -2 -12   89.36    5.83
  -1   2  12   93.01    5.68
   1  -2 -13    3.00    5.71
  -1   2  13    1.42    3.80
  -1   2  13   -1.86    3.86
   1  -2 -14   11.63    5.98
  -1   2  14    9.94    5.44
  -1   2  14   13.07    4.21
   1  -2 -15   19.31    6.42
  -1   2  15   19.59    4.62
  -1   2  15   14.98    5.82
  -1   2  16    3.77    4.86
   1  -2 -16    6.20    6.73
  -1   2  16   -1.84    6.07
   1  -3   0  110.96    5.82
  -1   3   0  120.13    4.93
   1  -3   0  118.67    7.45
  -1   3   0  113.15    6.41
   1  -3  -1   69.01    5.73
  -1   3   1   71.50    5.72
   1  -3  -1   71.41    5.54
  -1   3   1   76.36    6.11
  -1   3   2   -0.20    4.99
   1  -3  -2    1.08    4.68
  -1   3   2    0.71    4.54
   1  -3  -2   -0.30    5.13
   1  -3  -3  411.10    8.33
  -1   3   3  453.50    8.57
  -1   3   3  437.71    9.19
   1  -3  -4  580.51    9.37
  -1   3   4  610.63    9.35
  -1   3   4  536.48   10.71
   1  -3  -5   17.37    4.80
  -1   3   5   17.33    4.74
   1  -3  -6  113.38    5.38
  -1   3   6  121.83    5.53
   1  -3  -7   25.24    4.83
  -1   3   7   26.80    4.87
   1  -3  -8   71.90    5.13
  -1   3   8   68.61    5.10
  -1   3   9    8.74    4.83
   1  -3  -9    9.52    4.83
  -1   3  10   46.55    4.09
  -1   3  10   39.58    4.93
   1  -3 -10   37.07    4.99
  -1   3  11  116.98    5.22
  -1   3  11   99.63    5.39
   1  -3 -11   84.91    5.44
  -1   3  12  177.11    6.56
  -1   3  12  135.93    5.81
   1  -3 -12  116.20    4.33
  -1   3  13   46.33    4.55
   1  -3 -13   36.49    5.68
  -1   3  13   36.01    5.68
  -1   3  14    1.02    4.28
   1  -3 -14    2.82    6.11
  -1   3  14   -1.40    5.82
  -1   3  15   43.90    5.08
   1  -3 -15   28.56    6.44
  -1   3  15   35.29    6.11
   1  -3 -16   28.20    7.00
  -1   3  16   40.79    6.52
  -1   3  16   23.54    6.44
  -1   4   0  125.72    5.21
  -1   4   0  135.96    5.41
   1  -4   0  126.66    6.04
   1  -4   0  115.96    5.27
  -1   4   1  131.34    5.79
   1  -4  -1  116.80    5.59
   1  -4  -1  123.57    5.79
  -1   4   1  119.70    4.98
  -1   4   2  392.45    7.81
   1  -4  -2  352.48    7.66
  -1   4   2  374.59    7.87
   1  -4  -2  362.66    7.54
  -1   4   3    0.87    4.81
   1  -4  -3    1.81    4.31
  -1   4   3    2.03    3.95
   1  -4  -4  270.92    6.57
  -1   4   4  279.17    6.41
  -1   4   4  260.19    7.18
   1  -4  -5   13.23    3.39
  -1   4   5   11.96    4.68
  -1   4   5   24.09    4.61
  -1   4   6    8.86    4.67
  -1   4   6    7.28    4.75
   1  -4  -6    8.82    4.57
   1  -4  -7  153.60    5.52
  -1   4   7  161.73    5.54
  -1   4   7  137.62    6.48
   1  -4  -8  335.10    6.67
  -1   4   8  374.35    6.89
   1  -4  -9  243.77    6.04
  -1   4   9  290.50    6.37
  -1   4  10   25.72    4.97
   1  -4 -10   23.97    4.95
  -1   4  11    4.96    3.92
  -1   4  11    5.61    5.01
   1  -4 -11    3.10    4.98
  -1   4  12   -0.79    4.14
  -1   4  12    3.54    5.23
   1  -4 -12    1.47    5.27
  -1   4  13   -0.50    4.22
   1  -4 -13    3.21    5.64
  -1   4  13    2.19    5.43
   1  -4 -14    5.29    5.92
  -1   4  14    7.11    4.64
  -1   4  14    4.15    4.16
  -1   4  15    5.49    4.89
   1  -4 -15    3.30    6.53
  -1   4  15    4.67    6.19
  -1   5   0  561.71    9.40
  -1   5   0  535.83    7.99
   1  -5   0  495.52    9.40
   1  -5   0  450.54    6.64
   1  -5  -1 1240.06   12.89
  -1   5   1 1339.48   15.70
   1  -5  -1 1297.76   15.64
  -1   5   1 1338.30   13.62
  -1   5   2  628.74    9.09
   1  -5  -2  597.27    9.79
   1  -5  -2  563.18    8.60
  -1   5   2  555.36    8.46
  -1   5   3   37.23    5.07
   1  -5  -3   36.68    4.55
   1  -5  -3   37.27    5.22
  -1   5   3   39.16    4.04
  -1   5   4  132.10    5.70
   1  -5  -4  125.34    5.31
  -1   5   4  138.56    5.06
  -1   5   5    5.80    4.97
   1  -5  -5    6.64    4.51
  -1   5   5    6.83    4.27
  -1   5   6   77.10    4.14
   1  -5  -6   76.13    4.90
  -1   5   6   83.27    3.69
   1  -5  -7   52.01    4.88
  -1   5   7   55.40    4.72
  -1   5   7   50.63    5.29
   1  -5  -8   61.01    4.91
  -1   5   8   80.60    5.17
  -1   5   8   59.48    5.56
   1  -5  -9    5.07    4.83
  -1   5   9    7.71    3.37
  -1   5   9    7.26    5.23
   1  -5 -10   59.52    5.19
  -1   5  10   62.99    5.27
  -1   5  10   58.46    5.41
   1  -5 -11    2.82    5.23
  -1   5  11    5.07    5.22
  -1   5  11    9.28    5.54
  -1   5  12   11.55    5.38
  -1   5  12   10.69    5.74
   1  -5 -12   11.47    5.39
  -1   5  13    5.18    4.55
   1  -5 -13    4.55    5.59
  -1   5  13    4.06    6.03
  -1   5  13    1.22    5.65
  -1   5  14   45.44    5.13
   1  -5 -14   31.30    6.10
  -1   5  14   33.31    6.45
  -1   5  14   31.06    6.20
  -1   5  15    5.16    5.30
   1  -5 -15    3.74    6.73
  -1   5  15    5.20    6.75
  -1   5  15    3.46    6.54
   1  -6   0    2.46    4.43
  -1   6   0    3.24    4.45
  -1   6   0    5.38    5.15
   1  -6   0    4.87    5.44
   1  -6  -1   75.59    4.98
  -1   6   1   89.99    4.62
  -1   6   1   89.29    3.82
   1  -6  -1   83.85    5.06
  -1   6   2  506.86    8.28
  -1   6   2  506.65    7.68
   1  -6  -2  452.56    6.50
   1  -6  -2  491.23    8.71
  -1   6   3    2.53    3.43
   1  -6  -3    3.35    4.46
   1  -6  -3    3.41    4.86
  -1   6   3    3.25    3.84
  -1   6   4   67.49    4.39
  -1   6   4   62.83    5.26
   1  -6  -4   66.58    5.02
   1  -6  -5   73.62    5.21
  -1   6   5   76.33    5.45
  -1   6   5   82.78    4.72
  -1   6   6   56.19    5.44
   1  -6  -6   51.68    5.04
  -1   6   6   61.45    4.82
  -1   6   7    5.33    5.30
   1  -6  -7    4.29    4.75
  -1   6   7    7.17    4.60
   1  -6  -8   80.72    5.29
  -1   6   8   76.06    5.65
  -1   6   8   84.73    5.13
  -1   6   9  101.37    5.90
   1  -6  -9   99.70    5.39
  -1   6   9  119.16    5.39
   1  -6 -10    2.71    5.20
  -1   6  10    0.99    5.10
  -1   6  10   -0.46    5.60
   1  -6 -11   10.54    5.37
  -1   6  11    6.43    5.32
  -1   6  11    6.16    5.75
  -1   6  12   10.61    5.61
  -1   6  12   13.33    6.09
   1  -6 -12   14.82    5.62
   1  -6 -13    0.16    6.04
  -1   6  13    0.90    5.89
  -1   6  13   -0.14    6.46
  -1   6  14   24.95    5.27
   1  -6 -14   17.11    6.46
  -1   6  14   18.13    6.91
  -1   6  14   19.65    6.55
   1  -7   0   46.40    4.67
  -1   7   0   77.60    5.98
  -1   7   0   64.04    4.78
   1  -7   0   58.30    6.14
   1  -7  -1    6.77    4.71
  -1   7   1   10.93    4.32
   1  -7  -1    9.78    4.72
  -1   7   1   10.00    3.28
  -1   7   2   49.61    5.06
  -1   7   2   55.87    4.53
   1  -7  -2   48.68    5.08
   1  -7  -2   40.26    4.96
  -1   7   3   15.41    4.08
  -1   7   3   15.82    4.90
   1  -7  -3   19.28    4.80
   1  -7  -3   14.74    5.05
  -1   7   4  262.33    6.01
  -1   7   4  258.15    6.46
   1  -7  -4  249.04    6.37
   1  -7  -4  243.75    6.36
  -1   7   5    7.02    4.37
   1  -7  -5    5.30    5.07
  -1   7   5    6.60    5.31
  -1   7   6   42.95    4.83
  -1   7   6   34.74    5.50
   1  -7  -6   37.96    5.23
  -1   7   7    4.60    4.76
  -1   7   7    2.87    5.26
   1  -7  -7    3.77    5.10
  -1   7   8    3.93    5.01
  -1   7   8    4.50    5.59
   1  -7  -8    4.22    5.13
  -1   7   9   22.31    5.84
   1  -7  -9   28.32    5.58
  -1   7   9   30.50    4.09
  -1   7  10   75.57    6.27
   1  -7 -10   73.11    5.84
  -1   7  10   76.04    4.42
  -1   7  11    6.88    5.81
  -1   7  11    7.33    6.20
   1  -7 -11    6.06    5.74
  -1   7  12    8.04    5.94
   1  -7 -12    6.45    6.16
  -1   7  12    7.68    6.46
  -1   7  13    7.30    6.87
  -1   7  13    8.23    6.51
   1  -7 -13    5.71    6.48
  -1   8   0  596.71    9.69
  -1   8   0  478.94    7.11
   1  -8   0  441.00    9.45
   1  -8   0  371.79    6.53
   1  -8  -1    6.65    4.69
  -1   8   1    9.64    4.74
  -1   8   1   10.45    4.86
   1  -8  -1    5.86    5.14
   1  -8  -2   34.63    5.24
  -1   8   2   44.87    5.79
  -1   8   2   37.36    4.94
   1  -8  -2   32.49    3.62
  -1   8   3   60.46    3.85
  -1   8   3   72.04    4.84
   1  -8  -3   60.54    6.57
   1  -8  -3   57.65    5.33
  -1   8   4    8.93    4.54
   1  -8  -4   10.55    5.13
  -1   8   4   11.20    5.00
   1  -8  -4    6.83    5.35
  -1   8   5   -0.22    4.42
  -1   8   5    2.06    5.23
   1  -8  -5    3.52    5.22
  -1   8   6   17.23    4.71
  -1   8   6   14.08    5.50
   1  -8  -6   12.32    5.31
  -1   8   7   65.64    5.37
  -1   8   7   54.87    5.72
   1  -8  -7   56.17    5.69
  -1   8   8    8.29    5.19
  -1   8   8    3.04    5.62
   1  -8  -8    8.49    3.92
  -1   8   9    3.91    5.40
  -1   8   9    4.42    5.82
   1  -8  -9   -1.38    5.68
  -1   8  10    5.33    5.73
  -1   8  10    6.61    6.21
   1  -8 -10    5.95    6.06
   1  -8 -11    7.47    6.42
  -1   8  11    2.95    6.21
  -1   8  11    0.60    6.41
   1  -8 -12    3.64    6.69
  -1   8  12    2.13    6.87
  -1   8  12    0.63    6.62
   1  -9   0   35.95    5.05
  -1   9   0   41.46    5.03
   1  -9   0   40.03    7.18
  -1   9   0   49.99    5.38
   1  -9  -1   -2.14    4.89
   1  -9  -1    0.12    5.55
  -1   9   1    2.02    5.19
  -1   9   1   -0.03    4.87
  -1   9   2   52.89    5.38
  -1   9   2   44.57    5.22
   1  -9  -2   38.96    5.74
   1  -9  -2   35.90    5.21
  -1   9   3   14.60    5.24
   1  -9  -3   14.90    5.74
  -1   9   3   14.21    4.93
   1  -9  -3   16.20    5.37
  -1   9   4    4.54    5.34
  -1   9   4    6.69    4.81
   1  -9  -4    8.08    5.68
   1  -9  -4    9.44    5.56
  -1   9   5    5.30    4.89
   1  -9  -5    6.42    5.75
  -1   9   5    6.33    5.51
  -1   9   6   19.17    5.09
  -1   9   6   19.68    3.93
   1  -9  -6   11.39    5.69
  -1   9   7   17.33    5.70
   1  -9  -7   15.68    6.02
  -1   9   7   20.28    5.31
  -1   9   8   28.42    5.73
   1  -9  -8   27.36    6.22
  -1   9   8   27.56    6.06
  -1   9   9   26.77    5.97
  -1   9   9   23.37    6.28
   1  -9  -9   26.67    6.37
   1  -9 -10    1.24    6.63
  -1   9  10   -2.59    6.41
  -1   9  10    2.32    6.26
   1 -10   0   42.04    5.34
  -1  10   0   59.83    5.48
   1 -10   0   53.67    7.75
  -1  10   0   64.69    5.71
   1 -10  -1    5.15    5.19
  -1  10   1    4.41    5.36
  -1  10   1    5.66    5.52
   1 -10  -1    3.29    7.32
   1 -10  -2    4.05    7.54
  -1  10   2    3.77    5.31
  -1  10   2    4.92    5.60
   1 -10  -2    4.03    3.83
  -1  10   3    9.02    3.86
  -1  10   3    9.45    5.48
   1 -10  -3   10.28    6.09
   1 -10  -3    5.19    5.81
   1 -10  -4   10.70    6.10
  -1  10   4    3.08    5.34
   1 -10  -4    5.73    5.89
  -1  10   4    4.78    5.33
  -1  10   5   27.23    5.87
  -1  10   5   29.25    5.48
   1 -10  -5   25.47    6.41
  -1  10   6   15.42    5.82
  -1  10   6   16.03    5.55
   1 -10  -6   16.31    6.46
  -1  10   7   12.82    6.17
  -1  10   7   17.40    5.66
   1 -10  -7   16.37    6.57
  -1  10   8   14.72    6.27
  -1  10   8   17.91    6.16
   1 -10  -8   15.25    6.78
   1 -11   0    4.08    5.73
  -1  11   0   -1.20    5.61
  -1  11   0    1.60    6.74
   1 -11   0    0.28    8.21
  -1  11   1    3.74    5.78
   1 -11  -1    5.28    6.93
  -1  11   1    5.41    7.15
   1 -11  -1    5.39    5.93
  -1  11   2   22.32    6.05
   1 -11  -2   19.19    6.84
  -1  11   2   22.92    6.23
   1 -11  -2   20.21    6.22
  -1  11   3   12.07    6.11
  -1  11   3    7.75    5.86
   1 -11  -3   10.26    6.90
   1 -11  -3   10.16    4.40
  -1  11   4    5.68    5.93
   1 -11  -4    5.15    6.72
  -1  11   4   -0.04    5.97
   1 -11  -4    1.70    6.35
   1 -11  -5    1.73    6.73
  -1  11   5    4.22    6.03
  -1  11   5    3.04    4.43
   1 -11  -6    3.16    8.56
  -1  11   6   -1.63    6.20
  -1  11   6    1.17    5.84
  -1  12   0   -0.06    6.51
  -1  12   0    1.42    5.88
   0 -11   1    8.65    5.95
   0  11  -1   13.15    5.38
   0  11  -1    9.15    5.92
   0 -11   1    8.96    8.20
   0  11  -2    3.58    3.98
   0 -11   2    0.46    5.94
   0 -11   2   -0.59    8.26
   0  11  -2    1.11    5.03
   0 -11   3    0.43    5.69
   0  11  -3    3.70    4.04
   0 -11   3    6.18    8.17
   0  11  -3    5.63    6.68
   0  11  -4    3.80    4.02
   0 -11   4    1.49    9.92
   0 -11   4    2.22    5.94
   0  11  -4    4.78    8.37
   0 -11   5   13.85    5.91
   0 -11   5   16.23   11.62
   0 -11   5   14.43   10.46
   0  11  -5   18.89    5.67
   0 -10   1   21.73    5.39
   0  10  -1   31.60    5.56
   0  10  -1   30.28    5.00
   0 -10   1   29.03    5.84
   0 -10   2   68.51    5.64
   0  10  -2   88.49    5.62
   0  10  -2   81.23    5.30
   0 -10   2   75.97    7.50
   0 -10   3  127.21    5.71
   0  10  -3  165.82    5.92
   0 -10   3  137.65    7.99
   0  10  -3  165.68    6.44
   0 -10   4   48.15    5.17
   0 -10   4   60.44    7.48
   0  10  -4   76.62    7.87
   0  10  -4   70.86    5.31
   0 -10   5    0.95    5.04
   0  10  -5    5.92    5.00
   0 -10   5    3.27    8.76
   0 -10   5    3.70    8.25
   0 -10   6    0.34   11.13
   0 -10   6    1.51    4.96
   0  10  -6   -0.27    4.98
   0 -10   6    1.14    8.72
   0 -10   7    5.30   12.97
   0 -10   7    2.01    4.99
   0  10  -7    9.18    3.45
   0 -10   7    5.11   10.19
   0  10  -8    7.39    4.95
   0 -10   8    1.06    5.09
   0 -10   8    5.69   14.57
   0 -10   8    3.92   11.82
   0  -9   1    8.27    4.78
   0   9  -1   14.81    5.52
   0   9  -1   14.71    4.86
   0  -9   1   12.05    5.09
   0   9  -2    7.73    4.72
   0   9  -2    3.79    5.26
   0  -9   2    2.79    4.72
   0  -9   2    2.23    5.88
   0  -9   3  126.19    5.23
   0   9  -3  200.84    5.67
   0   9  -3  176.16    6.93
   0  -9   3  149.52    7.25
   0  -9   4  107.12    5.08
   0   9  -4  150.39    4.11
   0   9  -4  167.09    7.83
   0  -9   4  116.99    6.88
   0   9  -5   -0.80    4.45
   0  -9   5    0.44    4.45
   0  -9   5    0.01    6.01
   0  -9   5    1.68    7.75
   0  -9   6    9.28    8.45
   0  -9   6    6.54    3.19
   0   9  -6   12.18    4.41
   0  -9   6   10.20    7.18
   0  -9   7    4.49    9.85
   0  -9   7    1.91    4.34
   0   9  -7    4.12    3.04
   0  -9   7    4.07    7.23
   0  -9   8   15.98    8.61
   0  -9   8   17.03    4.45
   0   9  -8   19.49    4.37
   0  -9   8   16.58   10.34
   0  -9   9    4.47    8.70
   0  -9   9    3.58   13.80
   0  -9   9    4.61    4.63
   0   9  -9    4.92    4.34
   0  -9  10    0.85   10.20
   0  -9  10   -0.53    4.79
   0  -9  10    0.99   16.66
   0   9 -10   -0.62    4.36
   0   8  -1   33.08    4.52
   0  -8   1   21.85    4.44
   0   8  -1   34.15    5.46
   0  -8   1   22.57    5.62
   0  -8   2   21.24    4.46
   0   8  -2   37.08    4.44
   0   8  -2   28.46    4.16
   0  -8   2   25.01    5.62
   0   8  -3   47.37    4.53
   0  -8   3   36.65    4.45
   0   8  -3   46.97    4.53
   0  -8   3   39.44    5.60
   0   8  -4    1.62    4.19
   0  -8   4    1.09    4.16
   0   8  -4    1.96    6.05
   0  -8   4    1.41    5.15
   0  -8   5   11.50    5.49
   0  -8   5   11.57    3.99
   0   8  -5   13.59    4.06
   0  -8   5   11.83    6.83
   0  -8   6    3.30    6.32
   0  -8   6    0.95    7.22
   0  -8   6   -0.08    3.99
   0   8  -6    2.92    3.95
   0  -8   7    0.12    9.14
   0  -8   7    0.34    6.18
   0  -8   7   -1.91    4.02
   0   8  -7   -0.14    3.86
   0  -8   8   -0.31    6.40
   0  -8   8    1.05    4.05
   0   8  -8    0.94    3.77
   0  -8   8   -0.55    8.58
   0  -8   9    1.87    9.77
   0  -8   9    0.82    6.37
   0   8  -9    0.80    3.89
   0  -8   9    1.60    4.10
   0  -8  10   16.74   11.24
   0  -8  10   13.41    7.17
   0  -8  10   13.21    4.37
   0   8 -10   14.00    2.87
   0  -8  11   19.56    4.67
   0  -8  11   25.44   12.06
   0  -8  11   19.53    7.15
   0   8 -11   22.13    3.95
   0  -8  12    5.17    6.39
   0   8 -12   10.11    4.07
   0  -8  12    6.44    4.83
   0  -8  12   10.70   14.10
   0  -7   1  170.95    4.95
   0   7  -1  224.63    5.31
   0   7  -1  241.44    5.87
   0  -7   1  190.18    6.36
   0  -7   2   57.71    3.19
   0   7  -2   81.61    4.45
   0   7  -2   79.88    5.08
   0  -7   2   71.66    5.43
   0  -7   3    1.08    4.68
   0   7  -3    2.18    3.96
   0  -7   3    3.48    3.94
   0   7  -3    0.49    4.61
   0  -7   4  124.60    5.98
   0  -7   4  107.91    4.22
   0   7  -4  150.11    4.44
   0   7  -4  161.12    6.82
   0  -7   5   86.97    5.82
   0  -7   5   67.44    3.97
   0   7  -5   92.79    4.12
   0  -7   5   81.29    6.89
   0  -7   6    6.18    2.64
   0  -7   6    9.90    5.60
   0   7  -6   11.02    3.54
   0  -7   6    8.25    6.31
   0  -7   7    6.36    3.57
   0  -7   7    7.23    7.24
   0  -7   7    7.69    4.61
   0   7  -7    6.56    3.55
   0  -7   8    1.15    3.54
   0   7  -8    1.16    3.37
   0  -7   8    0.56    5.07
   0  -7   8    1.00    7.65
   0  -7   9   21.27    7.51
   0  -7   9   19.70    3.98
   0  -7   9   21.31    4.51
   0   7  -9   24.98    3.67
   0  -7  10    6.87    3.85
   0  -7  10    5.86    8.57
   0   7 -10    6.44    3.52
   0  -7  10    3.82    4.41
   0  -7  11   -0.05    4.14
   0  -7  11    0.58   10.76
   0   7 -11    0.80    3.54
   0  -7  11    0.41    5.23
   0  -7  12    3.87   11.58
   0  -7  12    0.35    4.75
   0  -7  12    4.35    4.53
   0   7 -12    2.19    3.70
   0  -7  13   -2.05    5.13
   0   7 -13   -0.32    2.84
   0  -7  13    1.12    5.70
   0  -7  13    0.66   12.11
   0  -6   1   21.32    3.97
   0   6  -1   32.06    3.98
   0   6  -1   30.37    4.08
   0  -6   1   23.86    3.96
   0  -6   2   88.68    5.38
   0  -6   2   76.23    4.20
   0   6  -2   97.37    4.36
   0   6  -2   96.45    4.39
   0  -6   3   10.71    3.71
   0  -6   3   12.88    4.04
   0   6  -3   14.27    3.70
   0   6  -3   14.79    4.65
   0  -6   4   24.66    3.59
   0  -6   4   31.36    4.85
   0   6  -4   35.67    2.70
   0   6  -4   35.20    6.09
   0  -6   5    7.57    3.47
   0  -6   5   10.38    5.06
   0  -6   5    8.67    5.22
   0   6  -5   11.13    3.41
   0  -6   6    6.04    3.99
   0   6  -6    7.25    3.23
   0  -6   6    4.95    3.33
   0  -6   6    6.17    5.46
   0  -6   7    6.94    3.21
   0  -6   7    7.55    4.72
   0   6  -7    6.38    3.10
   0  -6   7    8.17    5.85
   0   6  -8   63.23    3.36
   0  -6   8   45.95    3.58
   0  -6   8   54.28    5.15
   0  -6   8   49.91    6.81
   0  -6   9    7.50    6.83
   0  -6   9    9.88    3.47
   0   6  -9   10.37    3.17
   0  -6   9    8.99    4.98
   0  -6  10   19.47    5.35
   0  -6  10   17.16    3.73
   0  -6  10   21.54    7.68
   0   6 -10   21.09    3.30
   0  -6  11  115.75    4.64
   0  -6  11  144.37   10.77
   0  -6  11  117.99    5.76
   0   6 -11  131.37    4.09
   0  -6  12   81.68    4.81
   0  -6  12  100.42   11.33
   0   6 -12   94.09    4.11
   0  -6  12   82.60    5.76
   0  -6  13   36.43    4.92
   0   6 -13   43.30    2.91
   0  -6  13   43.06   10.01
   0  -6  13   36.29    5.66
   0  -6  14    7.12    5.27
   0   6 -14    4.54    3.96
   0  -6  14    5.84   10.24
   0  -6  14    3.03    5.79
   0  -5   1  194.06    5.60
   0  -5   1  166.98    4.80
   0   5  -1  207.12    5.09
   0   5  -1  225.36    5.76
   0  -5   2  352.80    5.78
   0   5  -2  456.09    8.08
   0   5  -2  457.25    6.50
   0  -5   2  449.86    8.59
   0  -5   3   54.31    3.72
   0  -5   3   68.33    5.10
   0   5  -3   69.69    3.83
   0   5  -3   71.28    5.06
   0  -5   4  347.43    5.37
   0  -5   4  400.60    7.76
   0   5  -4  423.55    5.75
   0   5  -5    2.88    3.09
   0  -5   5    2.42    3.18
   0  -5   5    3.40    5.17
   0  -5   5    3.61    3.91
   0  -5   6   21.78    6.27
   0  -5   6   20.35    2.30
   0   5  -6   27.38    3.19
   0  -5   6   23.62    4.07
   0   5  -7  307.71    4.77
   0  -5   7  246.84    4.62
   0  -5   7  298.53    6.87
   0  -5   7  246.34    8.27
   0  -5   8  102.52    6.86
   0  -5   8   91.40    3.70
   0   5  -8  119.92    3.58
   0  -5   8  117.96    5.33
   0  -5   9   15.59    6.51
   0   5  -9   18.69    3.03
   0  -5   9   16.30    4.47
   0  -5   9   13.39    3.30
   0  -5  10    0.66    3.54
   0  -5  10    2.35    6.93
   0   5 -10    1.19    3.20
   0  -5  10    2.36    4.61
   0  -5  11    4.93    3.70
   0   5 -11    4.80    3.27
   0  -5  11    3.92    6.10
   0  -5  11    5.54    4.97
   0  -5  12   10.01    8.20
   0  -5  12    9.38    4.09
   0   5 -12   13.70    2.47
   0  -5  12   10.11    4.52
   0  -5  13   40.62    4.77
   0   5 -13   41.29    3.85
   0  -5  13   42.58    8.78
   0  -5  13   38.41    5.99
   0  -5  14   60.55    5.29
   0  -5  14   60.79    7.93
   0   5 -14   66.33    4.24
   0  -5  14   59.29    5.43
   0  -5  15    7.08    5.52
   0   5 -15    7.00    4.26
   0  -5  15    7.69    9.92
   0  -4   1  181.35    6.30
   0  -4   1  142.47    4.49
   0   4  -1  176.06    4.85
   0   4  -1  197.24    6.24
   0  -4   2   80.19    3.12
   0   4  -2  101.00    5.01
   0  -4   2  103.97    5.44
   0   4  -2  103.34    4.09
   0  -4   3  209.76    6.13
   0  -4   3  174.14    4.45
   0   4  -3  218.24    4.72
   0   4  -3  221.86    6.76
   0  -4   4   10.00    3.23
   0   4  -4   17.48    3.15
   0  -4   4    8.79    4.51
   0  -4   4   10.37    3.73
   0  -4   5   32.04    5.31
   0  -4   5   33.06    3.19
   0   4  -5   37.39    2.31
   0  -4   5   38.09    4.25
   0   4  -6   15.00    2.84
   0  -4   6   10.42    2.91
   0  -4   6   11.76    5.46
   0  -4   6   14.57    4.30
   0  -4   7    5.30    2.85
   0   4  -7    6.67    2.73
   0  -4   7    6.12    4.28
   0  -4   7    4.07    5.42
   0  -4   8   72.21    3.56
   0  -4   8   68.73    6.23
   0   4  -8   82.89    3.31
   0  -4   9  173.37    4.29
   0   4  -9  198.07    4.19
   0  -4   9  187.85    7.67
   0   4  -9  157.94    5.42
   0  -4  10   24.83    3.57
   0   4 -10   21.54    5.21
   0  -4  10   28.36    6.59
   0   4 -10   30.83    3.19
   0  -4  11   15.84    3.69
   0  -4  11   13.43    7.08
   0   4 -11   15.44    3.40
   0   4 -11   13.00    4.68
   0   4 -12    1.79    4.89
   0  -4  12    2.91    3.98
   0  -4  12    3.48    7.41
   0   4 -12    3.74    3.32
   0   4 -13    0.59    6.30
   0  -4  13    1.01    4.48
   0   4 -13    2.88    3.68
   0  -4  13    1.71    6.39
   0   4 -14    1.81    6.67
   0  -4  14    3.38    4.87
   0  -4  14    2.49    6.84
   0   4 -14    1.87    3.97
   0   4 -15    0.81    5.80
   0   4 -15    2.34    4.15
   0  -4  15    2.64    5.20
   0  -4  15    1.95    7.10
   0  -3   1  119.98    4.51
   0  -3   1  151.18    5.62
   0   3  -1  143.42    4.82
   0   3  -1  153.77    5.76
   0  -3   2  928.06   10.46
   0   3  -2 1098.22   11.77
   0  -3   2 1043.63   14.09
   0   3  -2 1048.65   15.67
   0   3  -3    9.31    2.21
   0  -3   3    8.51    3.12
   0  -3   3    8.35    4.12
   0  -3   3   10.13    3.60
   0   3  -4  447.20    5.79
   0  -3   4  392.16    5.43
   0  -3   4  436.47    9.11
   0  -3   4  406.10   10.37
   0  -3   5  147.18    3.82
   0  -3   5  151.12    7.17
   0   3  -5  169.26    3.47
   0  -3   6   10.08    2.73
   0   3  -6   11.69    2.68
   0   3  -6   10.28    4.77
   0  -3   6   10.90    5.40
   0  -3   7  209.92    7.45
   0   3  -7  245.04    4.42
   0  -3   7  212.21    4.37
   0   3  -7  211.94    7.08
   0   3  -8   15.89    5.41
   0  -3   8   19.56    4.73
   0  -3   8   17.35    2.97
   0   3  -8   23.79    2.88
   0   3  -9  156.02    6.77
   0  -3   9  162.53    7.18
   0  -3   9  157.76    4.19
   0   3  -9  179.94    4.10
   0   3 -10  269.15    7.10
   0  -3  10  287.48    8.57
   0   3 -10  317.15    5.30
   0  -3  10  276.44    5.42
   0   3 -11  304.34    7.53
   0  -3  11  324.56    6.22
   0  -3  11  316.92    8.28
   0   3 -11  367.26    5.85
   0  -3  12  101.86    6.34
   0  -3  12  105.61    4.51
   0   3 -12   96.61    5.93
   0   3 -12  116.72    4.06
   0  -3  13   22.60    4.29
   0   3 -13   17.89    5.65
   0  -3  13   18.77    5.88
   0   3 -13   23.78    3.77
   0   3 -14   70.55    6.28
   0   3 -14   91.16    4.60
   0  -3  14   91.65    5.22
   0  -3  14   82.90    6.78
   0   3 -15    4.94    7.68
   0  -3  15    3.75    5.04
   0  -3  15    7.90    6.65
   0   3 -16    2.76    6.73
   0  -3  16    6.12    5.59
   0  -3  16    5.11    8.74
   0   2  -1  167.46    6.57
   0  -2   1  150.59    5.20
   0   2  -1  164.02    5.40
   0  -2   1  173.30    7.05
   0   2  -2 7447.75   61.07
   0  -2   2 6792.29   55.43
   0  -2   3  511.61    7.55
   0   2  -3  577.96    8.03
   0  -2   3  534.56   13.08
   0  -2   4  638.17    8.46
   0   2  -4  731.38    9.12
   0  -2   4  668.49   13.41
   0   2  -4  677.34   13.21
   0  -2   5   11.22    4.60
   0  -2   5   10.80    2.52
   0   2  -5   12.12    2.61
   0   2  -5   10.30    4.71
   0  -2   6  133.85    6.75
   0  -2   6  129.67    3.56
   0   2  -6  149.47    3.70
   0   2  -6  135.53    6.09
   0   2  -7   94.74    5.45
   0  -2   7   88.98    6.13
   0   2  -7   99.83    3.26
   0  -2   7   89.71    3.27
   0   2  -8   10.96    4.67
   0  -2   8    9.14    4.49
   0  -2   8    9.27    2.75
   0   2  -8   11.82    2.73
   0   2  -9   -1.97    6.02
   0  -2   9   -0.14    3.00
   0  -2   9   -1.17    4.70
   0   2  -9    0.11    2.83
   0   2 -10    0.46    5.03
   0   2 -10    3.05    3.04
   0  -2  10    2.86    3.20
   0  -2  10    1.14    4.94
   0   2 -11   12.59    5.36
   0  -2  11   17.42    5.05
   0  -2  11   18.41    3.47
   0   2 -11   16.82    3.35
   0   2 -12   39.15    5.64
   0   2 -12   50.95    3.74
   0  -2  12   45.95    4.04
   0  -2  12   43.31    6.51
   0   2 -13    2.73    5.77
   0  -2  13    4.41    4.02
   0  -2  13    2.51    5.53
   0  -2  14  119.84    5.51
   0  -2  14  100.09    7.62
   0   2 -14  102.69    6.68
   0  -2  15    3.55    4.88
   0  -2  15    2.75    6.00
   0   2 -15    2.73    7.77
   0  -2  16    3.34    5.38
   0   2 -16    1.63    6.89
   0  -2  16    3.99    8.09
   0   1  -1    5.03    3.60
   0  -1   1    5.13    4.48
   0   1  -1    5.32    4.68
   0  -1   1    7.54    3.66
   0  -1   2   67.90    3.81
   0  -1   2   71.20    7.20
   0   1  -2   71.32    3.87
   0   1  -2   76.56    7.10
   0   1  -3    2.55    2.72
   0   1  -3    1.61    5.01
   0  -1   3    2.42    2.67
   0  -1   3    2.14    5.69
   0  -1   4   27.22    2.78
   0  -1   4   28.03    4.77
   0   1  -4   30.56    6.02
   0   1  -4   30.21    2.79
   0   1  -5   44.25    2.78
   0  -1   5   42.25    4.81
   0  -1   5   40.48    2.77
   0   1  -5   44.05    5.08
   0  -1   6  103.02    6.14
   0   1  -6  104.08    3.28
   0   1  -6   96.67    5.42
   0  -1   6   93.37    3.29
   0   1  -7  477.18    6.61
   0  -1   7  483.92    8.81
   0  -1   7  459.63    7.08
   0   1  -7  455.69    8.45
   0  -1   8  473.41    8.62
   0  -1   8  475.41    7.60
   0   1  -8  468.15    8.46
   0   1  -8  511.95    7.17
   0   1  -9   53.53    5.33
   0   1  -9   58.07    3.25
   0  -1   9   56.81    3.35
   0  -1   9   50.03    5.04
   0  -1  10    2.15    4.62
   0  -1  10    2.62    3.08
   0   1 -10    1.97    4.90
   0  -1  11   54.44    5.16
   0  -1  11   61.81    3.77
   0   1 -11   55.00    5.51
   0   1 -12  146.06    6.38
   0  -1  12  180.83    5.76
   0  -1  12  152.74    6.07
   0   1 -13    3.41    5.71
   0  -1  13    6.18    3.99
   0  -1  13    5.42    5.32
   0   1 -14   21.20    6.19
   0  -1  14   22.67    4.49
   0  -1  14   17.68    5.62
   0   1 -15    2.04    6.37
   0  -1  15    2.54    4.64
   0  -1  15    0.28    7.02
   0   1 -16   -0.77    6.61
   0  -1  16   -0.65    4.90
   0  -1  16    0.75    6.16
   0   0  -1 1154.42   25.43
   0   0   1 1004.45   21.50
   0   0  -1 1036.97   22.28
   0   0   1 1095.64   25.35
   0   0  -2  174.03    8.20
   0   0   2  159.89    5.45
   0   0   2  181.27    8.38
   0   0  -2  170.12    5.71
   0   0  -3   96.81    6.50
   0   0   3   98.79    6.41
   0   0  -3   93.06    4.06
   0   0   3   86.61    3.76
   0   0  -4    0.18    4.99
   0   0   4    0.57    4.83
   0   0   4    2.23    2.48
   0   0  -4    1.95    2.58
   0   0  -5  559.71    9.82
   0   0   5  532.78    9.70
   0   0   5  515.87    9.88
   0   0  -6   48.33    4.79
   0   0   6   49.49    4.75
   0   0   6   49.81    2.88
   0   0   7  153.86    4.40
   0   0   7  163.03    5.46
   0   0  -7  147.72    5.58
   0   0   8    2.27    2.65
   0   0   8    2.41    4.37
   0   0  -8    1.29    4.54
   0   0   9   31.79    3.17
   0   0   9   30.73    4.73
   0   0  -9   27.37    4.97
   0   0  10   23.79    3.17
   0   0  10   20.48    4.75
   0   0 -10   19.51    5.09
   0   0  11    1.46    3.27
   0   0  11    2.18    4.74
   0   0 -11    0.98    5.08
   0   0  12   39.53    3.84
   0   0 -12   32.95    5.42
   0   0  12   34.21    4.98
   0   0  13   94.05    5.02
   0   0 -13   67.91    5.87
   0   0  13   74.32    5.53
   0   0  14   32.62    4.50
   0   0 -14   25.25    6.01
   0   0  14   28.82    5.47
   0   0  15   13.95    4.65
   0   0 -15    9.78    6.34
   0   0  15    8.47    5.61
   0   0 -16   22.08    7.15
   0   0  16   32.40    5.27
   0   0  16   22.82    5.81
   0  -1   0    1.84    4.55
   0  -1   0    1.92    3.44
   0   1   0    1.99    4.68
   0   1   0    2.07    4.85
   0   1   1  516.37   13.90
   0  -1  -1  482.08   11.04
   0   1   1  492.72   11.20
   0  -1  -1  522.11   13.83
   0   1   2  683.03   12.39
   0  -1  -2  660.60   11.58
   0  -1  -3  121.22    5.91
   0   1   3  134.20    6.14
   0   1   4  363.59    8.07
   0  -1  -4  368.81    8.04
   0  -1  -5  114.19    5.30
   0   1   5  118.21    5.37
   0  -1  -6  341.18    6.33
   0   1   6  409.71   13.45
   0   1   6  358.59    7.27
   0  -1  -7   34.24    4.80
   0   1   7   43.02    3.26
   0   1   7   37.95    4.51
   0  -1  -8    3.83    3.20
   0   1   8    6.08    2.85
   0   1   8    6.08    4.33
   0  -1  -9    3.32    4.53
   0   1   9    3.58    3.70
   0   1   9    5.56    4.33
   0   1  10   34.07    3.99
   0   1  10   30.93    4.74
   0  -1 -10   24.91    4.86
   0   1  11    8.05    4.65
   0  -1 -11    9.49    5.04
   0   1  11    9.95    3.33
   0   1  12   25.03    3.75
   0   1  12   22.91    4.95
   0  -1 -12   22.98    5.10
   0   1  13    1.87    3.89
   0  -1 -13    0.09    5.44
   0   1  13   -1.11    4.92
   0   1  14   16.46    4.20
   0  -1 -14   10.20    5.78
   0   1  14    8.09    5.22
   0   1  15   40.22    4.97
   0  -1 -15   33.28    6.36
   0   1  15   26.85    5.72
   0   1  16    2.92    6.22
   0  -1 -16   -2.16    6.68
   0   1  16   -0.41    5.83
   0  -2   0  857.96   13.95
   0  -2   0  785.12   12.31
   0   2   0  847.84   12.93
   0   2   0  996.13   15.51
   0  -2  -1  319.64    8.70
   0   2   1  328.33    7.63
   0   2   1  330.40    8.87
   0  -2  -1  293.23    7.33
   0   2   2  302.73    8.86
   0  -2  -2  292.52    7.10
   0  -2  -2  290.81    8.59
   0   2   2  306.73    7.20
   0  -2  -3  185.39    5.88
   0   2   3  201.40    6.02
   0   2   3  186.93    7.12
   0  -2  -4  100.08    5.04
   0   2   4  108.32    5.09
   0  -2  -5  242.72    5.99
   0   2   5  281.52    6.41
   0  -2  -6   35.70    4.72
   0   2   6   34.54    4.64
   0   2   7  259.24    6.18
   0  -2  -7  240.17    6.04
   0  -2  -8    2.48    4.46
   0   2   8    3.85    3.37
   0   2   8    3.53    4.33
   0  -2  -9   25.02    4.66
   0   2   9   30.21    3.55
   0   2   9   28.44    3.25
   0  -2 -10    2.60    4.65
   0   2  10    3.39    3.38
   0   2  10    1.23    4.51
   0  -2 -11   20.27    4.87
   0   2  11   22.44    4.42
   0   2  11   17.97    4.81
   0   2  12    1.92    3.69
   0   2  12   -0.46    4.93
   0  -2 -12    1.54    5.24
   0   2  13   10.19    4.08
   0   2  13    4.60    5.09
   0  -2 -13    4.97    5.59
   0   2  14   -0.30    4.28
   0  -2 -14    2.50    6.11
   0   2  14    1.36    5.11
   0   2  15  108.91    6.44
   0  -2 -15   89.27    6.65
   0   2  15   87.38    6.10
   0   2  16   30.46    5.39
   0  -2 -16   23.39    6.91
   0   2  16   21.25    6.06
   0  -3   0 1200.37   15.49
   0  -3   0 1131.86   13.62
   0   3   0 1222.30   14.12
   0   3   0 1461.05   17.53
   0  -3  -1   43.75    4.96
   0   3   1   50.31    4.85
   0   3   1   43.37    4.82
   0  -3  -1   41.27    4.01
   0   3   2   30.95    3.89
   0   3   2   32.40    5.03
   0  -3  -2   28.01    3.99
   0  -3  -2   29.69    5.06
   0   3   3  527.56    9.49
   0  -3  -3  483.60    7.29
   0  -3  -3  487.38    9.32
   0   3   3  552.04    8.22
   0  -3  -4  129.92    4.97
   0   3   4  143.97    4.94
   0   3   4  129.85    5.77
   0  -3  -5  348.85    6.67
   0   3   5  403.84    7.13
   0   3   5  337.81    7.76
   0  -3  -6    9.87    4.39
   0   3   6   11.95    4.37
   0   3   6   10.84    4.65
   0  -3  -7   24.15    4.48
   0   3   7   30.74    4.57
   0  -3  -8    1.32    4.56
   0   3   8    1.85    4.52
   0  -3  -9   19.67    4.62
   0   3   9   24.61    4.61
   0  -3 -10   -0.87    4.78
   0   3  10   -0.25    3.72
   0   3  10    4.53    4.62
   0  -3 -11   43.49    5.09
   0   3  11   60.37    4.45
   0   3  11   52.28    5.02
   0  -3 -12    3.14    5.20
   0   3  12    4.01    4.00
   0   3  12    4.91    4.93
   0   3  13   28.41    4.47
   0   3  13   18.82    5.35
   0  -3 -13   20.10    5.60
   0   3  14   -2.04    4.55
   0  -3 -14   -0.65    5.95
   0   3  14    2.46    5.54
   0   3  15    1.71    4.98
   0  -3 -15    2.95    6.57
   0   3  15    1.51    5.84
   0  -4   0    0.47    3.63
   0  -4   0    1.03    3.81
   0   4   0   -0.06    3.74
   0   4   0    0.10    3.84
   0   4   1    0.34    4.09
   0   4   1    1.76    3.60
   0  -4  -1    2.27    4.29
   0  -4  -1    1.80    3.52
   0  -4  -2   29.51    4.80
   0   4   2   31.28    3.76
   0   4   2   31.18    4.72
   0  -4  -2   30.29    3.85
   0   4   3  244.55    5.44
   0   4   3  230.02    6.26
   0  -4  -3  223.65    5.42
   0  -4  -3  231.40    6.28
   0   4   4   11.62    3.87
   0   4   4   14.34    4.59
   0  -4  -4   12.16    4.09
   0   4   5  577.15    9.58
   0  -4  -5  581.43    7.96
   0   4   5  616.39    8.05
   0   4   6   57.96    6.17
   0  -4  -6   55.95    4.60
   0   4   6   70.15    4.56
   0  -4  -7    0.27    4.47
   0   4   7    1.06    4.96
   0   4   7    0.25    4.45
   0  -4  -8    5.19    4.57
   0   4   8    7.75    4.85
   0   4   8    5.91    4.62
   0  -4  -9   79.67    5.04
   0   4   9   77.50    5.57
   0   4   9  101.01    5.19
   0  -4 -10   76.21    5.26
   0   4  10   85.40    6.88
   0   4  10   94.56    5.18
   0  -4 -11   24.53    5.15
   0   4  11   25.67    5.46
   0   4  11   32.35    5.09
   0  -4 -12   11.38    5.27
   0   4  12   10.95    4.37
   0   4  12    9.59    5.72
   0   4  12   11.57    5.25
   0  -4 -13    9.84    5.77
   0   4  13   12.36    4.50
   0   4  13    9.83    6.03
   0   4  13   10.76    5.56
   0   4  14    4.82    5.63
   0   4  14    3.36    4.77
   0   4  14   -3.34    6.32
   0  -4 -14    0.86    6.26
   0   4  15   21.76    6.13
   0   4  15   39.04    5.53
   0  -4 -15   23.99    6.73
   0   4  15   19.40    7.05
   0  -5   0   37.79    4.20
   0   5   0   42.24    4.17
   0   5   0   57.03    5.29
   0  -5   0   40.74    4.80
   0  -5  -1   99.91    3.82
   0   5   1  130.69    4.94
   0   5   1  136.85    4.85
   0  -5  -1  113.98    4.60
   0  -5  -2    1.20    4.49
   0   5   2    1.48    4.30
   0   5   2    2.90    3.68
   0  -5  -2    2.14    3.86
   0   5   3   76.45    4.37
   0   5   3   70.67    4.91
   0  -5  -3   68.05    4.52
   0  -5  -3   61.94    5.08
   0   5   4  176.21    4.91
   0   5   4  156.87    5.69
   0  -5  -4  160.81    5.10
   0  -5  -4  151.64    5.71
   0   5   5   17.09    4.09
   0   5   5   17.02    4.71
   0  -5  -5   14.45    4.25
   0   5   6   -0.51    4.16
   0   5   6    0.49    4.84
   0  -5  -6    1.14    4.24
   0   5   7    1.59    3.09
   0   5   7    1.40    4.88
   0  -5  -7    1.46    4.39
   0   5   8    4.29    5.05
   0   5   8    4.55    4.60
   0  -5  -8   -0.74    4.68
   0   5   9    5.15    5.30
   0   5   9    7.45    5.00
   0  -5  -9    5.78    4.88
   0   5  10   18.09    5.52
   0   5  10   22.61    5.07
   0  -5 -10   15.13    5.10
   0   5  11   15.78    5.28
   0  -5 -11   11.98    5.32
   0   5  11   16.36    5.82
   0   5  12    5.92    5.49
   0  -5 -12    1.64    5.52
   0   5  12    2.98    5.99
   0   5  13   23.44    5.92
   0  -5 -13   22.42    5.98
   0   5  13   30.10    5.03
   0   5  13   18.85    7.87
   0  -5 -14   70.14    6.47
   0   5  14   66.59    6.46
   0   5  14  113.02    7.44
   0   5  14   66.38    7.00
   0  -6   0    4.84    4.13
   0   6   0    6.27    4.10
   0   6   0    8.00    4.02
   0  -6   0    5.08    3.81
   0  -6  -1   26.44    4.34
   0   6   1   37.31    5.13
   0   6   1   28.01    4.22
   0  -6  -1   28.51    4.08
   0  -6  -2    1.75    4.49
   0   6   2    0.36    4.27
   0   6   2    0.83    4.05
   0  -6  -2   -0.98    4.17
   0   6   3  318.45    6.52
   0   6   3  358.30    6.39
   0  -6  -3  295.37    6.18
   0  -6  -3  292.87    6.50
   0   6   4   27.98    4.87
   0   6   4   29.79    4.36
   0  -6  -4   25.00    4.58
   0  -6  -4   23.36    5.12
   0   6   5   17.15    4.99
   0   6   5   19.40    4.36
   0  -6  -5   20.62    4.79
   0   6   6  174.33    5.31
   0   6   6  150.35    5.91
   0  -6  -6  153.22    5.42
   0   6   7  209.21    6.34
   0   6   7  272.77    5.99
   0  -6  -7  230.27    5.93
   0   6   8   99.54    5.75
   0   6   8  109.28    5.39
   0  -6  -8   98.73    5.39
   0   6   9   31.12    5.44
   0   6   9   36.52    3.75
   0  -6  -9   29.76    5.11
   0   6  10   11.92    5.70
   0   6  10   14.25    5.31
   0  -6 -10   15.22    5.26
   0   6  11    4.96    6.09
   0   6  11    6.79    5.57
   0  -6 -11    1.87    5.59
   0   6  12    0.64    6.28
   0   6  12    7.08    5.77
   0  -6 -12   -1.28    5.89
   0   6  13   16.07    6.85
   0   6  13   14.82    6.11
   0  -6 -13   18.35    6.03
   0  -7   0  139.57    4.95
   0   7   0  170.75    4.13
   0   7   0  208.49    5.76
   0  -7   0  158.46    5.40
   0   7   1    1.15    4.21
   0  -7  -1    2.00    4.34
   0   7   1    1.19    5.26
   0  -7  -1    0.80    5.07
   0  -7  -2    3.67    4.66
   0   7   2    9.47    4.53
   0   7   2    9.57    4.29
   0  -7  -2    6.72    4.45
   0   7   3    4.34    4.69
   0   7   3    8.20    4.21
   0  -7  -3    5.72    4.49
   0  -7  -3    6.06    5.03
   0  -7  -4   19.81    5.87
   0   7   4   18.63    4.81
   0   7   4   16.52    4.37
   0  -7  -4   16.77    3.78
   0   7   5   18.08    5.00
   0   7   5   22.00    4.50
   0  -7  -5   21.63    4.99
   0   7   6   51.29    5.22
   0   7   6   62.68    4.86
   0  -7  -6   54.56    5.33
   0   7   7   59.05    5.19
   0   7   7   48.89    5.44
   0  -7  -7   45.82    5.47
   0  -7  -8   39.54    5.43
   0   7   8   32.41    5.43
   0   7   8   43.76    5.26
   0   7   9    6.68    5.63
   0   7   9   10.89    5.58
   0  -7  -9    8.28    5.66
   0   7  10    0.51    7.13
   0   7  10    0.14    5.67
   0  -7 -10    0.81    5.66
   0   7  11   12.16    6.25
   0   7  11   10.36    6.08
   0  -7 -11   13.10    4.39
   0   7  12    2.50    6.61
   0   7  12   -1.17    6.12
   0  -7 -12    2.27    6.23
   0  -8   0   42.61    4.90
   0   8   0   62.95    4.86
   0   8   0   75.16    6.01
   0  -8   0   52.90    5.83
   0  -8  -1   30.19    4.90
   0   8   1   30.45    4.75
   0   8   1   41.55    6.03
   0  -8  -1   28.42    5.86
   0  -8  -2   23.87    3.53
   0   8   2   28.18    4.72
   0   8   2   39.88    5.93
   0  -8  -2   26.44    5.04
   0   8   3  268.78    6.10
   0   8   3  320.22    6.65
   0  -8  -3  258.55    6.46
   0  -8  -3  234.75    6.15
   0   8   4  140.23    5.33
   0   8   4  125.46    5.45
   0  -8  -4  129.36    5.79
   0  -8  -4  115.10    5.76
   0   8   5   11.74    4.76
   0  -8  -5   11.21    5.30
   0   8   5   10.39    5.15
   0  -8  -5   10.31    5.48
   0   8   6   10.85    5.17
   0   8   6   16.52    4.88
   0  -8  -6   12.06    5.44
   0   8   7   21.20    5.23
   0   8   7   23.81    5.31
   0  -8  -7   18.62    5.67
   0   8   8   15.69    5.61
   0   8   8   19.41    5.29
   0  -8  -8   15.71    5.96
   0   8   9   10.27    5.79
   0   8   9   14.20    5.90
   0  -8  -9   13.02    6.05
   0   8  10   -1.54    6.10
   0   8  10    0.84    6.23
   0  -8 -10    2.56    6.38
   0   8  11   18.98    6.65
   0   8  11   20.84    4.70
   0  -8 -11   19.81    6.56
   0  -9   0    8.94    3.54
   0   9   0   12.66    4.84
   0   9   0   12.28    5.10
   0  -9   0   10.52    5.15
   0  -9  -1   25.30    5.09
   0   9   1   30.94    5.36
   0  -9  -1   25.78    6.56
   0   9   1   30.49    5.05
   0  -9  -2   39.99    5.36
   0   9   2   43.41    5.00
   0   9   2   54.03    5.45
   0  -9  -2   39.35    5.57
   0   9   3   41.75    5.03
   0   9   3   47.09    5.24
   0  -9  -3   40.16    5.59
   0  -9  -3   33.68    5.45
   0   9   4   31.02    5.15
   0   9   4   32.76    5.18
   0  -9  -4   25.93    5.66
   0  -9  -4   29.45    5.75
   0   9   5   73.00    5.42
   0   9   5   87.23    5.32
   0  -9  -5   77.43    6.03
   0  -9  -5   72.82    6.01
   0   9   6   19.53    5.28
   0   9   6   21.48    5.27
   0  -9  -6   24.65    6.03
   0   9   7   -0.75    5.64
   0   9   7   -2.24    5.49
   0  -9  -7    0.09    6.19
   0   9   8    1.84    5.73
   0   9   8    4.33    5.59
   0  -9  -8    1.07    6.45
   0   9   9    1.97    5.91
   0   9   9    2.46    6.03
   0  -9  -9    2.76    6.75
   0 -10   0   45.58    5.57
   0  10   0   62.73    4.13
   0  10   0   65.94    6.78
   0 -10   0   56.63    6.04
   0 -10  -1    2.96    5.48
   0  10   1    2.06    5.67
   0  10   1    0.90    3.78
   0 -10  -1    2.00    5.80
   0  10   2   31.47    5.76
   0 -10  -2   24.11    7.24
   0  10   2   24.05    5.34
   0 -10  -2   19.13    5.62
   0  10   3    5.11    5.39
   0  10   3   11.65    5.55
   0 -10  -3    8.59    6.08
   0 -10  -3    7.10    5.88
   0  10   4    3.74    5.37
   0  10   4    3.04    5.44
   0 -10  -4    6.84    6.08
   0 -10  -4    3.10    6.06
   0 -10  -5    2.07    6.36
   0  10   5    2.74    5.48
   0  10   5    2.86    5.48
   0  10   6    3.31    5.41
   0 -10  -6    5.26    6.35
   0  10   6    3.18    5.77
   0  10   7    7.95    5.95
   0  10   7   11.10    5.81
   0 -10  -7    9.60    6.81
   0 -11   0    9.20    5.96
   0  11   0   15.49    5.84
   0 -11   0    9.19    6.56
   0  11   0   14.61    7.01
   0 -11  -1   28.74    6.17
   0 -11  -1   30.51    6.66
   0  11   1   46.21    6.27
   0  11   1   32.84    5.84
   0  11   2   83.62    6.11
   0 -11  -2   78.02    8.50
   0  11   2  102.71    6.77
   0 -11  -2   72.25    6.35
   0  11   3    4.20    6.22
   0 -11  -3    3.61    6.81
   0  11   3    2.97    5.77
   0 -11  -3    4.70    6.26
   0  11   4    7.73    6.17
   0  11   4    6.52    5.77
   0 -11  -4    8.91    6.93
   0 -11  -4    9.30    6.56
  -1  12  -1    4.46    6.50
  -1  12  -1    4.46    6.34
   1 -11   1   28.65    5.87
  -1  11  -1   38.44    5.92
   1 -11   1   31.32    8.76
  -1  11  -1   36.22    6.14
   1 -11   2   11.45    5.79
  -1  11  -2   13.88    5.70
   1 -11   2   12.86    9.01
  -1  11  -2   12.19    6.17
   1 -11   3   28.76    5.72
   1 -11   3   33.77   11.08
  -1  11  -3   41.95    4.13
  -1  11  -3   37.79    8.56
   1 -11   4    7.61    5.70
   1 -11   4   12.82   11.55
  -1  11  -4   16.08    5.67
   1 -11   5   27.15   15.87
   1 -11   5   29.02    5.81
   1 -11   5   26.52   16.81
  -1  11  -5   47.46    5.84
   1 -11   6   27.81    5.91
  -1  11  -6   30.17    4.20
   1 -11   7    9.87    5.70
  -1  11  -7   13.04    5.67
   1 -10   1   60.37    3.91
  -1  10  -1   86.47    5.42
   1 -10   1   73.38    8.21
  -1  10  -1   78.84    6.36
   1 -10   2   12.19    5.14
  -1  10  -2   11.17    5.14
  -1  10  -2   12.64    5.53
   1 -10   2   12.02    7.85
   1 -10   3   29.11    5.26
  -1  10  -3   45.28    5.27
  -1  10  -3   40.11    7.56
   1 -10   3   35.23    8.40
   1 -10   4   13.62    5.14
  -1  10  -4   17.23    3.69
   1 -10   4   17.34   10.17
  -1  10  -4   21.32    9.42
   1 -10   5   70.27    5.37
   1 -10   5  102.25   13.57
  -1  10  -5  115.09    5.60
   1 -10   5  100.90   13.58
   1 -10   6   87.66    5.44
  -1  10  -6  130.21    5.69
   1 -10   7   22.74    5.23
  -1  10  -7   27.95    3.65
   1 -10   8    7.79    3.76
  -1  10  -8   17.68    4.87
  -1  10  -9   15.21    4.80
   1 -10   9    9.88    5.35
   1  -9   1   16.14    4.79
  -1   9  -1   22.17    4.87
   1  -9   1   18.26    6.86
  -1   9  -1   20.05    4.69
   1  -9   2  219.93    5.77
  -1   9  -2  299.58    5.15
   1  -9   2  270.92    9.30
  -1   9  -2  268.94    7.52
   1  -9   3   79.45    8.95
   1  -9   3   62.11    4.89
  -1   9  -3   94.61    3.87
  -1   9  -3   91.95    7.33
   1  -9   4   48.23    4.83
  -1   9  -4   67.43    3.61
   1  -9   4   59.39    9.37
  -1   9  -4   79.63    8.84
   1  -9   5    5.31    9.51
   1  -9   5    5.50    4.61
  -1   9  -5    5.83    3.22
   1  -9   5    4.54   11.38
   1  -9   6    5.51    4.67
  -1   9  -6    3.74    4.25
   1  -9   7   24.09    3.28
  -1   9  -7   45.25    4.49
   1  -9   8   25.78    4.82
  -1   9  -8   41.15    4.35
   1  -9   9   29.53    4.83
  -1   9  -9   37.27    3.20
   1  -9  10   19.04    5.02
  -1   9 -10   22.40    4.43
   1  -9  11   -1.24    5.18
  -1   9 -11    0.77    4.30
   1  -8   1  156.93    5.23
  -1   8  -1  202.57    5.53
  -1   8  -1  215.88    6.82
   1  -8   1  180.88    7.50
   1  -8   2   94.52    4.88
  -1   8  -2  125.23    5.06
   1  -8   2  120.07    7.27
  -1   8  -2  124.27    5.81
   1  -8   3  128.92    4.89
  -1   8  -3  175.03    5.14
   1  -8   3  161.06    8.95
  -1   8  -3  185.73    7.71
  -1   8  -4  104.98    4.62
   1  -8   4   82.85    4.58
   1  -8   4   99.61    9.55
  -1   8  -5   69.51    4.30
   1  -8   5   53.51    4.36
   1  -8   5   55.21    9.57
   1  -8   5   61.14   10.47
   1  -8   6    3.05    4.08
  -1   8  -6    5.45    3.92
   1  -8   6    5.50   13.61
   1  -8   6    4.76   14.44
   1  -8   7   85.76    4.57
  -1   8  -7  120.67    4.49
   1  -8   8   98.41    4.79
  -1   8  -8  125.85    3.46
   1  -8   9   19.33    4.40
  -1   8  -9   26.43    3.84
   1  -8  10    1.16    4.57
  -1   8 -10    2.39    3.82
   1  -8  11   29.93    4.87
  -1   8 -11   38.36    4.00
   1  -8  12    4.28    5.04
  -1   8 -12    5.49    4.00
   1  -7   1   50.22    4.52
  -1   7  -1   60.45    4.68
  -1   7  -1   72.01    4.88
   1  -7   1   57.65    6.14
   1  -7   2   16.81    4.28
  -1   7  -2   23.65    4.23
  -1   7  -2   22.06    4.70
   1  -7   2   22.00    6.63
   1  -7   3  201.65    5.15
  -1   7  -3  258.62    5.45
   1  -7   3  229.83    8.38
  -1   7  -3  273.38    7.89
   1  -7   4   32.40    6.72
   1  -7   4   31.94    4.10
  -1   7  -4   47.72    2.94
   1  -7   4   43.05    7.87
   1  -7   5   19.59    3.89
  -1   7  -5   24.94    3.77
   1  -7   5   23.36    8.48
   1  -7   5   20.98    9.15
   1  -7   6   61.83    4.03
  -1   7  -6   86.79    3.96
   1  -7   6   80.70   10.98
   1  -7   6   83.79   13.38
   1  -7   7   41.53   10.66
   1  -7   7   39.76    4.07
   1  -7   7   48.62   15.27
  -1   7  -7   45.74    3.56
  -1   7  -8    2.29    3.44
   1  -7   8    0.94    8.79
   1  -7   8    1.97   14.00
   1  -7   8   -0.86    3.99
   1  -7   9    5.64    3.92
   1  -7   9    3.22    7.32
  -1   7  -9    3.35    3.38
   1  -7   9    3.31   11.52
   1  -7  10   50.27    3.20
   1  -7  10   53.02    6.91
  -1   7 -10   62.31    3.72
   1  -7  10   71.77   12.08
   1  -7  11   21.58    4.45
   1  -7  11   21.61    6.39
  -1   7 -11   23.71    3.55
   1  -7  11   28.87   10.69
   1  -7  12    1.45    4.79
   1  -7  12    0.50    5.97
  -1   7 -12    1.37    3.69
   1  -7  12    1.43   10.78
   1  -7  13    4.16    5.28
  -1   7 -13    5.57    3.93
   1  -7  13    1.88    5.61
   1  -7  13    4.31   11.42
   1  -6   1  237.34    5.57
  -1   6  -1  270.09    5.86
  -1   6  -1  334.33    8.07
   1  -6   1  271.74    8.16
   1  -6   2    0.52    4.02
  -1   6  -2    0.45    3.97
  -1   6  -2    1.08    4.36
   1  -6   2    1.36    5.43
   1  -6   3   45.58    4.08
  -1   6  -3   55.07    4.00
  -1   6  -3   62.11    6.25
   1  -6   3   53.39    6.65
   1  -6   4   23.38    3.76
  -1   6  -4   32.98    3.64
   1  -6   4   22.17    6.45
   1  -6   4   27.56    7.39
   1  -6   5  187.07   10.44
   1  -6   5  154.08    4.48
  -1   6  -5  191.29    4.37
   1  -6   5  164.03   11.16
   1  -6   6   33.40   11.15
   1  -6   6   35.83    7.76
   1  -6   6   26.76    3.65
  -1   6  -6   35.45    3.35
   1  -6   7   15.56    3.66
   1  -6   7   20.47    9.46
   1  -6   7   16.29    6.05
  -1   6  -7   17.32    3.18
   1  -6   8    7.09    3.67
  -1   6  -8    6.77    3.17
   1  -6   8    7.02    5.23
   1  -6   8    9.68    9.50
   1  -6   9   26.89    3.73
  -1   6  -9   35.82    3.22
   1  -6   9   38.66    8.99
   1  -6   9   31.84    5.17
   1  -6  10   21.01    3.94
  -1   6 -10   20.61    3.36
   1  -6  10   18.15    5.42
   1  -6  10   21.48    8.92
  -1   6 -11   84.81    3.81
   1  -6  11   74.33    4.58
   1  -6  11   74.07    6.15
   1  -6  11   89.16   10.05
  -1   6 -12   34.53    3.61
   1  -6  12   29.04    4.60
   1  -6  12   28.96    5.27
   1  -6  12   37.02   10.00
   1  -6  13   -1.72    4.99
  -1   6 -13    4.20    3.72
   1  -6  13    2.06    5.39
   1  -6  13    2.73    8.85
   1  -6  14    9.00    5.50
  -1   6 -14    9.16    3.96
   1  -6  14    6.90    6.11
   1  -6  14   10.28    9.28
   1  -5   1  482.61    7.31
  -1   5  -1  556.03    7.85
  -1   5  -1  678.14   11.54
   1  -5   1  549.71   11.05
   1  -5   2  185.87    5.15
  -1   5  -2  235.08    5.44
  -1   5  -2  237.35    7.52
   1  -5   2  216.95    8.68
   1  -5   3 1041.02   10.52
  -1   5  -3 1292.42   12.01
  -1   5  -3 1336.29   24.41
   1  -5   3 1187.59   20.97
   1  -5   4    2.94    7.00
   1  -5   4    2.86    8.41
   1  -5   4    1.89    3.47
  -1   5  -4    4.16    3.21
   1  -5   5  422.12   15.16
   1  -5   5  393.20    5.92
   1  -5   5  453.95   12.38
  -1   5  -5  454.15    5.97
  -1   5  -6    8.00    2.96
   1  -5   6    7.87    4.89
   1  -5   6    7.77    3.27
   1  -5   6    9.35    8.78
   1  -5   7   17.33    3.43
  -1   5  -7   18.88    2.98
   1  -5   7   19.97    7.53
   1  -5   7   17.28    5.43
   1  -5   8   32.82    3.59
  -1   5  -8   39.31    3.14
   1  -5   8   40.31    8.29
   1  -5   8   37.46    5.57
   1  -5   9   11.62    3.52
  -1   5  -9   13.83    3.03
   1  -5   9   15.65    6.78
   1  -5   9   14.02    4.68
   1  -5  10    7.26    3.65
  -1   5 -10    9.73    3.07
   1  -5  10    9.38    7.11
   1  -5  11   16.42    4.06
  -1   5 -11   12.31    5.52
  -1   5 -11   16.02    3.32
   1  -5  11   17.30    7.51
  -1   5 -12    2.28    5.76
   1  -5  12    3.71    4.36
  -1   5 -12    3.99    3.54
   1  -5  12    5.37    7.54
   1  -5  13    0.49    4.74
  -1   5 -13    1.56    4.91
  -1   5 -13    2.52    3.72
   1  -5  13    1.91    8.44
   1  -5  14   24.93    5.52
  -1   5 -14   23.54    6.94
  -1   5 -14   29.12    4.09
   1  -5  14   33.96    9.42
   1  -5  15   52.57    6.12
  -1   5 -15   37.60    6.04
  -1   5 -15   53.54    4.54
   1  -5  15   51.37   10.07
   1  -4   1   77.16    4.54
  -1   4  -1   87.29    4.52
  -1   4  -1  107.60    6.45
   1  -4   1   86.35    6.52
   1  -4   2   37.11    3.87
  -1   4  -2   42.43    3.71
  -1   4  -2   43.95    5.80
   1  -4   2   40.94    7.26
   1  -4   3  354.99    6.11
  -1   4  -3  410.54    6.21
   1  -4   3  375.69   16.86
   1  -4   3  399.31   15.61
   1  -4   4  166.83    8.61
   1  -4   4  169.28   11.83
   1  -4   4  167.33    4.49
  -1   4  -4  187.90    4.35
   1  -4   5   78.45    3.66
   1  -4   5   87.95    8.50
  -1   4  -5   83.24    3.37
   1  -4   5   86.25    6.32
   1  -4   6    5.45    3.07
  -1   4  -6    8.92    2.85
   1  -4   6    7.17    6.69
  -1   4  -7   17.63    5.08
   1  -4   7   17.13    3.88
  -1   4  -7   20.41    2.85
   1  -4   7   19.14    6.17
   1  -4   8   51.36    3.61
  -1   4  -8   54.74    3.21
   1  -4   8   57.22    6.57
  -1   4  -8   50.28    5.74
  -1   4  -9   61.35    6.01
   1  -4   9   66.28    4.61
  -1   4  -9   72.55    3.46
   1  -4   9   72.35    6.79
  -1   4 -10   13.48    5.99
   1  -4  10   14.17    3.72
  -1   4 -10   15.11    3.19
   1  -4  10   15.99    6.61
   1  -4  11   -0.52    4.01
  -1   4 -11    1.79    6.40
  -1   4 -11    2.31    3.22
   1  -4  11    0.70    5.79
   1  -4  12   16.89    4.46
  -1   4 -12   17.34    6.61
  -1   4 -12   20.81    3.58
   1  -4  12   16.49    6.09
   1  -4  13   64.38    5.04
  -1   4 -13   55.44    6.08
   1  -4  13   68.89    8.27
  -1   4 -13   66.95    4.09
   1  -4  14   29.46    5.36
  -1   4 -14   24.83    6.28
  -1   4 -14   32.47    4.23
   1  -4  14   23.14    8.44
  -1   4 -15   14.33    6.76
   1  -4  15   17.15    5.88
  -1   4 -15   17.04    4.53
   1  -4  15   16.39    9.27
   1  -3   1 8502.59   73.32
  -1   3  -1 9317.44   81.94
   1  -3   2  371.99    7.05
  -1   3  -2  428.05    7.27
   1  -3   3   91.65    4.17
  -1   3  -3  100.12    3.92
   1  -3   4  158.20    4.42
  -1   3  -4  171.76    4.26
   1  -3   4  170.12    9.32
  -1   3  -4  164.41    8.71
  -1   3  -5  260.89    4.83
   1  -3   5  262.57    8.99
   1  -3   5  236.76    4.88
  -1   3  -5  251.38    8.99
  -1   3  -6  465.61   11.30
   1  -3   6  438.42    6.42
   1  -3   6  482.84   11.06
  -1   3  -6  497.92    6.66
  -1   3  -7   15.81    5.89
   1  -3   7   14.24    3.02
  -1   3  -7   15.93    2.78
   1  -3   7   14.45    4.76
  -1   3  -8   10.33    5.83
   1  -3   8    9.55    3.18
   1  -3   8   11.37    5.58
  -1   3  -8    9.13    2.91
  -1   3  -9   75.78    6.40
   1  -3   9   80.49    3.87
  -1   3  -9   89.86    3.56
   1  -3   9   84.11    6.54
  -1   3 -10    5.57    6.18
   1  -3  10    3.16    3.61
  -1   3 -10    3.35    3.12
   1  -3  10    3.29    5.03
  -1   3 -11   18.31    5.52
   1  -3  11   26.16    4.00
  -1   3 -11   26.28    3.42
   1  -3  11   23.87    5.46
  -1   3 -12   12.32    6.70
   1  -3  12   14.64    4.25
  -1   3 -12   11.97    3.57
   1  -3  12   13.58    5.70
  -1   3 -13    7.70    7.04
   1  -3  13    9.99    4.70
  -1   3 -13   12.38    4.72
   1  -3  13   11.06    5.87
  -1   3 -14   70.21    6.63
   1  -3  14   93.01    5.72
   1  -3  14   83.60    8.28
   1  -3  15   49.41    5.91
  -1   3 -15   36.36    8.21
   1  -3  15   34.54    8.49
   1  -3  16    5.50    5.99
  -1   3 -16    3.31    7.04
   1  -3  16   -0.36    7.48
   1  -2   1 1866.41   22.74
  -1   2  -1 1942.58   23.68
   1  -2   2  824.41   11.99
  -1   2  -2  896.69   12.46
  -1   2  -3 4088.38   51.02
   1  -2   3 4136.60   36.85
  -1   2  -3 4530.17   40.94
   1  -2   3 4016.46   46.32
  -1   2  -4  491.16   11.60
   1  -2   4  488.51    7.93
  -1   2  -4  521.01    7.85
   1  -2   4  476.23   10.82
  -1   2  -5   10.77    5.61
   1  -2   5   10.47    2.86
  -1   2  -5   11.27    2.73
   1  -2   5   11.44    4.31
   1  -2   6   27.24    2.96
  -1   2  -6   30.71    2.76
   1  -2   6   28.70    5.52
  -1   2  -6   28.51    5.68
   1  -2   7   41.90    3.28
  -1   2  -7   47.18    3.56
   1  -2   7   43.30    4.71
  -1   2  -7   40.91    5.68
   1  -2   8  123.28    3.99
  -1   2  -8  136.25    4.33
   1  -2   8  124.37    5.45
  -1   2  -8  112.73    6.30
   1  -2   9    0.25    3.23
  -1   2  -9   -0.03    2.90
  -1   2  -9    1.98    4.67
   1  -2   9    2.42    4.51
   1  -2  10   39.91    3.69
  -1   2 -10   42.01    3.31
  -1   2 -10   34.42    4.91
   1  -2  10   35.08    5.13
   1  -2  11  114.20    4.77
  -1   2 -11   86.46    5.68
  -1   2 -11  117.03    4.23
   1  -2  11  104.63    6.73
   1  -2  12   32.18    4.47
  -1   2 -12   29.29    5.52
   1  -2  12   29.19    5.41
   1  -2  13   48.80    4.86
  -1   2 -13   37.34    5.94
   1  -2  13   39.64    5.78
  -1   2 -14   13.48    6.17
   1  -2  14   15.85    5.01
   1  -2  14   17.46    7.28
  -1   2 -15    1.55    6.53
   1  -2  15    2.53    5.51
   1  -2  15   -2.30    6.32
  -1   2 -16   52.67    7.38
   1  -2  16   76.44    7.74
   1  -2  16   46.24    7.23
  -1   1  -1   47.06    5.40
  -1   1  -1   56.10    5.60
   1  -1   1   47.69    4.52
   1  -1   1   50.99    6.84
   1  -1   2 1211.64   19.18
   1  -1   2 1158.73   17.40
  -1   1  -2 1225.20   18.18
  -1   1  -2 1111.58   17.78
   1  -1   3 1998.01   23.63
  -1   1  -3 2293.66   29.30
   1  -1   3 2111.38   26.12
  -1   1  -3 2005.61   25.10
  -1   1  -4  188.87    6.44
  -1   1  -4  207.01    5.10
   1  -1   4  192.55    5.07
   1  -1   4  192.51    6.10
  -1   1  -5 1182.21   15.00
  -1   1  -5 1244.30   16.21
   1  -1   5 1178.47   16.25
   1  -1   5 1144.13   14.75
   1  -1   6  129.14    4.00
  -1   1  -6  117.22    5.32
  -1   1  -6  129.28    3.85
   1  -1   6  122.63    5.21
  -1   1  -7   88.64    5.10
   1  -1   7   95.48    3.80
  -1   1  -7  100.75    3.64
   1  -1   7   98.05    5.06
  -1   1  -8  373.41    7.27
   1  -1   8  420.45    7.60
  -1   1  -8  428.67    7.43
   1  -1   8  394.69    7.57
  -1   1  -9   82.34    5.25
   1  -1   9   95.73    4.07
   1  -1   9   87.91    5.93
   1  -1  10  197.07    5.54
   1  -1  10  168.03    5.78
  -1   1 -10  163.12    6.74
   1  -1  11    0.36    3.62
   1  -1  11    0.67    5.78
  -1   1 -11    0.46    4.93
   1  -1  12    3.72    3.99
  -1   1 -12    1.36    5.24
   1  -1  12    1.87    5.02
   1  -1  13    2.23    4.39
  -1   1 -13    1.81    5.60
   1  -1  13    4.37    5.23
   1  -1  14   16.56    4.83
  -1   1 -14    9.60    6.01
   1  -1  14   12.43    5.75
  -1   1 -15    6.13    6.43
   1  -1  15    8.43    5.23
   1  -1  15    5.27    6.05
   1  -1  16   21.70    6.69
  -1   1 -16   24.92    8.76
   1  -1  16   35.70    6.04
  -1   0   0  168.92    7.02
   1   0   0  165.44    6.60
  -1   0   0  174.12    5.52
   1   0   0  170.59    5.91
  -1   0  -1 1178.36   16.62
   1   0   1 1247.71   17.30
  -1   0  -2 1009.61   14.30
   1   0   2 1087.76   15.16
   1   0   3  811.05   11.68
   1   0   3  815.85   18.69
  -1   0  -3  835.40   12.04
   1   0   4  559.94   12.23
  -1   0  -4  502.08    8.58
   1   0   4  576.51    9.14
  -1   0  -5   45.29    4.33
   1   0   5   47.42    3.64
   1   0   5   48.54    4.25
  -1   0  -6    2.45    3.97
   1   0   6    3.84    2.68
   1   0   6    3.26    3.88
   1   0   7  139.50    5.04
  -1   0  -7  123.01    4.94
   1   0   7  129.74    4.90
  -1   0  -8    0.04    4.43
   1   0   8    0.03    3.44
   1   0   8    1.33    4.09
  -1   0  -9    1.28    4.66
   1   0   9    2.95    3.11
   1   0   9    2.73    4.29
  -1   0 -10   28.12    4.97
   1   0  10   40.24    3.69
   1   0  10   33.16    4.69
  -1   0 -11   60.83    5.17
   1   0  11   81.81    4.58
   1   0  11   61.42    5.01
   1   0  12   38.61    4.27
   1   0  12   39.28    5.09
  -1   0 -12   33.30    5.23
   1   0  13    0.28    5.16
  -1   0 -13    2.92    5.33
   1   0  13    1.10    5.03
   1   0  14   39.88    4.95
  -1   0 -14   33.11    6.03
   1   0  14   26.00    5.63
   1   0  15    3.86    5.82
   1   0  15    0.19    5.19
  -1   0 -15    3.53    6.41
   1   0  16    1.33    6.20
   1   0  16    2.16    5.42
  -1   0 -16   -1.19    6.95
  -1  -1   0  233.91    6.56
   1   1   0  249.41    6.88
   1   1   0  257.42    6.23
  -1  -1   0  261.55    6.31
  -1  -1  -1  366.80    9.95
  -1  -1  -1  425.49    8.29
   1   1   1  464.89    8.71
   1   1   1  348.47    9.12
  -1  -1  -2    3.15    3.75
   1   1   2    3.20    4.64
   1   1   2    3.98    3.81
  -1  -1  -2    2.82    5.87
   1   1   3    8.81    3.73
  -1  -1  -3    8.93    3.76
   1   1   3    8.26    5.74
   1   1   4   28.79    3.96
  -1  -1  -4   28.29    3.92
   1   1   5  105.44    4.53
  -1  -1  -5   92.48    4.51
  -1  -1  -6 1506.32   15.04
   1   1   6 1928.86   62.34
   1   1   6 1588.39   15.64
  -1  -1  -7  149.71    5.11
   1   1   7  184.32    7.01
   1   1   7  165.30    5.14
  -1  -1  -8  241.20    5.78
   1   1   8  299.71   10.24
   1   1   8  253.49    5.05
  -1  -1  -9    8.81    4.60
   1   1   9   12.08    3.89
   1   1   9   11.51    4.39
  -1  -1 -10   61.06    3.81
   1   1  10   77.19    4.49
   1   1  10   72.98    4.97
  -1  -1 -11   24.86    5.10
   1   1  11   25.77    3.80
   1   1  11   23.76    4.75
  -1  -1 -12    6.63    5.29
   1   1  12    9.97    3.88
   1   1  12    7.43    5.01
  -1  -1 -13    2.06    5.50
   1   1  13    1.67    4.08
   1   1  13   -1.02    4.97
   1   1  14   17.71    5.36
   1   1  14   23.40    4.79
  -1  -1 -14   19.22    6.11
   1   1  15    4.00    5.72
   1   1  15    3.43    4.98
  -1  -1 -15    1.14    6.46
   1   1  16    4.78    6.17
   1   1  16    1.86    6.83
  -1  -1 -16    1.29    7.09
  -1  -2   0  284.66    6.39
   1   2   0  329.57    6.90
  -1  -2   0  343.64    6.79
   1   2   0  358.44    7.02
   1   2   1  108.07    5.58
  -1  -2  -1  102.06    5.22
  -1  -2  -1  115.46    4.83
   1   2   1  130.00    5.05
  -1  -2  -2  270.76    7.69
  -1  -2  -2  264.33    5.31
   1   2   2  267.00    7.19
   1   2   2  300.74    5.71
   1   2   3   70.39    5.28
   1   2   3   78.79    4.19
  -1  -2  -3   67.75    6.22
  -1  -2  -3   72.14    4.15
   1   2   4 1044.99   15.58
   1   2   4 1145.34   12.13
  -1  -2  -4 1009.53   11.09
   1   2   5  391.30    6.65
  -1  -2  -5  343.51    6.25
   1   2   5  322.23    8.20
   1   2   6   14.91    4.12
  -1  -2  -6   14.18    4.06
   1   2   6   11.25    5.64
   1   2   7   28.75    4.37
  -1  -2  -7   22.83    4.35
   1   2   8  223.46    5.73
  -1  -2  -8  194.23    5.38
   1   2   9    0.77    4.36
  -1  -2  -9    0.08    4.58
   1   2   9    0.43    3.47
   1   2  10   18.20    4.47
  -1  -2 -10   15.04    3.49
   1   2  10   22.15    4.55
   1   2  11   23.61    4.74
  -1  -2 -11   17.11    3.75
   1   2  11   26.31    4.00
   1   2  12   11.39    5.05
  -1  -2 -12   11.86    5.39
   1   2  12   10.70    4.96
   1   2  13    6.54    5.27
  -1  -2 -13   10.84    5.73
   1   2  13   11.38    4.37
  -1  -2 -14   24.42    6.22
   1   2  14   21.77    5.57
   1   2  14   35.04    6.03
   1   2  15    1.05    5.87
   1   2  15    5.05    5.16
  -1  -2 -15    2.71    4.88
  -1  -3   0    4.17    3.41
  -1  -3   0    5.33    3.44
   1   3   0    4.24    3.42
   1   3   0    5.04    3.45
  -1  -3  -1  144.67    5.15
  -1  -3  -1  168.66    4.87
   1   3   1  153.66    4.94
   1   3   1  195.12    5.25
  -1  -3  -2  382.24    6.44
  -1  -3  -2  350.50    8.07
   1   3   2  341.51    7.02
   1   3   2  408.07    6.69
   1   3   3   46.67    4.52
   1   3   3   56.71    4.02
  -1  -3  -3   47.66    3.96
  -1  -3  -3   47.27    4.96
   1   3   4  535.70    9.21
   1   3   4  572.04    7.21
  -1  -3  -4  527.45    7.39
   1   3   5   77.46    5.25
   1   3   5   90.65    4.40
  -1  -3  -5   72.54    4.36
   1   3   6    3.69    4.55
   1   3   6    4.88    2.91
  -1  -3  -6    4.74    2.93
   1   3   7  103.88    4.86
  -1  -3  -7   93.71    3.73
   1   3   7   87.81    5.40
   1   3   8  210.37    5.51
  -1  -3  -8  179.97    5.38
   1   3   8  163.81    6.19
   1   3   9   50.12    4.74
  -1  -3  -9   43.58    4.80
   1   3   9   41.16    5.38
   1   3  10    8.98    4.73
  -1  -3 -10   11.03    3.48
   1   3  10   11.62    4.00
   1   3  10   11.94    6.46
   1   3  11    0.82    4.79
  -1  -3 -11    2.44    3.64
   1   3  11   -0.45    4.01
   1   3  11    1.66    6.67
   1   3  12    1.23    5.14
  -1  -3 -12   -0.29    5.64
   1   3  12    1.83    5.29
   1   3  12   -0.69    5.80
   1   3  13   13.71    5.49
  -1  -3 -13    8.71    5.77
   1   3  13   15.93    5.51
   1   3  13    7.69    6.14
   1   3  14   12.15    4.15
  -1  -3 -14    9.10    6.28
   1   3  14   16.25    6.01
   1   3  14   10.81    6.41
  -1  -3 -15    2.60    6.78
   1   3  15    2.23    6.06
   1   3  15    0.56    5.40
   1   3  15   -0.89    8.51
  -1  -4   0    3.18    3.31
  -1  -4   0    3.21    3.36
   1   4   0    3.52    3.33
   1   4   0    4.61    3.38
  -1  -4  -1   85.07    3.98
   1   4   1  104.51    4.30
  -1  -4  -1   72.47    4.26
   1   4   1   79.64    4.06
  -1  -4  -2   71.03    4.70
   1   4   2   72.34    4.26
   1   4   2   84.63    4.18
  -1  -4  -2   75.94    3.99
   1   4   3    0.83    4.05
   1   4   3    0.87    3.53
  -1  -4  -3    0.04    3.53
  -1  -4  -3   -0.03    4.50
   1   4   4    5.63    4.30
   1   4   4    8.98    3.76
  -1  -4  -4    8.07    3.81
  -1  -4  -4    7.02    4.61
   1   4   5    1.98    4.44
   1   4   5   -0.22    3.91
  -1  -4  -5    0.06    3.94
   1   4   6   50.91    5.94
   1   4   6   53.36    4.45
  -1  -4  -6   46.33    4.41
   1   4   7    3.25    4.89
   1   4   7    1.09    4.36
  -1  -4  -7    1.41    4.36
   1   4   8   16.61    4.89
   1   4   8   24.76    4.61
  -1  -4  -8   21.12    4.60
   1   4   9   22.21    5.29
   1   4   9   27.53    4.85
  -1  -4  -9   24.78    4.81
   1   4  10   21.68    6.86
   1   4  10   24.06    4.97
  -1  -4 -10   20.14    5.03
   1   4  11   27.38    5.36
  -1  -4 -11   22.90    5.45
   1   4  11   22.34    5.90
   1   4  12   35.36    5.42
  -1  -4 -12   30.43    5.74
   1   4  12   41.46    5.04
   1   4  12   31.44    7.58
   1   4  13    8.63    5.75
  -1  -4 -13   13.57    6.05
   1   4  13   14.68    5.02
   1   4  13    7.66    6.41
   1   4  14    3.62    6.12
  -1  -4 -14    2.87    6.39
   1   4  14    1.79    5.39
   1   4  14    5.80    6.85
  -1  -5   0   13.72    3.70
  -1  -5   0   10.00    3.65
   1   5   0   16.45    3.87
   1   5   0   16.90    3.66
  -1  -5  -1   84.42    4.20
  -1  -5  -1   72.30    4.44
   1   5   1   82.45    4.31
   1   5   1  100.72    4.53
  -1  -5  -2   67.48    4.74
   1   5   2   75.92    4.32
   1   5   2   95.71    4.37
  -1  -5  -2   70.34    4.11
   1   5   3  247.29    5.77
   1   5   3  293.76    5.60
  -1  -5  -3  251.09    5.30
  -1  -5  -3  241.95    6.30
   1   5   4  216.80    5.79
   1   5   4  257.42    5.33
  -1  -5  -4  211.11    5.12
  -1  -5  -4  208.07    6.22
   1   5   5   30.41    4.62
   1   5   5   35.41    4.16
  -1  -5  -5   31.37    4.28
   1   5   6    1.39    4.59
   1   5   6    0.36    4.14
  -1  -5  -6    1.00    4.38
   1   5   7   15.24    6.05
   1   5   7   22.80    4.49
  -1  -5  -7   14.82    4.62
   1   5   8    1.28    5.17
   1   5   8    0.13    4.71
  -1  -5  -8    3.09    4.68
   1   5   9   70.82    5.76
   1   5   9   83.16    5.26
  -1  -5  -9   73.96    5.22
   1   5  10   91.35    7.39
   1   5  10  116.16    5.85
  -1  -5 -10  106.47    5.70
   1   5  11   10.75    6.07
   1   5  11   14.38    5.52
  -1  -5 -11   11.54    4.02
   1   5  12    6.91    6.43
   1   5  12    9.92    5.73
  -1  -5 -12    6.46    5.76
   1   5  13    3.80    8.35
   1   5  13    2.39    5.98
  -1  -5 -13    4.58    6.56
   1   5  13    4.63    5.50
   1   5  14    1.32    7.35
   1   5  14    1.46    4.49
  -1  -5 -14   -0.74    6.72
   1   5  14    3.39    5.97
  -1  -6   0   88.25    4.36
  -1  -6   0   75.67    4.31
   1   6   0  101.36    4.34
   1   6   0  113.74    4.74
  -1  -6  -1   34.60    4.44
   1   6   1   39.90    4.05
   1   6   1   46.13    4.43
  -1  -6  -1   35.66    4.08
  -1  -6  -2   16.37    4.50
   1   6   2   19.49    4.16
   1   6   2   21.88    4.27
  -1  -6  -2   19.03    4.05
   1   6   3   90.31    4.71
   1   6   3  112.49    4.60
  -1  -6  -3   88.63    4.63
  -1  -6  -3   89.75    5.31
   1   6   4    4.57    4.48
   1   6   4    4.30    3.94
  -1  -6  -4    5.44    3.05
  -1  -6  -4    7.06    5.09
   1   6   5   -0.76    4.52
   1   6   5    3.70    4.09
  -1  -6  -5    0.30    4.42
  -1  -6  -5    0.62    4.99
   1   6   6   76.37    5.09
   1   6   6   86.19    4.90
  -1  -6  -6   75.11    5.02
   1   6   7   52.20    5.38
   1   6   7   69.23    5.02
  -1  -6  -7   55.44    5.08
   1   6   8    4.44    5.13
   1   6   8    2.10    4.96
  -1  -6  -8    4.40    5.06
   1   6   9   10.89    5.54
   1   6   9   15.57    5.25
  -1  -6  -9   12.48    5.30
   1   6  10    4.12    5.82
   1   6  10    9.39    5.61
  -1  -6 -10    7.17    5.61
   1   6  11   35.52    6.49
   1   6  11   39.06    6.07
  -1  -6 -11   36.99    5.86
   1   6  12    4.22    6.79
   1   6  12    5.43    6.10
  -1  -6 -12    5.43    6.11
   1   6  13    2.49    6.95
   1   6  13    7.15    6.46
  -1  -6 -13    2.54    4.89
  -1  -7   0  183.93    5.22
   1   7   0  251.04    5.49
   1   7   0  290.14    6.07
  -1  -7   0  219.18    5.37
  -1  -7  -1   59.34    4.62
   1   7   1   71.18    4.55
   1   7   1   90.76    5.00
  -1  -7  -1   66.73    4.44
  -1  -7  -2   69.27    5.15
   1   7   2   80.09    4.66
   1   7   2  108.02    4.91
  -1  -7  -2   72.47    4.59
   1   7   3   28.32    4.47
   1   7   3   24.45    4.41
  -1  -7  -3   26.14    4.56
  -1  -7  -3   21.84    5.05
   1   7   4   19.97    4.49
   1   7   4   18.08    4.33
  -1  -7  -4   18.72    4.54
  -1  -7  -4   15.97    5.23
   1   7   5    9.55    4.57
   1   7   5   12.79    4.53
  -1  -7  -5    8.93    3.46
  -1  -7  -5    6.54    5.41
   1   7   6    4.75    4.77
   1   7   6    6.19    4.60
  -1  -7  -6    5.46    5.00
   1   7   7   46.16    5.26
   1   7   7   51.65    5.13
  -1  -7  -7   48.31    5.46
   1   7   8   11.09    5.46
   1   7   8   20.82    5.47
  -1  -7  -8   11.90    5.53
   1   7   9   15.52    5.59
   1   7   9   17.08    5.87
  -1  -7  -9   15.00    5.93
   1   7  10    1.18    5.94
   1   7  10    2.99    6.10
  -1  -7 -10    6.52    6.14
   1   7  11    0.59    6.47
   1   7  11    2.27    6.21
  -1  -7 -11    2.56    6.21
   1   7  12    6.23    6.75
  -1  -8   0  209.78    5.56
   1   8   0  281.58    5.88
   1   8   0  311.15    6.52
  -1  -8   0  237.88    5.84
  -1  -8  -1   37.00    4.93
   1   8   1   44.41    4.58
   1   8   1   51.32    5.11
  -1  -8  -1   39.42    4.69
  -1  -8  -2    5.60    4.92
   1   8   2    4.57    4.52
   1   8   2    5.69    4.76
  -1  -8  -2    3.89    4.68
   1   8   3   98.63    5.11
   1   8   3  119.59    5.31
  -1  -8  -3   99.27    5.29
  -1  -8  -3   84.05    5.58
   1   8   4    1.96    4.60
   1   8   4   -1.01    4.59
  -1  -8  -4    0.77    4.87
  -1  -8  -4   -1.30    5.44
   1   8   5   28.54    4.85
  -1  -8  -5   30.61    5.30
   1   8   5   31.34    4.90
  -1  -8  -5   25.45    4.06
   1   8   6   51.60    5.23
   1   8   6   59.47    5.25
  -1  -8  -6   54.45    5.89
   1   8   7    2.79    5.19
   1   8   7    1.83    5.17
  -1  -8  -7    0.67    5.81
   1   8   8   13.48    5.62
   1   8   8   13.09    5.67
  -1  -8  -8   10.08    6.07
  -1  -8  -9   32.84    4.60
   1   8   9   26.57    5.93
   1   8   9   37.26    6.17
   1   8  10    0.83    6.27
   1   8  10    6.99    6.51
  -1  -8 -10    3.51    6.77
  -1  -9   0   32.59    5.15
   1   9   0   43.54    4.97
   1   9   0   53.00    6.48
  -1  -9   0   39.80    5.06
  -1  -9  -1    4.50    5.19
   1   9   1    8.51    4.74
   1   9   1    7.73    5.42
  -1  -9  -1    7.60    5.07
  -1  -9  -2   17.61    5.41
   1   9   2   24.11    4.86
   1   9   2   30.05    5.28
  -1  -9  -2   20.77    5.17
   1   9   3    0.10    4.79
   1   9   3   -0.92    5.09
  -1  -9  -3    2.24    5.34
  -1  -9  -3   -0.22    5.67
   1   9   4   -1.05    5.04
   1   9   4    1.57    5.03
  -1  -9  -4    0.87    5.64
  -1  -9  -4    3.01    5.64
   1   9   5    9.22    5.04
  -1  -9  -5    9.94    5.74
  -1  -9  -5    6.97    6.15
   1   9   5    3.09    5.13
   1   9   6    2.38    5.35
   1   9   6    5.75    5.22
  -1  -9  -6    3.21    6.06
   1   9   7   30.04    6.89
   1   9   7   35.93    5.70
  -1  -9  -7   33.22    6.47
   1   9   8    5.14    5.98
   1   9   8    5.38    5.95
  -1  -9  -8    5.89    6.70
  -1 -10   0    3.01    5.69
   1  10   0    3.12    5.26
   1  10   0    4.25    6.84
  -1 -10   0    2.38    5.39
  -1 -10  -1   11.01    5.79
   1  10   1   13.11    5.15
   1  10   1   15.64    5.85
  -1 -10  -1   11.43    6.87
  -1 -10  -2  149.33    7.78
   1  10   2  167.00    6.03
   1  10   2  196.88    7.00
  -1 -10  -2  137.31    6.48
   1  10   3   51.23    5.92
   1  10   3   40.30    5.44
  -1 -10  -3   35.92    5.99
  -1 -10  -3   34.51    6.29
   1  10   4   -2.24    5.38
   1  10   4    2.66    5.57
  -1 -10  -4    2.29    6.11
  -1 -10  -4    2.37    6.35
   1  10   5   12.42    5.58
   1  10   5   11.65    5.72
  -1 -10  -5    8.60    6.40
  -1 -10  -5    4.40    4.75
   1  10   6    1.78    5.71
   1  10   6    0.61    5.71
  -1 -11   0   10.42    6.31
   1  11   0    6.95    5.77
   1  11   0   10.15    6.21
   2 -12   1    8.61    6.23
  -2  12  -1   11.08    6.22
  -2  12  -1    8.80    6.15
   2 -12   1   11.54   11.04
   2 -12   2    2.33    6.17
  -2  12  -2    2.84    6.19
  -2  12  -2    0.52    8.25
   2 -12   2    2.60   12.88
   2 -12   3   -0.24    6.31
  -2  12  -3    1.00    6.22
   2 -12   3    1.12   15.96
  -2  12  -3    0.89   11.93
   2 -12   4   20.81    6.49
  -2  12  -4   31.56    6.12
   2 -11   1  118.15    6.10
   2 -11   1  147.07   10.58
  -2  11  -1  158.57    6.25
  -2  11  -1  138.19    7.67
   2 -11   2   40.90    5.61
  -2  11  -2   55.86    4.08
  -2  11  -2   53.04    7.40
   2 -11   2   54.00   11.73
   2 -11   3   84.64    6.10
  -2  11  -3  129.97    6.04
   2 -11   3  116.73   15.49
  -2  11  -3  150.27   12.17
   2 -11   4   77.80    6.18
  -2  11  -4  102.71    4.53
   2 -11   5   -1.06    4.20
  -2  11  -5   -1.02    5.51
   2 -11   6   74.54    6.11
  -2  11  -6   90.42    5.81
   2 -11   7    5.49    5.75
  -2  11  -7   13.69    3.69
  -2  11  -8    6.20    5.30
   2 -10   1   16.61    3.85
   2 -10   1   23.18    8.59
  -2  10  -1   23.38    5.35
  -2  10  -1   25.59    5.75
   2 -10   2    2.54    5.10
  -2  10  -2    1.62    5.01
  -2  10  -2    2.88    5.55
   2 -10   2    1.92    8.70
   2 -10   3   69.17    5.58
  -2  10  -3  105.89    5.60
   2 -10   3   93.07   12.66
  -2  10  -3  114.19   10.55
   2 -10   4   80.62    5.51
  -2  10  -4  116.16    5.53
   2 -10   5    2.05    5.33
  -2  10  -5    1.71    4.90
   2 -10   6   -0.34    5.44
  -2  10  -6    2.68    4.82
   2 -10   7   68.69    5.66
  -2  10  -7   91.36    5.18
   2 -10   8    0.81    5.28
  -2  10  -8    1.00    4.71
   2 -10   9    6.87    5.64
  -2  10  -9    9.88    4.74
   2 -10  10    0.87    5.80
  -2  10 -10   -0.49    4.67
   2  -9   1   21.43    5.08
   2  -9   1   27.99    7.75
  -2   9  -1   32.24    5.00
  -2   9  -1   33.01    6.69
   2  -9   2   11.11    7.89
   2  -9   2    7.76    4.89
  -2   9  -2    9.12    4.73
  -2   9  -2   11.65    5.80
   2  -9   3    5.03    4.79
  -2   9  -3    4.83    3.19
  -2   9  -3    7.00    8.34
   2  -9   3    6.50   11.23
   2  -9   4    7.22    3.51
  -2   9  -4   14.41    4.53
   2  -9   5    8.53    4.92
  -2   9  -5    7.46    4.47
   2  -9   6   19.35    4.98
  -2   9  -6   24.36    4.50
   2  -9   7   11.13    5.00
  -2   9  -7   12.77    4.34
   2  -9   8    3.31    4.92
  -2   9  -8    3.34    2.84
   2  -9   9    0.28    5.03
  -2   9  -9   -0.48    4.11
   2  -9  10    8.97    5.36
  -2   9 -10    9.91    4.26
   2  -9  11   33.69    5.72
  -2   9 -11   41.89    4.53
   2  -8   1  116.20    5.13
   2  -8   1  140.95    8.37
  -2   8  -1  142.92    4.09
  -2   8  -1  172.18    7.22
   2  -8   2   25.79    4.62
  -2   8  -2   32.23    4.49
  -2   8  -2   29.81    5.84
   2  -8   2   27.11    8.46
   2  -8   3    8.59    4.51
  -2   8  -3    7.78    4.24
   2  -8   3    9.13   10.59
  -2   8  -3   12.46    8.53
   2  -8   4  413.78    6.69
  -2   8  -4  533.44    7.32
   2  -8   5    2.09    4.60
  -2   8  -5    3.32    3.95
   2  -8   6   60.10    4.84
  -2   8  -6   76.06    4.29
   2  -8   7    5.28    4.51
  -2   8  -7    5.11    3.86
   2  -8   8    1.36    4.41
  -2   8  -8    2.87    3.66
   2  -8   9   -0.26    4.44
  -2   8  -9    2.49    3.67
   2  -8  10   28.33    4.78
  -2   8 -10   32.10    3.78
   2  -8  11   32.69    5.26
  -2   8 -11   46.98    4.05
   2  -8  12    2.38    5.36
  -2   8 -12    4.59    3.96
   2  -7   1   63.57    4.87
  -2   7  -1   91.34    6.52
   2  -7   1   69.29    7.08
  -2   7  -1   71.86    4.80
   2  -7   2    0.98    4.24
  -2   7  -2    2.17    4.19
  -2   7  -2   -0.08    5.91
   2  -7   2    0.45    7.24
   2  -7   3   41.44    4.47
  -2   7  -3   51.23    4.22
   2  -7   3   39.72   11.23
   2  -7   4   32.71    4.30
  -2   7  -4   38.61    4.19
   2  -7   5   25.24    4.27
  -2   7  -5   30.32    3.94
   2  -7   6   59.91    4.52
  -2   7  -6   72.83    3.93
   2  -7   7    4.45    4.14
  -2   7  -7    4.34    3.42
   2  -7   8   97.35    4.67
  -2   7  -8  105.74    3.92
   2  -7   9   40.12    4.39
  -2   7  -9   47.26    3.60
   2  -7  10    4.76    4.49
  -2   7 -10    4.54    3.47
   2  -7  11    3.38    4.72
  -2   7 -11    5.00    3.61
   2  -7  12   10.19    5.17
   2  -7  12   10.89   12.30
   2  -7  12    6.37    8.19
  -2   7 -12   10.91    3.79
  -2   7 -13    6.64    4.03
   2  -7  13    5.19    5.57
   2  -7  13    5.60   11.57
   2  -7  13    3.08    7.57
   2  -6   1   77.96    4.85
  -2   6  -1  108.71    7.30
  -2   6  -1   92.45    4.78
   2  -6   1   83.20    6.84
   2  -6   2 1394.96   13.03
  -2   6  -2 1619.42   14.61
  -2   6  -2 1830.21   25.56
   2  -6   2 1457.26   27.25
   2  -6   3   20.37    4.21
  -2   6  -3   23.99    3.92
  -2   6  -4  180.85    4.64
   2  -6   4  153.13    4.90
   2  -6   5    0.39    4.02
  -2   6  -5    0.23    3.45
   2  -6   6   67.80    4.33
  -2   6  -6   87.02    3.80
   2  -6   7   72.23    4.38
  -2   6  -7   80.04    3.57
   2  -6   8   22.41    4.00
  -2   6  -8   26.02    3.28
   2  -6   9   31.23    9.64
   2  -6   9   24.68    4.23
  -2   6  -9   26.25    3.30
   2  -6   9   23.18    6.86
   2  -6  10    1.26    8.04
   2  -6  10    1.44    4.10
  -2   6 -10    2.36    3.14
   2  -6  10    1.90    5.92
   2  -6  11    2.26    8.58
   2  -6  11   -0.68    4.49
  -2   6 -11   -0.25    3.38
   2  -6  11   -0.65    6.40
   2  -6  12    2.22    8.31
   2  -6  12    3.03    4.75
  -2   6 -12    3.28    3.64
   2  -6  13   17.98    7.98
  -2   6 -13   17.65    3.86
   2  -6  13   20.13    5.33
   2  -6  14    4.74    9.91
   2  -6  14    3.80    6.99
  -2   6 -14    3.16    4.08
   2  -5   1   60.29    4.94
  -2   5  -1   68.40    4.87
   2  -5   1   57.22    7.15
  -2   5  -1   61.81    5.70
   2  -5   2    9.60    4.23
  -2   5  -2   12.86    3.84
  -2   5  -2   14.43    7.76
   2  -5   2    9.65    7.03
   2  -5   3   30.50    4.03
  -2   5  -3   33.80    3.67
   2  -5   4 1034.14   11.30
  -2   5  -4 1164.19   11.52
   2  -5   5    5.33    3.78
  -2   5  -5    5.83    3.16
   2  -5   6    4.52    3.69
  -2   5  -6    5.39    3.15
   2  -5   7    2.06    6.91
   2  -5   7    2.64    3.72
  -2   5  -7    2.25    2.95
   2  -5   8   38.80    6.74
   2  -5   8   29.60    3.88
  -2   5  -8   34.97    3.14
  -2   5  -8   29.62    7.02
   2  -5   9  204.65    8.91
   2  -5   9  173.11    4.98
  -2   5  -9  204.57    4.88
  -2   5  -9  169.31    8.32
   2  -5  10    6.99    6.09
  -2   5 -10    6.96    5.87
   2  -5  10    7.70    4.11
  -2   5 -10    9.01    3.29
   2  -5  11   19.30    7.65
  -2   5 -11   15.36    6.46
   2  -5  11   16.76    4.41
  -2   5 -11   19.24    3.40
   2  -5  12   31.27    7.43
  -2   5 -12   22.24    6.93
   2  -5  12   31.20    4.92
  -2   5 -12   30.83    3.74
  -2   5 -13    0.54    7.26
   2  -5  13   -1.03    8.00
   2  -5  13   -0.92    5.18
  -2   5 -13    0.48    3.82
   2  -5  14   51.33    9.05
  -2   5 -14   39.72    7.77
   2  -5  14   45.02    5.96
  -2   5 -14   50.21    4.37
  -2   5 -15    4.44    8.01
   2  -5  15    4.22    9.20
   2  -5  15    3.43    6.19
  -2   5 -15    3.23    4.46
   2  -4   1   11.83    4.44
  -2   4  -1   10.35    4.26
   2  -4   1   10.16    6.09
  -2   4  -1   11.10    6.28
   2  -4   2  644.15    9.09
  -2   4  -2  695.92    9.49
   2  -4   3   16.67    3.85
  -2   4  -3   17.90    3.33
   2  -4   4   59.50    3.98
  -2   4  -4   60.79    3.44
   2  -4   5   17.15    3.60
   2  -4   5   21.41    6.05
  -2   4  -5   21.45    2.89
  -2   4  -5   19.05    8.41
   2  -4   6    1.31    5.33
   2  -4   6    0.42    3.57
  -2   4  -6    1.43    6.19
  -2   4  -6    0.70    2.69
  -2   4  -7  195.28    8.60
   2  -4   7  221.47    8.21
   2  -4   7  201.50    5.58
  -2   4  -7  228.82    4.57
   2  -4   8    2.92    5.23
   2  -4   8    3.34    3.51
  -2   4  -8    3.53    5.77
  -2   4  -8    5.36    2.96
   2  -4   9  229.55    7.79
  -2   4  -9  200.98    7.81
   2  -4   9  212.69    6.03
  -2   4  -9  236.82    4.92
   2  -4  10   26.81    6.18
  -2   4 -10   23.71    6.39
   2  -4  10   25.73    4.00
  -2   4 -10   28.37    4.01
   2  -4  11   28.65    6.48
  -2   4 -11   24.97    5.64
   2  -4  11   26.23    4.35
  -2   4 -11   31.53    3.56
   2  -4  12   12.40    7.26
  -2   4 -12    6.75    7.12
   2  -4  12    9.85    5.69
  -2   4 -12   11.69    3.70
   2  -4  13    3.65    6.16
  -2   4 -13   -1.78    5.91
   2  -4  13    1.39    5.12
  -2   4 -13    1.42    3.85
  -2   4 -14   17.89    6.64
   2  -4  14   27.29    6.88
   2  -4  14   28.21    6.99
  -2   4 -14   27.87    4.42
   2  -4  15    0.28    9.00
   2  -4  15    0.97    6.14
  -2   4 -15    1.57    8.39
   2  -3   1   34.34    5.80
  -2   3  -1   34.57    4.75
  -2   3  -1   32.65    6.05
  -2   3  -1   33.23    4.74
   2  -3   2   72.72    4.82
  -2   3  -2   76.96    4.38
  -2   3  -2   89.34    6.58
  -2   3  -2   66.04    6.77
   2  -3   3  833.16   11.30
  -2   3  -3  896.76   11.28
   2  -3   3  905.53   16.14
  -2   3  -3  895.22   17.43
   2  -3   4   91.79    5.08
   2  -3   4  110.16    6.38
  -2   3  -4   99.83    4.35
  -2   3  -4   97.82    7.19
   2  -3   5   10.82    4.78
   2  -3   5    8.90    4.16
  -2   3  -5    8.75    5.37
  -2   3  -5   12.34    3.53
   2  -3   6  438.69    9.30
  -2   3  -6  380.94    9.37
   2  -3   6  392.17    6.84
  -2   3  -6  448.17    7.20
   2  -3   7  251.62    7.47
  -2   3  -7  214.09    7.41
   2  -3   7  231.04    5.31
  -2   3  -7  249.13    5.03
  -2   3  -8   28.58    5.91
   2  -3   8   31.83    4.53
   2  -3   8   29.03    3.63
  -2   3  -8   33.16    3.85
   2  -3   9    5.13    4.63
   2  -3   9    4.46    3.56
  -2   3  -9    5.82    3.09
  -2   3  -9    7.19    4.73
   2  -3  10    1.47    5.82
   2  -3  10    0.68    3.90
  -2   3 -10    1.47    3.24
  -2   3 -10    1.40    6.05
   2  -3  11   50.87    5.64
   2  -3  11   50.31    4.59
  -2   3 -11   52.34    4.57
  -2   3 -11   42.78    5.48
   2  -3  12   62.83    7.17
   2  -3  12   68.96    5.01
  -2   3 -12   54.66    7.00
  -2   3 -12   71.11    5.01
   2  -3  13   20.25    7.37
   2  -3  13   16.61    5.14
  -2   3 -13   13.58    5.96
   2  -3  14   -0.02    8.04
   2  -3  14   -1.21    5.49
  -2   3 -14    2.20    6.33
   2  -3  15   20.22    8.84
  -2   3 -15   22.30    8.51
   2  -3  15   26.89    7.53
  -2   2  -1  240.38    7.96
  -2   2  -1  244.23    6.92
   2  -2   1  247.21    7.24
   2  -2   1  238.87    8.22
   2  -2   2  143.74    7.13
  -2   2  -2  130.74    5.40
  -2   2  -2  157.12    6.32
   2  -2   2  143.99    5.57
  -2   2  -3   70.27    4.76
   2  -2   3   59.88    5.00
  -2   2  -3   65.62    4.22
   2  -2   3   69.69    4.70
   2  -2   4  406.04    8.66
   2  -2   4  355.45    8.03
  -2   2  -4  390.86    7.73
  -2   2  -4  362.76    8.38
  -2   2  -5  133.72    4.79
   2  -2   5  129.02    5.26
   2  -2   5  121.90    5.24
  -2   2  -5  109.59    5.28
   2  -2   6  476.77    8.33
   2  -2   6  467.02    8.23
  -2   2  -6  425.48    8.24
  -2   2  -6  510.25    8.24
   2  -2   7 1541.05   17.38
  -2   2  -7 1392.03   16.40
   2  -2   7 1567.89   19.05
  -2   2  -7 1645.59   18.88
   2  -2   8   39.69    4.44
  -2   2  -8   36.57    5.55
   2  -2   8   43.31    4.28
  -2   2  -8   43.79    3.74
   2  -2   9    5.69    4.40
  -2   2  -9    5.51    5.78
   2  -2   9    6.48    3.55
  -2   2  -9    7.40    2.99
   2  -2  10    0.48    4.65
  -2   2 -10    2.06    4.82
   2  -2  10   -0.66    4.71
  -2   2 -10    1.22    3.28
  -2   2 -11    7.22    5.14
   2  -2  11    7.54    4.96
   2  -2  11   12.46    5.16
   2  -2  12    2.20    5.26
   2  -2  12    5.82    4.59
  -2   2 -12    2.85    5.28
   2  -2  13   18.96    7.09
   2  -2  13   16.86    5.03
  -2   2 -13   14.54    5.82
   2  -2  14   10.26    6.35
   2  -2  14   10.16    5.25
  -2   2 -14    5.06    6.38
   2  -2  15    2.76    8.25
   2  -2  15    2.73    5.92
  -2   2 -15    2.66    6.64
  -2   1  -1    2.29    3.11
   2  -1   1    2.78    2.99
  -2   1  -1    2.59    6.73
  -2   1  -2  217.27    6.00
  -2   1  -2  193.99    9.95
   2  -1   2  223.54    6.18
   2  -1   2  211.09   13.16
  -2   1  -3   55.77    4.28
   2  -1   3   50.84    6.54
   2  -1   3   62.60    4.76
  -2   1  -3   54.18    5.08
   2  -1   4   74.24    4.36
   2  -1   4   71.73    5.33
  -2   1  -4   72.52    4.71
  -2   1  -4   65.83    4.38
   2  -1   5  170.46    5.08
   2  -1   5  165.95    5.70
  -2   1  -5  177.93    5.82
  -2   1  -5  155.62    5.10
   2  -1   6   19.21    3.81
   2  -1   6   21.00    3.81
  -2   1  -6   19.39    4.02
   2  -1   7  118.98    4.74
  -2   1  -7  105.21    4.98
   2  -1   7  128.15    5.14
   2  -1   8    4.91    4.14
   2  -1   8    4.72    4.03
  -2   1  -8    4.39    4.50
   2  -1   9   54.53    4.60
  -2   1  -9   47.73    4.88
   2  -1   9   59.23    4.82
   2  -1  10    9.02    4.66
  -2   1 -10    9.20    5.03
   2  -1  10   10.64    3.84
   2  -1  11    0.93    4.87
  -2   1 -11    2.50    5.13
   2  -1  11    0.86    4.24
   2  -1  12    2.81    6.30
  -2   1 -12    4.69    6.57
   2  -1  12    2.38    4.44
   2  -1  13    6.45    5.59
   2  -1  13    6.40    5.92
  -2   1 -13    6.48    7.06
   2  -1  14   10.49    6.13
   2  -1  14   12.99    5.28
  -2   1 -14    5.77    7.64
   2  -1  15    8.67    6.47
   2  -1  15    9.48    5.81
  -2   1 -15    7.10    6.75
  -2   0   0  266.83    6.89
  -2   0   0  264.32    5.65
   2   0   0  271.65    6.98
   2   0   0  272.65    5.77
  -2   0  -1  532.07   12.32
  -2   0  -1  535.78    8.22
   2   0   1  542.85    8.23
   2   0   1  518.07   12.38
  -2   0  -2  187.51    5.37
   2   0   2  188.47    5.28
   2   0   3  552.63   18.86
  -2   0  -3  619.58    8.99
   2   0   3  660.84    9.28
   2   0   3  608.43   19.23
   2   0   4  402.88    6.94
   2   0   4  402.91   10.89
  -2   0  -4  369.68    6.61
   2   0   5  949.56   10.83
   2   0   5  962.42   18.83
  -2   0  -5  850.79   10.10
   2   0   6   19.98    3.79
   2   0   6   22.98    3.88
  -2   0  -6   16.58    3.94
   2   0   7  150.96    5.01
   2   0   7  171.68    6.07
  -2   0  -7  141.45    5.20
   2   0   8   83.30    4.79
  -2   0  -8   73.72    4.97
   2   0   8   99.72    5.23
   2   0   9   33.49    4.62
  -2   0  -9   31.11    4.89
   2   0   9   41.65    3.93
   2   0  10   87.02    5.11
  -2   0 -10   79.15    5.38
   2   0  10  109.86    5.87
   2   0  11   50.30    4.88
  -2   0 -11   46.40    5.44
   2   0  11   64.92    5.67
   2   0  12   -0.49    5.12
  -2   0 -12   -0.79    5.50
   2   0  12    0.03    4.44
   2   0  13   23.69    5.53
  -2   0 -13   19.32    5.95
   2   0  13   28.49    5.04
  -2   0 -14   23.41    7.90
   2   0  14   28.41    5.91
   2   0  14   32.73    6.53
   2   0  15   23.45    6.36
   2   0  15   30.53    7.12
  -2   0 -15   20.45    7.06
  -2  -1   0   27.00    3.87
   2   1   0   29.28    3.05
  -2  -1   0   27.46    3.21
   2   1   0   28.15    3.27
  -2  -1  -1   23.29    4.07
  -2  -1  -1   27.31    3.41
   2   1   1   28.25    4.08
   2   1   1   29.55    2.60
  -2  -1  -2  268.38    9.08
  -2  -1  -2  301.98    5.96
   2   1   2  281.60    7.93
   2   1   2  329.62    6.22
  -2  -1  -3   55.02    3.88
   2   1   3   46.78    5.26
   2   1   3   57.41    3.17
  -2  -1  -4   54.40    4.06
   2   1   4   53.90    6.01
   2   1   4   59.64    4.05
   2   1   5    0.52    5.58
   2   1   5    1.74    3.90
  -2  -1  -5    0.76    3.79
   2   1   6   25.65    3.93
  -2  -1  -6   22.30    3.98
   2   1   6   21.08    5.71
   2   1   7    1.47    3.98
   2   1   7    2.19    3.96
  -2  -1  -7    1.85    4.13
   2   1   8   59.23    4.54
  -2  -1  -8   50.06    4.70
   2   1   8   66.94    4.91
   2   1   9    2.76    4.33
  -2  -1  -9    2.84    4.82
   2   1   9    2.50    4.17
   2   1  10    6.71    4.72
  -2  -1 -10    3.81    5.05
   2   1  10    6.50    4.55
   2   1  11   59.31    5.08
  -2  -1 -11   54.58    5.32
   2   1  11   68.06    4.99
   2   1  12   35.99    5.30
  -2  -1 -12   39.60    5.75
   2   1  12   48.24    4.86
   2   1  13    4.16    5.27
  -2  -1 -13    3.39    5.86
   2   1  13    3.01    5.70
   2   1  14   11.47    5.80
  -2  -1 -14    7.73    6.51
   2   1  14   11.94    6.30
  -2  -1 -15    2.33    7.03
   2   1  15    1.03    6.26
   2   1  15    3.10    6.96
  -2  -2   0    1.38    2.99
  -2  -2   0    1.66    2.99
   2   2   0    2.04    3.14
   2   2   0    1.42    3.02
   2   2   1   16.26    4.25
  -2  -2  -1   12.78    4.34
  -2  -2  -1   14.26    3.34
   2   2   1   18.84    2.44
  -2  -2  -2  129.59    5.84
  -2  -2  -2  144.52    4.46
   2   2   2  130.15    5.01
   2   2   2  155.85    4.57
  -2  -2  -3    3.64    3.58
   2   2   3    4.37    3.68
   2   2   3    5.17    3.57
  -2  -2  -3    3.81    5.58
   2   2   4   41.67    5.32
   2   2   4   51.51    2.98
  -2  -2  -4   44.45    3.97
   2   2   5   65.68    5.93
   2   2   5   80.70    4.22
  -2  -2  -5   63.00    3.16
   2   2   6    0.71    5.46
   2   2   6    4.32    3.87
  -2  -2  -6    1.33    3.84
   2   2   7   59.45    6.38
   2   2   7   73.96    4.60
  -2  -2  -7   70.73    4.55
   2   2   8   11.05    4.33
  -2  -2  -8    9.94    4.41
   2   2   8    7.67    5.83
   2   2   9    4.41    4.39
  -2  -2  -9    0.86    4.63
   2   2   9    1.64    4.44
   2   2   9    4.26    6.17
   2   2  10   55.80    5.19
  -2  -2 -10   43.52    5.08
   2   2  10   65.13    5.52
   2   2  10   43.76    6.70
   2   2  11   54.84    5.21
  -2  -2 -11   54.65    5.72
   2   2  11   71.40    5.92
   2   2  11   48.81    7.13
   2   2  12   -1.99    5.21
  -2  -2 -12    1.90    5.71
   2   2  12    0.81    5.36
   2   2  12    2.00    5.95
   2   2  13    1.87    4.08
  -2  -2 -13    3.64    6.03
   2   2  13    2.65    5.73
   2   2  13    4.33    7.68
   2   2  14    2.10    6.01
  -2  -2 -14    2.35    6.73
   2   2  14    4.30    6.23
   2   2  14    1.09    6.77
  -2  -2 -15    2.59    7.19
   2   2  15   -1.90    6.43
   2   2  15    0.63    5.76
   2   2  15    3.30    8.85
  -2  -3   0    0.02    3.03
  -2  -3   0    1.39    3.12
   2   3   0    0.34    3.14
   2   3   0   -0.12    2.23
  -2  -3  -1   76.48    4.04
  -2  -3  -1   98.79    4.02
   2   3   1   97.66    4.87
   2   3   1  102.12    4.13
  -2  -3  -2   31.82    4.42
  -2  -3  -2   33.80    3.80
   2   3   2   31.17    3.73
   2   3   2   38.21    3.77
  -2  -3  -3    7.87    4.52
  -2  -3  -3    7.17    3.71
   2   3   3    6.22    3.71
   2   3   3    8.10    2.68
   2   3   4   65.92    4.48
   2   3   4   75.82    4.12
  -2  -3  -4   63.32    5.94
  -2  -3  -4   65.73    4.02
   2   3   5   86.21    4.80
   2   3   5  101.80    4.35
  -2  -3  -5   93.50    4.24
   2   3   6  155.17    5.82
   2   3   6  196.99    4.22
  -2  -3  -6  163.51    4.85
   2   3   7   57.37    6.04
   2   3   7   79.56    4.59
  -2  -3  -7   58.73    4.48
   2   3   8   82.79    6.56
   2   3   8  103.46    4.89
  -2  -3  -8   88.05    4.77
   2   3   9    3.52    6.41
   2   3   9    1.33    4.69
  -2  -3  -9    1.52    4.80
   2   3  10   42.75    5.84
   2   3  10   54.08    5.26
  -2  -3 -10   42.60    5.36
   2   3  10   66.04    5.92
   2   3  11    5.69    7.24
   2   3  11   10.10    5.24
  -2  -3 -11    5.37    5.55
   2   3  11    6.33    4.41
   2   3  12   37.66    7.81
   2   3  12   52.02    5.80
  -2  -3 -12   44.58    6.06
   2   3  12   59.61    5.43
   2   3  13   23.17    6.83
   2   3  13   27.52    4.33
  -2  -3 -13   30.34    6.38
   2   3  13   34.42    6.48
   2   3  14    4.09    7.16
   2   3  14    2.79    6.20
  -2  -3 -14    4.27    7.01
   2   3  14    4.33    5.45
  -2  -4   0   64.16    3.82
  -2  -4   0   83.44    3.99
   2   4   0   94.46    4.09
   2   4   0   94.03    4.08
  -2  -4  -1   94.38    4.51
  -2  -4  -1  119.16    4.16
   2   4   1  121.76    4.34
   2   4   1  134.35    4.39
  -2  -4  -2    3.46    5.11
  -2  -4  -2    3.77    2.48
   2   4   2    4.38    3.41
   2   4   2    4.02    3.63
  -2  -4  -3    7.14    3.61
  -2  -4  -3    8.68    5.36
   2   4   3    7.44    3.67
   2   4   3   11.41    3.72
   2   4   4    9.02    4.69
   2   4   4   11.13    2.65
  -2  -4  -4    7.22    4.64
  -2  -4  -4    8.91    2.61
   2   4   5   12.65    4.11
   2   4   5   17.46    2.90
  -2  -4  -5   15.50    3.88
   2   4   6   58.31    5.76
   2   4   6   65.10    4.47
  -2  -4  -6   55.76    4.39
   2   4   7    3.21    5.75
   2   4   7    3.72    4.33
  -2  -4  -7    5.91    4.37
   2   4   8    3.89    5.07
   2   4   8    3.38    4.68
  -2  -4  -8    4.41    4.65
   2   4   9    2.83    5.45
   2   4   9    4.88    4.91
  -2  -4  -9    1.15    4.88
   2   4  10   17.98    5.86
   2   4  10   20.22    5.21
  -2  -4 -10   23.80    5.33
   2   4  11    2.42    6.00
   2   4  11   -0.63    5.40
  -2  -4 -11    5.48    5.61
   2   4  12    0.30    6.52
   2   4  12    2.54    5.82
  -2  -4 -12   -0.28    6.22
   2   4  12    3.12    6.40
   2   4  13    7.36    6.95
   2   4  13    7.50    6.21
  -2  -4 -13   10.79    6.76
   2   4  13   14.05    6.82
   2   4  14    3.26    9.48
   2   4  14    8.50    6.47
  -2  -4 -14    3.68    7.26
   2   4  14   13.56    7.44
  -2  -5   0   63.88    4.22
  -2  -5   0   81.17    4.01
   2   5   0   86.49    4.17
   2   5   0  103.50    4.33
  -2  -5  -1   77.33    4.04
  -2  -5  -1   67.78    4.49
   2   5   1   78.13    4.16
   2   5   1  100.96    4.60
  -2  -5  -2    7.09    3.60
  -2  -5  -2    6.27    4.51
   2   5   2    7.56    3.70
   2   5   2    8.89    3.91
  -2  -5  -3   94.67    5.26
   2   5   3  100.35    4.41
   2   5   3  117.87    4.49
  -2  -5  -3   96.60    4.22
   2   5   4  212.35    5.29
   2   5   4  255.38    5.24
  -2  -5  -4  216.11    4.10
  -2  -5  -4  207.87    6.24
   2   5   5  124.47    4.98
   2   5   5  150.42    4.68
  -2  -5  -5  125.10    3.65
  -2  -5  -5  121.34    5.85
   2   5   6   69.49    4.85
   2   5   6   98.36    4.65
  -2  -5  -6   83.46    4.64
   2   5   7    1.32    5.77
   2   5   7    4.89    4.53
  -2  -5  -7    5.47    4.54
   2   5   8   37.43    6.28
   2   5   8   45.74    5.04
  -2  -5  -8   38.04    4.96
   2   5   9    1.59    5.38
   2   5   9   -0.27    5.17
  -2  -5  -9    0.53    3.68
   2   5  10   35.94    5.98
   2   5  10   49.00    5.69
  -2  -5 -10   40.84    5.68
   2   5  11    1.97    6.39
   2   5  11    0.23    5.75
  -2  -5 -11   -0.18    5.76
   2   5  12   10.47    6.75
   2   5  12   12.34    6.30
  -2  -5 -12   11.01    6.39
   2   5  13    2.45    7.37
   2   5  13   -0.18    6.59
  -2  -5 -13   -1.88    6.92
   2   5  13    4.95    7.73
  -2  -6   0   -1.00    3.87
  -2  -6   0    1.59    4.15
   2   6   0    0.56    3.86
   2   6   0    1.15    4.03
  -2  -6  -1    8.85    3.98
  -2  -6  -1    7.73    4.42
   2   6   1    8.27    4.01
   2   6   1   11.88    4.26
  -2  -6  -2    0.81    3.95
  -2  -6  -2    1.14    4.59
   2   6   2    1.80    3.88
   2   6   2    3.00    4.24
  -2  -6  -3   57.49    5.15
   2   6   3   62.84    4.27
   2   6   3   76.34    4.42
  -2  -6  -3   54.10    4.37
   2   6   4  132.47    4.81
   2   6   4  158.04    3.94
  -2  -6  -4  132.26    4.78
  -2  -6  -4  123.08    5.83
   2   6   5    4.04    4.37
   2   6   5    5.41    4.25
  -2  -6  -5    2.48    4.40
  -2  -6  -5    2.27    5.42
   2   6   6    4.53    4.52
   2   6   6    4.95    3.07
  -2  -6  -6    3.18    4.50
   2   6   7    2.74    4.85
   2   6   7    3.33    4.79
  -2  -6  -7    2.08    4.93
   2   6   8   11.53    5.10
   2   6   8   10.11    5.06
  -2  -6  -8   13.08    5.30
   2   6   9   17.42    5.63
   2   6   9   24.10    5.60
  -2  -6  -9   16.83    5.54
   2   6  10    2.46    5.77
   2   6  10    4.70    5.61
  -2  -6 -10    7.08    5.73
   2   6  11   30.74    8.07
   2   6  11   38.93    6.25
  -2  -6 -11   39.04    6.26
   2   6  12   -0.90    8.60
   2   6  12    1.94    4.74
  -2  -6 -12    5.33    6.71
  -2  -7   0   14.24    4.02
  -2  -7   0   13.98    4.35
   2   7   0   17.94    4.10
   2   7   0   22.75    4.57
  -2  -7  -1   23.68    4.14
  -2  -7  -1   24.22    4.74
   2   7   1   28.03    4.06
   2   7   1   29.38    4.62
  -2  -7  -2   12.08    4.88
   2   7   2   11.04    4.20
   2   7   2   13.80    4.50
  -2  -7  -2   11.36    4.13
  -2  -7  -3  414.77    7.47
   2   7   3  457.87    6.87
   2   7   3  557.48    7.81
  -2  -7  -3  442.00    6.65
   2   7   4   44.54    5.52
   2   7   4   53.92    4.57
  -2  -7  -4   46.32    4.62
  -2  -7  -4   39.77    5.73
   2   7   5   89.69    6.11
   2   7   5  104.77    3.80
  -2  -7  -5   81.07    3.80
  -2  -7  -5   80.50    6.17
   2   7   6    0.24    4.65
   2   7   6    0.27    4.97
  -2  -7  -6   -0.85    5.19
   2   7   7    5.77    5.09
   2   7   7    9.10    3.56
  -2  -7  -7    8.44    3.87
   2   7   8   24.33    5.56
   2   7   8   29.57    5.58
  -2  -7  -8   22.48    5.73
   2   7   9   33.37    5.74
   2   7   9   34.41    5.86
  -2  -7  -9   30.80    6.24
   2   7  10   16.38    7.90
   2   7  10   18.57    6.30
  -2  -7 -10   17.11    6.51
  -2  -8   0   21.88    4.88
   2   8   0   26.90    4.41
   2   8   0   30.08    5.02
  -2  -8   0   23.54    4.46
  -2  -8  -1    5.26    5.02
   2   8   1    6.21    4.38
   2   8   1    3.50    5.05
  -2  -8  -1    3.54    4.44
  -2  -8  -2    7.80    5.29
   2   8   2    7.23    4.43
   2   8   2   11.41    4.87
  -2  -8  -2   10.44    4.58
   2   8   3    9.02    4.54
   2   8   3   11.70    4.87
  -2  -8  -3    5.97    4.79
  -2  -8  -3    3.70    5.56
   2   8   4    0.63    4.78
   2   8   4   -2.01    4.65
  -2  -8  -4    0.78    4.86
  -2  -8  -4    3.32    6.01
   2   8   5   69.32    5.18
   2   8   5   81.20    5.17
  -2  -8  -5   68.37    5.45
  -2  -8  -5   66.55    7.73
   2   8   6   25.64    6.32
   2   8   6   26.85    5.21
  -2  -8  -6   23.83    5.72
   2   8   7    1.91    5.48
   2   8   7    3.44    3.81
  -2  -8  -7   -0.13    5.85
   2   8   8    7.14    7.12
   2   8   8    9.92    5.70
  -2  -8  -8    2.07    6.11
   2   8   9    4.62    6.17
   2   8   9    7.99    6.22
  -2  -8  -9    7.11    6.57
  -2  -9   0    4.51    5.44
   2   9   0   -1.95    4.67
   2   9   0    2.63    5.43
  -2  -9   0    0.38    4.77
  -2  -9  -1   63.24    5.76
   2   9   1   82.02    5.08
   2   9   1   99.71    6.04
  -2  -9  -1   73.82    5.31
  -2  -9  -2   33.49    5.93
   2   9   2   39.87    5.00
   2   9   2   48.22    5.56
  -2  -9  -2   33.67    5.19
   2   9   3   37.17    5.14
   2   9   3   47.03    5.58
  -2  -9  -3   36.86    5.38
  -2  -9  -3   36.99    6.12
   2   9   4    0.88    5.09
   2   9   4    3.70    5.31
  -2  -9  -4    2.87    5.65
  -2  -9  -4    1.99    6.26
   2   9   5   38.01    5.62
   2   9   5   44.75    3.86
  -2  -9  -5   38.31    6.08
  -2  -9  -5   41.68    6.92
   2   9   6   24.53    5.69
   2   9   6   25.51    5.50
  -2  -9  -6   29.41    6.30
  -2 -10   0    7.71    6.01
   2  10   0   11.34    5.29
   2  10   0   13.92    5.91
  -2 -10   0   11.01    5.40
  -2 -10  -1   -0.70    6.18
   2  10   1   -0.63    5.27
   2  10   1   -0.67    6.06
  -2 -10  -1    1.45    5.49
   2  10   2    1.10    5.31
   2  10   2    2.30    6.25
  -2 -10  -2    2.17    5.68
  -2 -10  -2    1.77    6.36
   2  10   3    3.14    5.46
   2  10   3    8.42    6.07
  -2 -10  -3    6.28    6.00
  -2 -10  -3    6.31    6.56
   3 -12   1    1.75   12.67
  -3  12  -1   -1.27    6.12
  -3  12  -1   -0.30    7.07
   3 -12   1   -2.03    6.10
   3 -12   2    3.04    6.40
  -3  12  -2    5.74    4.34
   3 -12   2    3.93   14.60
  -3  12  -2    3.69   10.39
   3 -12   3    0.73    6.66
  -3  12  -3   -3.96    6.06
   3 -12   4   -0.66    4.76
  -3  12  -4    2.24    5.94
   3 -12   5    1.75    6.77
  -3  12  -5   -0.38    5.82
  -3  11  -1   53.39    5.86
   3 -11   1   45.10    9.82
  -3  11  -1   44.82    6.97
   3 -11   1   35.11    6.04
   3 -11   2    9.54    5.81
  -3  11  -2   13.32    5.41
  -3  11  -2   10.99    8.28
   3 -11   2   12.02   11.69
   3 -11   3    1.78    6.06
  -3  11  -3    3.48    5.31
   3 -11   4    2.93    6.10
  -3  11  -4   -1.23    5.41
   3 -11   5   24.57    6.10
  -3  11  -5   32.50    3.80
   3 -11   6    6.25    6.30
  -3  11  -6   14.37    5.27
   3 -11   7   45.04    6.41
  -3  11  -7   57.93    5.42
   3 -11   8    6.89    6.37
  -3  11  -8    7.55    5.14
   3 -10   1   11.12    5.77
  -3  10  -1   14.41    5.08
   3 -10   1   11.95    8.53
  -3  10  -1   13.76    6.86
   3 -10   2    6.94    5.55
  -3  10  -2   10.70    5.03
  -3  10  -2    6.61    7.63
   3 -10   2    5.06    9.87
   3 -10   3    9.36    5.75
  -3  10  -3   18.10    5.13
   3 -10   4   45.18    5.71
  -3  10  -4   54.00    5.17
   3 -10   5   24.46    5.67
  -3  10  -5   28.23    4.92
   3 -10   6    0.13    5.48
  -3  10  -6   -1.68    4.53
   3 -10   7  122.77    6.28
  -3  10  -7  150.49    5.41
   3 -10   8   43.25    5.97
  -3  10  -8   51.02    4.94
   3 -10   9   66.43    6.51
  -3  10  -9   83.07    5.23
   3 -10  10   10.28    6.29
  -3  10 -10   15.47    4.84
   3  -9   1   33.18    5.15
  -3   9  -1   46.27    5.02
   3  -9   1   42.49    8.82
  -3   9  -1   49.71    6.65
   3  -9   2   41.46    5.10
  -3   9  -2   46.26    3.71
   3  -9   2   41.76    9.61
  -3   9  -2   49.47    6.99
   3  -9   3  107.02    5.62
  -3   9  -3  120.99    5.16
   3  -9   4    2.68    4.93
  -3   9  -4    1.91    4.39
   3  -9   5   29.41    5.19
  -3   9  -5   35.38    4.56
   3  -9   6   -4.19    5.10
  -3   9  -6    3.46    4.27
   3  -9   7   17.79    5.26
  -3   9  -7   23.38    4.23
   3  -9   8   15.85    5.27
  -3   9  -8   17.21    4.30
   3  -9   9   10.34    5.58
  -3   9  -9   12.00    4.26
   3  -9  10    4.56    5.65
  -3   9 -10    5.18    4.21
   3  -9  11    2.14    5.93
  -3   9 -11    2.58    4.24
   3  -8   1   57.64    3.76
   3  -8   1   65.70    7.24
  -3   8  -1   86.20    8.11
  -3   8  -1   69.94    4.87
   3  -8   2   87.08    5.19
  -3   8  -2  102.62    4.89
  -3   8  -2  108.90    8.70
   3  -8   2   77.94    8.79
   3  -8   3   10.58    4.76
  -3   8  -3   13.34    4.41
   3  -8   4    9.61    5.01
  -3   8  -4   11.08    4.31
   3  -8   5  392.78    7.05
  -3   8  -5  488.98    7.09
   3  -8   6   32.69    4.96
  -3   8  -6   47.99    4.19
   3  -8   7    1.65    4.79
  -3   8  -7    1.18    3.77
   3  -8   8    1.98    4.92
  -3   8  -8    3.97    3.78
   3  -8   9    1.02    5.01
  -3   8  -9    2.22    3.78
   3  -8  10   11.18    5.28
  -3   8 -10   15.27    3.91
   3  -8  11   10.27    5.48
  -3   8 -11   12.27    3.85
   3  -8  12   19.31    7.40
  -3   8 -12   30.21    4.27
  -3   7  -1   31.22    6.37
   3  -7   1   26.51    4.73
  -3   7  -1   33.84    4.49
   3  -7   1   26.04    5.85
   3  -7   2    5.60    4.65
  -3   7  -2    7.88    8.76
  -3   7  -2    8.43    4.08
   3  -7   3  101.31    5.30
  -3   7  -3  109.48    4.65
   3  -7   4    1.53    4.53
  -3   7  -4    0.23    3.92
   3  -7   5   38.22    4.86
  -3   7  -5   47.58    4.06
   3  -7   6   57.26    4.79
  -3   7  -6   65.83    3.94
   3  -7   7   34.11    4.85
  -3   7  -7   39.35    3.76
   3  -7   8   24.15    4.79
  -3   7  -8   27.00    3.59
   3  -7   9   -1.96    4.72
  -3   7  -9    0.03    3.43
   3  -7  10   46.71    5.16
  -3   7 -10   55.97    3.81
   3  -7  11   24.34    5.25
  -3   7 -11   27.39    3.73
   3  -7  12   33.35    5.69
  -3   7 -12   35.99    3.92
   3  -7  13    1.80    5.87
  -3   7 -13    0.98    4.02
   3  -6   1  151.19    5.47
  -3   6  -1  169.90    5.35
   3  -6   1  130.30    7.16
  -3   6  -1  157.19    7.81
   3  -6   2    0.90    4.44
  -3   6  -2    1.90    3.95
  -3   6  -2    3.73    6.75
  -3   6  -2    3.86    6.98
   3  -6   3  116.70    5.18
  -3   6  -3  129.64    4.67
   3  -6   4   46.48    4.69
  -3   6  -4   55.52    4.02
   3  -6   5   82.88    4.82
  -3   6  -5   93.38    4.09
   3  -6   6   19.57    4.38
  -3   6  -6   21.55    3.34
   3  -6   7   11.69    4.33
  -3   6  -7   11.77    3.90
   3  -6   8   10.90    4.31
  -3   6  -8    9.33    3.20
   3  -6   9   16.84    4.60
  -3   6  -9   18.78    3.33
   3  -6   9   17.12    8.15
  -3   6 -10    5.17    7.84
   3  -6  10    6.50    4.60
   3  -6  10    5.99    7.00
  -3   6 -10    6.35    4.14
   3  -6  11    2.30    5.98
  -3   6 -11    2.86    7.09
   3  -6  11    4.06    6.51
  -3   6 -11    3.40    3.53
   3  -6  12   55.52    6.68
   3  -6  12   65.96    7.97
  -3   6 -12   46.72    7.86
  -3   6 -12   61.56    4.07
   3  -6  13   39.67    5.81
   3  -6  13   42.72    8.46
  -3   6 -13   30.62    8.18
  -3   6 -13   40.11    4.15
   3  -6  14    0.00    7.77
   3  -6  14    3.07    9.10
  -3   6 -14    0.22    7.32
  -3   6 -14    1.96    4.16
   3  -5   1  333.45    6.78
  -3   5  -1  345.87    6.80
  -3   5  -1  317.27    9.39
   3  -5   2  141.92    5.45
  -3   5  -2  135.29    8.99
  -3   5  -2  151.74    4.99
  -3   5  -2  177.65    8.07
  -3   5  -3    4.37    9.94
   3  -5   3    3.43    4.23
  -3   5  -3    2.62   10.81
  -3   5  -3    2.63    3.62
   3  -5   4   61.56    4.49
  -3   5  -4   71.78    3.75
   3  -5   5   24.26    4.20
  -3   5  -5   27.55    3.22
   3  -5   6  116.06    5.70
  -3   5  -6  120.33   11.59
  -3   5  -6  125.96    4.50
   3  -5   6  124.06    8.41
   3  -5   7   96.49    5.64
  -3   5  -7   98.29    9.54
  -3   5  -7  105.27    3.79
   3  -5   7  100.55    6.71
   3  -5   8  107.22    4.96
   3  -5   8  118.29    6.68
  -3   5  -8   99.88    9.19
  -3   5  -8  122.91    3.95
   3  -5   9   18.73    5.23
   3  -5   9   18.21    6.14
  -3   5  -9   15.64    7.28
  -3   5  -9   17.71    3.26
   3  -5  10   75.04    5.86
   3  -5  10   88.19    6.48
  -3   5 -10   72.88    7.19
  -3   5 -10   86.89    4.61
  -3   5 -11   16.18    7.24
   3  -5  11   16.40    4.76
   3  -5  11   22.34    6.27
  -3   5 -11   19.95    3.64
  -3   5 -12    4.31    8.48
   3  -5  12    3.19    7.77
   3  -5  12    4.31    4.97
  -3   5 -12    3.45    3.71
  -3   5 -13    9.36    7.81
  -3   5 -13   10.95    3.95
   3  -5  13    9.79    7.45
   3  -5  13   10.18    6.69
   3  -5  14    9.53    8.12
   3  -5  14   10.88    5.99
  -3   5 -14    8.45    4.45
  -3   5 -14    8.86    8.32
  -3   4  -1   10.00    4.17
  -3   4  -1    9.11    5.46
  -3   4  -1    9.30    3.91
   3  -4   1   10.31    4.55
   3  -4   2   21.74    4.37
  -3   4  -2   22.69    3.89
  -3   4  -2   18.86    5.30
  -3   4  -2   25.62    4.34
   3  -4   3   56.55    5.47
  -3   4  -3   76.69    6.64
  -3   4  -3   60.01    4.68
   3  -4   4  174.84    6.31
  -3   4  -4  187.24    5.31
   3  -4   4  193.31    6.79
  -3   4  -4  211.09    8.35
   3  -4   5   11.42    4.87
  -3   4  -5   15.55    3.70
   3  -4   5   12.91    4.39
  -3   4  -5   14.11    6.21
   3  -4   6  292.22    6.53
  -3   4  -6  319.53    9.72
  -3   4  -6  340.55    5.76
   3  -4   6  333.83    8.01
   3  -4   7    1.40    3.90
  -3   4  -7    2.08    5.72
  -3   4  -7    2.05    2.98
   3  -4   7    2.56    4.57
  -3   4  -8  127.38    6.88
   3  -4   8  133.63    5.07
   3  -4   8  160.35    6.51
  -3   4  -8  154.23    4.89
  -3   4  -9   63.16    6.46
   3  -4   9   77.87    6.07
   3  -4   9   69.16    5.43
  -3   4  -9   76.10    3.81
   3  -4  10  227.59    7.78
   3  -4  10  193.47    6.03
  -3   4 -10  225.58    5.23
  -3   4 -10  180.09    7.77
   3  -4  11    4.39    6.36
   3  -4  11    6.64    5.56
  -3   4 -11    4.63    3.52
  -3   4 -11    4.31    5.52
   3  -4  12    1.29    5.52
   3  -4  12   -0.68    4.78
  -3   4 -12    0.88    3.79
  -3   4 -12    0.77    5.62
   3  -4  13    0.36    5.96
   3  -4  13    1.98    6.51
  -3   4 -13    1.53    6.34
  -3   4 -13    1.43    5.05
   3  -4  14    4.48    8.30
   3  -4  14    4.88    7.16
  -3   4 -14    1.23    8.31
   3  -4  15    1.00    7.40
   3  -4  15    5.22    8.10
  -3   4 -15    6.23    8.97
  -3   3  -1  431.99    9.31
  -3   3  -1  463.50    8.85
  -3   3  -1  373.75    8.40
   3  -3   1  440.72    9.60
  -3   3  -2  261.48    7.02
  -3   3  -2  295.09    6.59
   3  -3   2  285.37    6.64
   3  -3   2  260.29    8.40
   3  -3   3  250.85    7.26
  -3   3  -3  329.29    7.96
  -3   3  -3  258.44    6.61
   3  -3   3  270.41    6.05
  -3   3  -4  706.51   11.44
   3  -3   4  578.19   10.32
  -3   3  -4  625.33    9.32
   3  -3   4  622.38    9.27
   3  -3   5   65.55    5.36
   3  -3   5   77.27    4.86
  -3   3  -5   73.97    4.30
  -3   3  -5   71.94    4.94
   3  -3   6   10.58    3.89
   3  -3   6   12.63    4.71
  -3   3  -6   12.33    3.76
  -3   3  -6   12.26    5.45
   3  -3   7    4.23    4.62
   3  -3   7    4.21    4.71
  -3   3  -7    4.25    5.52
  -3   3  -7    4.34    3.66
   3  -3   8    3.44    5.04
   3  -3   8    3.36    4.49
  -3   3  -8    4.64    5.90
  -3   3  -8    3.98    3.67
   3  -3   9   38.00    4.72
  -3   3  -9   35.06    6.20
   3  -3   9   36.47    4.98
  -3   3  -9   40.04    4.17
  -3   3 -10   15.50    5.29
   3  -3  10   20.19    5.93
   3  -3  10   15.31    5.11
  -3   3 -10   18.25    3.59
  -3   3 -11   41.59    5.77
   3  -3  11   47.89    6.51
   3  -3  11   47.48    5.81
  -3   3 -11   47.89    4.87
   3  -3  12    2.40    5.53
   3  -3  12    2.36    4.86
  -3   3 -12    1.63    7.04
   3  -3  13   20.70    6.12
   3  -3  13   21.48    6.71
  -3   3 -13   16.42    6.32
   3  -3  14   15.80    8.24
   3  -3  14   13.72    5.95
  -3   3 -14    8.37    6.63
   3  -3  15    5.80    7.31
   3  -3  15    5.17    7.85
  -3   3 -15    4.97    7.25
  -3   2  -1   73.09    3.80
   3  -2   1   71.66    3.72
  -3   2  -1   68.88    6.29
  -3   2  -2    8.49    5.52
  -3   2  -2   10.55    3.90
   3  -2   2   10.40    2.95
  -3   2  -3  216.01    6.23
  -3   2  -3  188.52    7.22
   3  -2   3  205.04    5.39
   3  -2   3  186.33    9.07
   3  -2   4  241.54    9.10
  -3   2  -4  310.87    7.21
   3  -2   4  295.57    5.95
  -3   2  -4  305.26    8.46
   3  -2   5   20.64    5.36
   3  -2   5   25.02    3.77
  -3   2  -5   26.03    4.13
  -3   2  -5   23.32    4.26
   3  -2   6    8.78    5.36
   3  -2   6   10.58    4.45
  -3   2  -6   10.00    4.12
  -3   2  -6    9.20    4.20
   3  -2   7  175.58    5.95
   3  -2   7  159.50    6.23
  -3   2  -7  170.63    5.67
  -3   2  -7  156.65    6.38
   3  -2   8   59.27    4.71
   3  -2   8   56.86    5.07
  -3   2  -8   51.62    6.34
   3  -2   9    3.53    4.53
   3  -2   9    3.04    4.66
  -3   2  -9    3.27    5.13
   3  -2  10    7.19    5.16
   3  -2  10    4.49    5.81
  -3   2 -10    4.48    5.36
   3  -2  11   29.16    5.25
  -3   2 -11   22.69    6.90
   3  -2  11   27.77    5.63
  -3   2 -12   15.37    5.97
   3  -2  12   17.66    6.75
   3  -2  12   16.15    5.09
  -3   2 -13   18.47    6.32
   3  -2  13   23.50    7.38
   3  -2  13   20.43    6.70
   3  -2  14    8.11    6.54
   3  -2  14    7.62    7.18
  -3   2 -14    3.13    6.83
   3  -2  15   -1.55    8.63
   3  -2  15    2.21    8.03
  -3   2 -15    0.51    8.95
  -3   1  -1   95.08    5.16
  -3   1  -1   90.87    3.84
   3  -1   1   83.68    3.71
  -3   1  -2  266.34    5.44
  -3   1  -2  293.43   12.87
   3  -1   2  262.40    5.17
  -3   1  -3   81.78    4.11
   3  -1   3   86.34    3.84
  -3   1  -4   57.98    4.00
   3  -1   4   63.25    3.74
  -3   1  -5   15.91    3.96
   3  -1   5   14.72    6.77
   3  -1   5   16.27    3.65
   3  -1   6   24.28    3.93
   3  -1   6   22.96    5.87
  -3   1  -6   20.17    4.24
   3  -1   7    1.29    4.04
   3  -1   7    1.52    4.91
  -3   1  -7    0.31    5.39
   3  -1   8   37.47    4.42
   3  -1   8   39.14    5.47
  -3   1  -8   30.50    4.82
   3  -1   9    7.30    4.50
   3  -1   9    6.18    4.72
  -3   1  -9    4.59    5.02
   3  -1  10   51.20    5.00
   3  -1  10   55.54    6.40
  -3   1 -10   43.23    5.64
   3  -1  11  128.21    5.87
  -3   1 -11  109.02    6.24
   3  -1  11  140.17    6.91
   3  -1  12    1.42    5.37
  -3   1 -12    1.45    6.04
   3  -1  12    2.51    6.15
   3  -1  13    3.38    7.03
  -3   1 -13    2.96    6.43
   3  -1  13    1.68    6.75
  -3   1 -14    7.53    6.89
   3  -1  14    9.82    6.37
   3  -1  14    9.71    7.32
  -3   1 -15    1.90    7.35
   3  -1  15    3.89    6.74
   3  -1  15    2.47    7.98
  -3   0   0  593.75    9.77
  -3   0   0  569.18    7.38
   3   0   0  604.80   10.55
   3   0   0  575.57    7.46
  -3   0  -1   84.72    5.34
  -3   0  -1   84.27    3.57
   3   0   1   83.95    3.53
   3   0   1   88.38    4.95
  -3   0  -2  155.94    8.83
  -3   0  -2  176.03    4.50
   3   0   2  177.46    4.44
   3   0   2  188.12    8.44
  -3   0  -3    1.84    3.47
   3   0   3    0.48    3.26
  -3   0  -4   33.36    2.88
   3   0   4   35.94    3.65
  -3   0  -5  335.91    6.01
   3   0   5  294.40   13.64
   3   0   5  373.91    6.23
   3   0   5  376.60   13.64
   3   0   6   60.55    8.11
   3   0   6   74.67    4.17
   3   0   6   84.77    6.53
  -3   0  -6   69.57    4.39
   3   0   7   16.73    3.95
   3   0   7   18.42    5.24
  -3   0  -7   12.51    4.31
   3   0   7   12.76    6.82
   3   0   8   -0.18    4.27
   3   0   8    0.25    5.17
  -3   0  -8    1.61    4.73
   3   0   9   94.47    5.05
   3   0   9  107.83    6.27
  -3   0  -9   84.27    5.40
   3   0  10   39.15    4.89
   3   0  10   46.05    5.66
  -3   0 -10   33.24    5.36
   3   0  11    1.07    4.96
  -3   0 -11    3.43    5.55
   3   0  11    3.46    5.64
   3   0  12    1.90    5.36
  -3   0 -12   -0.50    6.08
   3   0  12    1.15    6.33
   3   0  13   34.21    5.88
  -3   0 -13   30.49    6.73
   3   0  13   40.06    7.14
  -3   0 -14   40.28    7.14
   3   0  14   45.21    6.47
   3   0  14   54.60    7.79
  -3   0 -15    1.27    7.66
   3   0  15    3.64    6.82
   3   0  15    4.14    6.57
  -3  -1   0  702.67    9.52
  -3  -1   0  719.99    8.06
   3   1   0  746.15   10.85
   3   1   0  742.69    8.28
  -3  -1  -1   55.30    4.43
  -3  -1  -1   69.05    3.60
   3   1   1   70.28    2.85
   3   1   1   66.12    4.15
  -3  -1  -2  574.09   11.49
  -3  -1  -2  639.57    7.78
   3   1   2  677.20   11.76
   3   1   2  696.94    8.16
  -3  -1  -3    3.18    3.48
   3   1   3    3.00    4.66
   3   1   3    2.99    3.52
  -3  -1  -3    2.40    6.08
  -3  -1  -4    7.38    3.53
   3   1   4    6.19    4.88
   3   1   4    8.28    3.48
  -3  -1  -5   14.73    3.80
   3   1   5   12.57    5.30
   3   1   5   16.17    3.61
   3   1   6    2.82    5.94
   3   1   6    2.44    2.63
   3   1   6    2.56    4.72
  -3  -1  -6    3.25    3.85
   3   1   7   44.16    6.23
   3   1   7   55.85    4.50
   3   1   7   66.98    5.88
  -3  -1  -7   47.75    4.50
   3   1   8   11.12    7.19
   3   1   8   15.53    4.58
   3   1   8   18.63    5.38
  -3  -1  -8   14.21    4.56
   3   1   9   45.51    4.83
   3   1   9   53.78    5.52
  -3  -1  -9   41.00    3.56
   3   1   9   36.58    7.81
   3   1  10   14.48    4.98
  -3  -1 -10   15.81    5.36
   3   1  10   22.71    5.43
   3   1  10   13.84    7.83
   3   1  11    1.97    5.02
  -3  -1 -11    5.46    5.53
   3   1  11    5.42    5.50
   3   1  11    2.98    7.28
   3   1  12    0.08    5.23
  -3  -1 -12    3.29    6.04
   3   1  12    0.03    6.01
   3   1  12    0.55    7.77
   3   1  13    2.95    5.81
  -3  -1 -13    2.89    6.67
   3   1  13    1.41    6.59
   3   1  13    2.15    8.22
   3   1  14   12.15    6.44
  -3  -1 -14   11.40    7.26
   3   1  14    9.70    7.29
   3   1  14    7.78    8.96
  -3  -2   0    0.43    3.07
  -3  -2   0    0.79    3.20
   3   2   0    0.35    3.65
   3   2   0   -0.33    3.26
  -3  -2  -1   62.14    3.94
  -3  -2  -1   77.54    3.78
   3   2   1   86.95    4.13
   3   2   1   85.23    3.89
  -3  -2  -2  238.97    6.48
  -3  -2  -2  260.11    5.02
   3   2   2  287.36    6.47
   3   2   2  294.25    5.30
  -3  -2  -3   29.66    5.71
  -3  -2  -3   33.34    2.73
   3   2   3   33.34    4.64
   3   2   3   37.56    3.71
  -3  -2  -4    3.90    2.62
   3   2   4    3.34    4.43
   3   2   4    4.08    3.63
  -3  -2  -4    3.53    6.48
  -3  -2  -5    5.28    3.82
   3   2   5    4.92    4.67
   3   2   5    7.82    3.71
   3   2   6  106.52    5.82
   3   2   6  138.14    3.64
  -3  -2  -6  106.30    4.40
   3   2   7   -0.59    5.45
   3   2   7    2.40    3.95
  -3  -2  -7    1.72    4.04
   3   2   8   48.74    6.59
   3   2   8   53.34    3.47
   3   2   8   74.04    6.05
  -3  -2  -8   52.41    4.74
   3   2   9   49.42    6.94
   3   2   9   58.99    5.11
   3   2   9   71.42    6.01
  -3  -2  -9   52.69    5.14
   3   2  10    4.49    6.98
   3   2  10    3.97    4.84
  -3  -2 -10    4.65    3.69
   3   2  10    3.54    5.22
   3   2  11   21.21    7.66
   3   2  11   25.75    5.47
  -3  -2 -11   17.81    5.89
   3   2  11   29.82    5.71
   3   2  12    3.11    7.95
   3   2  12    4.20    5.61
  -3  -2 -12    2.01    6.15
   3   2  12    1.88    6.14
   3   2  13   20.11    9.09
   3   2  13   22.20    6.09
  -3  -2 -13   26.33    6.91
   3   2  13   30.74    6.93
   3   2  14    9.94   10.96
   3   2  14    8.58    6.49
  -3  -2 -14    9.70    7.22
   3   2  14   10.91    7.42
  -3  -3   0  133.61    4.20
  -3  -3   0  172.19    4.28
   3   3   0  189.78    4.78
   3   3   0  184.91    4.40
  -3  -3  -1  160.57    4.76
  -3  -3  -1  195.56    4.51
   3   3   1  215.00    5.16
   3   3   1  225.82    4.74
  -3  -3  -2   21.08    5.02
  -3  -3  -2   25.53    3.57
   3   3   2   25.66    3.58
   3   3   2   28.21    3.61
  -3  -3  -3   95.31    5.35
  -3  -3  -3  100.01    4.12
   3   3   3  102.53    4.55
   3   3   3  115.76    4.23
  -3  -3  -4   75.27    3.09
   3   3   4   80.68    5.09
   3   3   4   93.52    4.09
  -3  -3  -4   74.45    6.40
   3   3   5   48.04    4.92
   3   3   5   56.66    3.01
  -3  -3  -5   46.01    2.95
   3   3   6    5.42    4.88
   3   3   6    5.84    4.00
  -3  -3  -6    5.50    4.00
   3   3   7   45.61    5.76
   3   3   7   59.87    4.44
  -3  -3  -7   50.04    4.39
   3   3   8   65.17    6.38
   3   3   8   77.08    4.78
  -3  -3  -8   70.02    3.65
   3   3   9  156.37    7.76
   3   3   9  196.97    5.72
  -3  -3  -9  165.35    5.61
   3   3  10   91.84    7.59
   3   3  10  109.12    5.87
  -3  -3 -10   93.60    6.01
   3   3  10  147.60    8.26
   3   3  11    2.33    7.64
   3   3  11   -1.33    5.49
  -3  -3 -11   -0.01    4.17
   3   3  11    2.73    5.96
   3   3  12   13.41    8.46
   3   3  12   17.31    5.95
  -3  -3 -12   18.88    6.51
   3   3  12   23.47    6.51
   3   3  13    3.93    8.82
   3   3  13    2.93    6.32
  -3  -3 -13   -2.65    6.81
   3   3  13    2.11    6.86
  -3  -4   0   16.18    3.69
  -3  -4   0   19.57    3.47
   3   4   0   24.10    3.68
   3   4   0   20.77    3.61
  -3  -4  -1   23.65    4.84
  -3  -4  -1   26.13    3.56
   3   4   1   29.32    3.72
   3   4   1   29.65    3.72
  -3  -4  -2   -1.29    4.35
  -3  -4  -2   -0.69    3.45
   3   4   2    1.23    4.44
   3   4   2    0.62    3.63
  -3  -4  -3    0.54    4.71
  -3  -4  -3    0.30    3.56
   3   4   3    1.45    4.50
   3   4   3    0.41    3.67
  -3  -4  -4  119.75    4.25
   3   4   4  126.32    4.70
   3   4   4  143.84    4.49
  -3  -4  -4  119.64    6.82
   3   4   5    3.18    3.85
   3   4   5    5.80    3.86
  -3  -4  -5    2.86    5.05
  -3  -4  -5    4.94    3.77
   3   4   6   13.42    5.08
   3   4   6    9.48    4.17
  -3  -4  -6   11.55    4.21
   3   4   7  151.29    6.67
   3   4   7  194.86    5.31
  -3  -4  -7  151.07    5.03
   3   4   8   21.19    5.08
   3   4   8   25.35    4.73
  -3  -4  -8   23.92    4.75
   3   4   9   53.57    5.85
   3   4   9   69.37    5.20
  -3  -4  -9   52.17    5.14
   3   4  10   15.80    7.34
   3   4  10   19.66    5.45
  -3  -4 -10   18.56    5.54
   3   4  11   -1.60    7.85
   3   4  11    3.40    5.76
  -3  -4 -11    0.76    6.02
   3   4  11    1.27    6.66
   3   4  12    0.42    8.54
   3   4  12    1.43    6.13
  -3  -4 -12    2.53    6.48
   3   4  12    4.19    7.07
   3   4  13    9.77    9.10
   3   4  13   14.26    6.69
   3   4  13   14.83    7.72
  -3  -5   0   24.69    3.98
  -3  -5   0   33.82    3.80
   3   5   0   35.25    3.68
   3   5   0   37.64    4.10
  -3  -5  -1   32.60    4.32
  -3  -5  -1   37.52    3.83
   3   5   1   46.16    4.90
   3   5   1   49.04    4.13
  -3  -5  -2   31.88    4.78
  -3  -5  -2   34.07    3.87
   3   5   2   41.59    4.12
   3   5   2   42.70    4.10
  -3  -5  -3  108.02    5.55
  -3  -5  -3  107.31    4.35
   3   5   3  122.72    5.38
   3   5   3  131.64    4.52
   3   5   4   -1.55    4.79
   3   5   4    1.07    3.78
  -3  -5  -4    1.07    6.34
  -3  -5  -4    1.36    3.89
   3   5   5   15.67    4.35
   3   5   5   23.08    4.06
  -3  -5  -5   16.41    6.91
  -3  -5  -5   16.31    3.98
   3   5   6  340.53    6.67
   3   5   6  406.34    5.53
  -3  -5  -6  344.34    5.88
   3   5   7  254.26    6.38
   3   5   7  321.10    6.07
  -3  -5  -7  255.65    5.79
   3   5   8   14.77    5.05
   3   5   8   15.57    4.92
  -3  -5  -8   17.33    4.87
   3   5   9    5.77    6.76
   3   5   9    9.14    5.35
  -3  -5  -9    6.18    5.26
   3   5  10    6.57    7.30
   3   5  10   12.38    5.59
  -3  -5 -10    7.40    5.70
   3   5  11   12.84    8.08
   3   5  11   12.43    6.22
  -3  -5 -11   12.37    6.11
   3   5  12   12.16    8.78
   3   5  12   19.44    6.71
  -3  -5 -12   12.50    6.86
   3   5  12   20.75    8.46
  -3  -6   0   35.71    4.58
  -3  -6   0   49.84    4.16
   3   6   0   49.16    4.20
   3   6   0   62.87    4.51
  -3  -6  -1    9.82    4.06
  -3  -6  -1    7.71    4.60
   3   6   1    9.34    3.95
   3   6   1   14.48    4.31
  -3  -6  -2   75.91    4.36
  -3  -6  -2   70.05    5.32
   3   6   2   80.02    4.46
   3   6   2   93.70    4.77
  -3  -6  -3   53.05    4.36
  -3  -6  -3   49.57    5.52
   3   6   3   56.37    5.28
   3   6   3   64.43    4.42
   3   6   4   34.36    4.38
   3   6   4   41.99    4.46
  -3  -6  -4   29.95    4.34
  -3  -6  -4   28.75    5.78
   3   6   5    2.40    4.52
   3   6   5    3.89    4.22
  -3  -6  -5    3.63    4.56
  -3  -6  -5    3.61    6.08
   3   6   6  162.28    5.55
   3   6   6  192.77    5.72
  -3  -6  -6  162.60    5.64
   3   6   7   76.94    6.51
   3   6   7   94.64    5.19
  -3  -6  -7   78.99    5.21
   3   6   8    1.36    5.36
   3   6   8    1.99    5.18
  -3  -6  -8   -1.35    5.32
   3   6   9    3.96    5.72
   3   6   9    5.01    5.64
  -3  -6  -9    1.92    4.08
   3   6  10   11.08    7.72
   3   6  10    8.26    5.93
  -3  -6 -10    5.89    4.36
  -3  -7   0   65.29    4.50
  -3  -7   0   57.96    4.89
   3   7   0   78.04    4.48
   3   7   0   90.58    5.15
  -3  -7  -1   47.50    4.32
  -3  -7  -1   45.87    5.17
   3   7   1   56.74    4.48
   3   7   1   61.87    4.86
  -3  -7  -2    8.31    4.33
  -3  -7  -2    6.60    5.29
   3   7   2    6.41    4.30
   3   7   2    7.99    4.69
  -3  -7  -3    7.90    5.63
   3   7   3    8.32    4.41
   3   7   3   11.30    4.70
  -3  -7  -3    8.70    3.09
   3   7   4   62.55    4.89
   3   7   4   78.53    4.92
  -3  -7  -4   64.22    4.81
  -3  -7  -4   59.44    6.29
   3   7   5   36.03    4.92
   3   7   5   41.55    4.87
  -3  -7  -5   33.67    4.92
  -3  -7  -5   35.03    6.56
   3   7   6    2.80    5.13
   3   7   6    3.22    4.92
  -3  -7  -6    1.60    5.15
   3   7   7   26.07    5.46
   3   7   7   29.02    5.23
  -3  -7  -7   17.44    5.45
   3   7   8   10.09    5.85
   3   7   8   12.76    5.43
  -3  -7  -8    9.31    5.69
   3   7   9    8.71    6.19
   3   7   9    9.02    6.11
  -3  -7  -9    8.69    6.15
  -3  -8   0   10.62    4.49
  -3  -8   0   11.12    5.28
   3   8   0   15.07    4.54
   3   8   0   20.19    5.40
  -3  -8  -1    1.39    5.37
   3   8   1    0.87    4.44
   3   8   1    2.49    5.38
  -3  -8  -1    1.96    4.60
  -3  -8  -2  194.21    6.69
   3   8   2  232.87    5.82
   3   8   2  282.63    6.56
  -3  -8  -2  200.34    5.48
   3   8   3   69.90    5.03
   3   8   3   79.44    5.47
  -3  -8  -3   54.50    5.02
  -3  -8  -3   54.05    6.24
   3   8   4   39.61    6.12
   3   8   4   41.09    5.21
  -3  -8  -4   39.27    5.22
  -3  -8  -4   36.37    6.61
   3   8   5   20.58    5.29
   3   8   5   22.44    5.12
  -3  -8  -5   21.02    5.43
  -3  -8  -5   18.87    8.48
   3   8   6    0.79    5.47
   3   8   6    5.27    5.24
  -3  -8  -6   -2.34    5.58
   3   8   7   -1.26    5.91
   3   8   7    0.94    5.45
  -3  -8  -7    5.50    5.98
  -3  -9   0   -0.14    5.88
   3   9   0   -0.05    4.83
   3   9   0    3.01    5.91
  -3  -9   0    1.47    4.87
  -3  -9  -1   12.76    6.25
   3   9   1   18.04    5.04
   3   9   1   24.96    6.08
  -3  -9  -1   16.13    5.09
  -3  -9  -2    0.39    6.20
   3   9   2    1.76    5.11
   3   9   2    1.89    5.84
  -3  -9  -2    0.60    5.22
   3   9   3   38.08    5.47
   3   9   3   46.93    5.90
  -3  -9  -3   35.97    5.52
  -3  -9  -3   34.55    6.75
   3   9   4   -0.65    5.50
   3   9   4    1.28    5.71
  -3  -9  -4   -0.21    8.60
  -4  12  -1   -0.12    6.08
   4 -12   1    0.54   11.78
  -4  12  -1    0.90    7.81
   4 -12   1    3.38    6.63
  -4  12  -2    4.38    5.73
   4 -12   2    8.50    6.52
   4 -12   3    9.81    6.81
  -4  12  -3   13.85    5.76
   4 -12   4   31.18    7.05
  -4  12  -4   24.19    5.58
   4 -12   5   -1.78    7.08
  -4  12  -5    1.41    5.61
  -4  11  -1    9.36    3.75
  -4  11  -1   11.95    7.90
   4 -11   1   10.73    9.04
   4 -11   1   10.53    6.10
  -4  11  -2   36.24    5.35
   4 -11   2   30.74    6.29
   4 -11   3   55.82    6.47
  -4  11  -3   64.25    5.39
   4 -11   4    1.49    6.28
  -4  11  -4    1.82    5.09
   4 -11   5   12.23    6.53
  -4  11  -5   16.99    5.15
   4 -11   6   69.77    6.78
  -4  11  -6   84.76    4.20
   4 -11   7    2.75    6.74
  -4  11  -7    9.50    5.14
   4 -11   8    0.17    6.84
  -4  11  -8    3.19    5.22
  -4  10  -1    9.24    5.01
  -4  10  -1    9.81    7.80
   4 -10   1    7.73    7.56
   4 -10   1    9.42    5.70
  -4  10  -2   16.99    4.79
   4 -10   2   14.50    5.80
   4 -10   3    1.22    5.84
  -4  10  -3    3.35    4.99
   4 -10   4   93.56    6.20
  -4  10  -4  119.01    5.33
   4 -10   5   16.14    5.88
  -4  10  -5   25.64    4.74
   4 -10   6    4.01    5.86
  -4  10  -6   -1.63    4.81
   4 -10   7   15.30    6.24
  -4  10  -7   17.40    4.88
   4 -10   8   25.95    6.36
  -4  10  -8   41.44    4.95
   4 -10   9    8.07    6.58
  -4  10  -9    9.62    4.88
  -4   9  -1   36.64    7.79
  -4   9  -1   29.40    3.37
   4  -9   1   25.81    6.63
   4  -9   1   31.44    5.48
   4  -9   2   -0.21    5.33
  -4   9  -2    4.13    4.49
  -4   9  -2    2.27    9.64
  -4   9  -2    3.42   11.23
   4  -9   3   28.74    5.52
  -4   9  -3   34.79    4.58
   4  -9   4   41.84    5.44
  -4   9  -4   55.17    4.61
   4  -9   5   18.68    5.40
  -4   9  -5   25.65    4.45
   4  -9   6    6.78    5.43
  -4   9  -6    8.91    4.44
   4  -9   7    3.48    5.72
  -4   9  -7    6.03    4.39
   4  -9   8    1.64    5.78
  -4   9  -8    2.81    4.44
   4  -9   9   12.47    6.01
  -4   9  -9   12.76    4.42
   4  -9  10    5.33    6.37
  -4   9 -10    1.03    4.42
   4  -9  11   -0.78    6.49
  -4   9 -11   -0.14    4.43
  -4   8  -1  203.90    5.77
   4  -8   1  156.64    7.38
  -4   8  -1  197.19    8.36
   4  -8   1  184.91    6.05
   4  -8   2  284.06    6.57
  -4   8  -2  375.97   13.82
  -4   8  -2  321.27    6.65
  -4   8  -2  437.67   15.10
   4  -8   3   83.06    5.44
  -4   8  -3  100.05    4.80
   4  -8   4   64.16    6.41
  -4   8  -4   70.30    4.49
   4  -8   5    1.62    5.11
  -4   8  -5    3.23    4.14
   4  -8   6    2.19    5.30
  -4   8  -6    3.77    4.08
   4  -8   7   52.11    5.59
  -4   8  -7   58.05    4.33
   4  -8   8   23.62    5.58
  -4   8  -8   27.66    4.99
   4  -8   9   45.74    5.87
  -4   8  -9   56.79    4.30
   4  -8  10    4.80    5.93
  -4   8 -10    7.63    4.05
   4  -8  11    0.08    7.46
  -4   8 -11    1.55    4.01
   4  -8  12   -1.03    6.46
  -4   8 -12   -0.72    4.13
  -4   7  -1    2.49    4.39
  -4   7  -1    1.38    6.45
  -4   7  -1    1.11    4.84
   4  -7   1    1.92    4.97
   4  -7   2    2.08    4.92
  -4   7  -2    5.48    4.21
  -4   7  -2    3.11    7.00
  -4   7  -2    4.87    7.37
   4  -7   3   35.52    4.96
  -4   7  -3   44.53    4.28
   4  -7   4    7.57    4.88
  -4   7  -4    7.19    3.90
   4  -7   5    7.02    4.85
  -4   7  -5    9.60    3.81
   4  -7   6    3.71    5.93
  -4   7  -6    1.50    3.68
   4  -7   7    5.69    4.89
  -4   7  -7    6.33    3.64
   4  -7   8    0.42    6.26
  -4   7  -8    0.76    3.54
   4  -7   9    3.94    5.34
  -4   7  -9    1.43    4.38
  -4   7 -10   28.36    4.62
   4  -7  10   25.26    5.61
   4  -7  11   -0.12    7.09
  -4   7 -11    1.74    3.80
   4  -7  12    1.90    5.99
  -4   7 -12    1.83    4.76
   4  -7  13    5.34    8.24
  -4   7 -13    4.62    5.25
  -4   6  -1    7.23    6.51
  -4   6  -1    8.59    4.27
  -4   6  -1    7.77    4.21
   4  -6   1    5.77    4.78
  -4   6  -2   70.65    4.52
  -4   6  -2   90.94    6.64
  -4   6  -2   60.70    7.00
   4  -6   2   66.55    5.18
   4  -6   3   45.10    4.90
  -4   6  -3   47.24    4.16
  -4   6  -3   56.96    7.56
  -4   6  -3   41.62    7.73
   4  -6   4    3.22    4.56
  -4   6  -4    4.42    3.69
  -4   6  -4    4.27    9.95
  -4   6  -4    3.02    9.60
   4  -6   5   51.42    6.02
  -4   6  -5   62.03    4.76
   4  -6   6   18.64    4.92
  -4   6  -6   25.31    4.38
   4  -6   7   25.50    5.97
  -4   6  -7   28.10    4.24
  -4   6  -8    6.73   11.32
   4  -6   8    7.68    5.00
  -4   6  -8    6.80    4.08
   4  -6   8    6.39    7.13
   4  -6   9   76.21    6.59
  -4   6  -9   69.79   10.34
  -4   6  -9   79.93    4.62
   4  -6   9   70.39    6.69
  -4   6 -10   22.31    9.27
   4  -6  10   24.30    5.32
  -4   6 -10   24.22    3.67
   4  -6  10   22.94    6.10
  -4   6 -11   24.62    9.72
   4  -6  11   27.27    6.73
   4  -6  11   25.89    6.08
  -4   6 -11   25.45    4.60
  -4   6 -12    3.96    3.90
   4  -6  12    2.53    5.81
   4  -6  12    2.53    6.53
  -4   6 -12    1.88    8.95
   4  -6  13    4.17    6.29
   4  -6  13   -0.09    7.53
  -4   6 -13   -0.12    5.14
  -4   6 -13    1.47    9.66
  -4   5  -1   51.02    4.59
  -4   5  -1   52.35    6.10
  -4   5  -1   60.37    4.72
   4  -5   1   50.58    4.98
  -4   5  -2   14.05    4.06
  -4   5  -2   16.98    4.70
  -4   5  -2   12.69    5.60
   4  -5   2   12.81    4.66
   4  -5   3   30.10    5.66
  -4   5  -3   27.37    5.58
  -4   5  -3   31.73    3.91
  -4   5  -3   39.42    5.17
   4  -5   4   74.94    5.93
  -4   5  -4  102.15    7.40
  -4   5  -4   81.04    4.75
  -4   5  -4   64.40    6.64
   4  -5   5  135.50    6.37
  -4   5  -5  151.01    5.16
   4  -5   5  141.32    6.23
  -4   5  -5  155.00    8.14
   4  -5   6   13.03    5.66
  -4   5  -6   15.23    3.95
  -4   5  -6   17.69    7.01
   4  -5   6   13.95    4.65
   4  -5   7  119.75    6.39
  -4   5  -7  124.96    8.32
  -4   5  -7  129.32    4.68
   4  -5   7  116.18    5.59
   4  -5   8    0.82    5.83
  -4   5  -8    0.70    7.37
  -4   5  -8    0.98    3.98
   4  -5   8    1.57    4.83
  -4   5  -9   72.85    8.06
   4  -5   9   68.72    6.35
   4  -5   9   77.02    5.35
  -4   5  -9   79.28    3.96
   4  -5  10   38.47    5.21
   4  -5  10   47.72    5.54
  -4   5 -10   49.44    4.59
  -4   5 -10   41.25    7.12
   4  -5  11    6.33    5.26
   4  -5  11    7.71    5.80
  -4   5 -11    9.28    4.58
  -4   5 -11    8.73    7.24
   4  -5  12   42.97    7.00
   4  -5  12   46.34    6.69
  -4   5 -12   47.53    4.45
  -4   5 -12   41.39    7.86
   4  -5  13   30.36    7.44
   4  -5  13   30.14    7.21
  -4   5 -13   30.75    8.52
  -4   5 -13   39.08    4.57
   4  -5  14   29.86    6.78
   4  -5  14   33.53    7.90
  -4   5 -14   29.72    9.22
  -4   4  -1   12.29    5.37
  -4   4  -1   13.26    3.39
  -4   4  -1   11.76    4.00
  -4   4  -2   23.45    5.04
  -4   4  -2   28.67    3.73
  -4   4  -2   19.66    4.65
   4  -4   2   24.61    5.73
  -4   4  -3   36.38    3.96
  -4   4  -3   43.34    4.16
   4  -4   3   43.66    4.53
   4  -4   3   38.03    4.96
   4  -4   4   19.53    5.79
  -4   4  -4   25.94    5.57
  -4   4  -4   21.25    4.24
   4  -4   4   20.02    4.08
  -4   4  -5    4.32    5.35
   4  -4   5    3.57    5.43
  -4   4  -5    4.21    3.81
   4  -4   5    3.63    3.82
   4  -4   6    4.00    5.42
  -4   4  -6    3.79    3.79
   4  -4   6    3.45    3.98
  -4   4  -6    4.85    5.62
   4  -4   7  175.28    6.78
   4  -4   7  189.47    5.75
  -4   4  -7  204.60    5.60
  -4   4  -7  211.25    7.59
   4  -4   8    2.04    5.41
   4  -4   8    3.26    4.61
  -4   4  -8    4.35    6.51
  -4   4  -8    3.31    3.92
   4  -4   9  186.13    7.26
  -4   4  -9  199.22    8.18
   4  -4   9  217.07    6.98
  -4   4  -9  228.03    6.19
   4  -4  10    6.81    5.83
  -4   4 -10    5.59    7.13
   4  -4  10    9.17    5.56
  -4   4 -10    9.46    4.42
  -4   4 -11    9.28    7.29
   4  -4  11    7.91    5.03
   4  -4  11   11.78    6.09
  -4   4 -11    7.69    3.99
  -4   4 -12   46.03    8.05
   4  -4  12   48.25    6.94
   4  -4  12   54.64    6.91
   4  -4  13    2.06    6.99
   4  -4  13    1.93    7.16
  -4   4 -13    1.64    8.13
   4  -4  14    8.17    7.86
   4  -4  14   10.72    7.83
  -4   4 -14    6.45    7.28
  -4   3  -1   19.52    5.58
  -4   3  -1   21.88    3.89
   4  -3   1   21.71    3.31
  -4   3  -2   86.08    5.98
  -4   3  -2   96.59    4.71
   4  -3   2   90.06    4.48
  -4   3  -3   29.08    5.06
  -4   3  -3   35.09    4.53
   4  -3   3   30.26    3.24
  -4   3  -4   18.71    4.03
  -4   3  -4   17.99    4.49
   4  -3   4   16.25    3.11
   4  -3   4   16.97    5.76
   4  -3   5   15.10    6.55
  -4   3  -5   18.02    5.11
  -4   3  -5   17.90    4.42
   4  -3   5   15.00    3.89
   4  -3   6  198.21    8.95
   4  -3   6  234.40    6.01
  -4   3  -6  243.86    7.11
  -4   3  -6  241.95    7.15
   4  -3   7   91.70    7.05
   4  -3   7  104.67    4.49
  -4   3  -7  112.93    5.52
  -4   3  -7  105.15    6.45
   4  -3   8   12.47    6.36
   4  -3   8   12.89    4.14
  -4   3  -8   13.26    4.82
  -4   3  -8   12.86    5.16
   4  -3   9    0.36    6.41
   4  -3   9    0.38    4.33
  -4   3  -9   -0.05    5.49
   4  -3  10   97.08    7.43
   4  -3  10  104.92    5.41
  -4   3 -10  107.96    7.72
   4  -3  11    6.08    5.97
  -4   3 -11    5.04    7.70
   4  -3  11    6.66    6.21
  -4   3 -12    1.31    6.54
   4  -3  12    3.98    6.49
   4  -3  12    0.93    6.67
  -4   3 -13    2.11    6.71
   4  -3  13    1.84    6.96
   4  -3  13    3.50    5.99
  -4   3 -14   71.08    9.27
   4  -3  14   65.80    8.36
   4  -3  14   82.42    7.04
  -4   2  -1   14.27    3.55
   4  -2   1   13.31    2.90
  -4   2  -1   12.56    5.56
  -4   2  -2  421.12   12.29
  -4   2  -2  460.25    6.96
   4  -2   2  437.82    6.40
  -4   2  -3  507.82    7.46
  -4   2  -3  455.23   13.07
   4  -2   3  494.32    6.75
  -4   2  -4   -0.23    3.75
   4  -2   4    0.71    3.88
  -4   2  -5   45.65    4.30
   4  -2   5   48.24    3.70
   4  -2   6   14.13    3.73
  -4   2  -6   11.58    4.35
   4  -2   7  241.67   11.50
   4  -2   7  281.21    6.06
  -4   2  -7  272.62    6.32
   4  -2   8  357.37   10.95
   4  -2   8  414.64    7.56
  -4   2  -8  401.30    7.57
   4  -2   9   78.29    7.17
   4  -2   9   88.93    4.88
  -4   2  -9   83.78    5.83
   4  -2  10   95.49    7.65
   4  -2  10  106.54    5.37
  -4   2 -10   96.78    6.32
   4  -2  11   -0.41    6.65
   4  -2  11    2.10    5.10
  -4   2 -11    0.80    7.63
   4  -2  12   16.95    7.54
   4  -2  12   19.28    5.58
  -4   2 -12   20.18    6.83
  -4   2 -13    0.31    7.04
   4  -2  13    4.36    6.04
   4  -2  13    3.12    8.38
  -4   2 -14   -0.71    7.36
   4  -2  14    1.56    6.63
   4  -2  14    4.63    9.02
  -4   1  -1  406.68    6.10
  -4   1  -1  443.79    9.05
   4  -1   1  395.40    5.86
  -4   1  -2  121.25    4.04
  -4   1  -2  127.03    7.76
   4  -1   2  115.90    3.78
  -4   1  -3   33.33    3.56
   4  -1   3   32.92    3.32
  -4   1  -4   18.70    3.69
   4  -1   4   21.31    3.45
  -4   1  -5    7.69    3.80
   4  -1   5    9.22    3.53
  -4   1  -6   20.27    4.31
   4  -1   6   21.46    3.82
   4  -1   7   28.03    4.12
  -4   1  -7   25.49    4.42
   4  -1   8    0.42   13.24
   4  -1   8    0.17   11.02
   4  -1   8    0.08    4.06
  -4   1  -8    0.16    4.70
   4  -1   9   30.02    8.06
   4  -1   9   34.62    4.65
  -4   1  -9   29.45    5.25
   4  -1   9   25.69   10.80
   4  -1  10   18.71    4.82
   4  -1  10   16.63    7.62
  -4   1 -10   15.13    5.73
   4  -1  11    4.23    5.07
   4  -1  11    4.38    7.82
  -4   1 -11    0.84    6.13
   4  -1  12   79.33    7.05
   4  -1  12   84.21    9.29
  -4   1 -12   68.78    6.84
   4  -1  13   -1.14    5.96
  -4   1 -13    0.48    7.01
   4  -1  13   -0.42    8.38
  -4   1 -14   18.63    7.31
   4  -1  14   22.68    6.62
   4  -1  14   19.81    8.25
  -4   0   0  364.47    7.21
  -4   0   0  314.80    5.14
   4   0   0  371.46    7.94
   4   0   0  314.51    5.06
  -4   0  -1   -0.33    3.75
  -4   0  -1    0.85    3.15
   4   0   1    1.09    3.58
   4   0   1   -0.57    3.10
  -4   0  -2  471.35   10.75
  -4   0  -2  529.88    6.81
   4   0   2  548.10    6.77
  -4   0  -3    0.61    3.38
   4   0   3   -0.46    3.20
  -4   0  -4  193.20    4.76
   4   0   4  202.75    4.68
  -4   0  -5  591.91    7.59
   4   0   5  676.50    8.25
  -4   0  -6  353.36    6.14
   4   0   6  382.37    6.30
   4   0   7    3.81    4.18
  -4   0  -7    7.13    4.22
   4   0   8   74.32    4.59
  -4   0  -8   65.53    4.85
   4   0   9   10.06   10.07
   4   0   9   12.19    4.44
   4   0   9   12.88    8.44
  -4   0  -9   14.86    4.99
   4   0  10   15.25   10.57
   4   0  10   19.66    4.82
   4   0  10   19.84    8.38
  -4   0 -10   16.40    5.46
   4   0  11   49.83   10.89
   4   0  11   52.58    5.43
   4   0  11   62.81    9.03
  -4   0 -11   54.64    6.26
   4   0  12   11.30    9.68
   4   0  12   13.30    5.76
   4   0  12   13.59    8.82
  -4   0 -12   11.16    6.75
   4   0  13    5.21   10.45
   4   0  13    7.52    5.90
  -4   0 -13    2.08    7.00
   4   0  13    8.73    8.82
   4   0  14    0.97   12.54
   4   0  14    1.15    6.50
  -4   0 -14    5.83    7.64
   4   0  14    2.41    9.69
  -4  -1   0    6.73    3.40
  -4  -1   0    7.50    3.15
   4   1   0    8.19    3.43
   4   1   0    7.28    3.10
  -4  -1  -1   95.21    4.83
  -4  -1  -1  109.01    3.86
   4   1   1  120.48    4.88
   4   1   1  113.10    3.88
  -4  -1  -2    1.01    4.75
  -4  -1  -2    0.29    3.39
   4   1   2    0.39    3.73
   4   1   2    0.30    3.35
  -4  -1  -3   54.90    7.18
  -4  -1  -3   58.65    3.73
   4   1   3   65.29    5.28
   4   1   3   60.92    3.72
  -4  -1  -4    5.27    3.61
   4   1   4    6.23    2.43
   4   1   4    6.72    5.69
  -4  -1  -5  162.42    3.70
   4   1   5  191.18    4.65
   4   1   5  196.73   10.22
  -4  -1  -6  112.83    4.45
   4   1   6  127.33   10.57
   4   1   6  121.66    4.45
   4   1   6  151.16   11.25
   4   1   7    4.72    8.23
   4   1   7    6.64    3.99
   4   1   7    5.41    8.16
  -4  -1  -7    3.04    4.05
   4   1   8   63.21    8.97
   4   1   8   73.49    4.56
   4   1   8   89.56    9.48
  -4  -1  -8   71.78    4.87
   4   1   9   33.97    8.79
   4   1   9   41.04    4.73
   4   1   9   48.41    8.52
  -4  -1  -9   31.76    5.17
   4   1  10   17.05    9.77
   4   1  10   21.85    4.94
   4   1  10   23.48    7.94
  -4  -1 -10   15.76    5.40
   4   1  11   -1.14    9.85
   4   1  11    1.01    5.24
   4   1  11    0.98    8.42
  -4  -1 -11    2.25    6.01
   4   1  12   22.56    9.90
   4   1  12   24.21    5.86
   4   1  12   34.92    9.52
  -4  -1 -12   32.33    6.71
   4   1  13    5.20   10.31
   4   1  13    4.63    6.10
  -4  -1 -13    7.32    7.06
   4   1  13    8.47   10.06
  -4  -2   0  181.99    4.63
  -4  -2   0  207.67    4.41
   4   2   0  230.69    5.54
   4   2   0  216.33    4.54
  -4  -2  -1    0.07    4.06
  -4  -2  -1   -0.72    3.48
   4   2   1    0.70    3.79
   4   2   1    1.37    3.41
  -4  -2  -2   28.51    5.24
  -4  -2  -2   33.08    3.61
   4   2   2   35.05    4.36
   4   2   2   33.98    3.62
  -4  -2  -3    0.90    6.71
  -4  -2  -3    1.36    3.52
   4   2   3    1.32    4.30
   4   2   3    1.41    3.46
  -4  -2  -4   83.92    4.00
   4   2   4  100.06    5.56
   4   2   4   90.55    4.06
  -4  -2  -4   77.98    6.81
  -4  -2  -5    2.59    3.69
   4   2   5    3.49    5.62
   4   2   5    1.98    3.67
   4   2   6   44.65    6.27
   4   2   6   43.00    3.98
  -4  -2  -6   36.50    4.02
   4   2   7  105.03    7.07
   4   2   7  116.98    4.55
  -4  -2  -7   94.48    3.41
   4   2   8   19.03    7.35
   4   2   8   21.12    4.51
   4   2   8   27.50    6.34
  -4  -2  -8   22.11    4.47
   4   2   9    2.81    6.83
   4   2   9    6.61    4.64
   4   2   9    3.80    7.13
  -4  -2  -9    6.29    4.88
   4   2  10   39.84    9.02
   4   2  10   47.01    5.32
   4   2  10   59.51    7.81
  -4  -2 -10   39.90    5.67
   4   2  11    3.19    9.28
   4   2  11    4.74    3.90
   4   2  11    7.18    7.60
  -4  -2 -11    4.48    6.00
   4   2  12   31.72    9.45
   4   2  12   34.74    5.97
  -4  -2 -12   35.28    6.64
   4   2  12   46.41    8.80
   4   2  13   20.89   10.24
   4   2  13   27.12    6.44
  -4  -2 -13   29.06    7.14
   4   2  13   25.18    9.47
  -4  -3   0   43.34    3.73
  -4  -3   0   51.84    3.61
   4   3   0   60.48    3.74
   4   3   0   57.68    2.89
  -4  -3  -1   65.50    4.17
  -4  -3  -1   78.59    3.92
   4   3   1   91.80    4.17
   4   3   1   90.98    3.10
  -4  -3  -2   61.61    4.70
  -4  -3  -2   73.10    3.93
   4   3   2   79.11    4.22
   4   3   2   73.34    3.97
  -4  -3  -3  277.38    7.07
  -4  -3  -3  282.49    5.06
   4   3   3  327.49    7.32
   4   3   3  320.71    5.36
  -4  -3  -4  234.69    4.81
   4   3   4  275.38    7.08
   4   3   4  265.23    4.29
  -4  -3  -4  240.35    8.24
  -4  -3  -5   95.60    4.21
   4   3   5  112.67    5.88
   4   3   5  110.39    4.23
   4   3   6   42.12    6.19
   4   3   6   44.69    4.10
  -4  -3  -6   39.33    4.09
   4   3   7   42.87    5.64
   4   3   7   48.70    4.31
  -4  -3  -7   39.68    3.14
   4   3   8   21.13    6.65
   4   3   8   25.72    4.61
  -4  -3  -8   15.58    4.67
   4   3   9    1.95    7.01
   4   3   9    2.68    4.89
   4   3   9    2.67    6.28
  -4  -3  -9    3.49    5.30
   4   3  10   56.97    8.16
   4   3  10   67.18    4.14
   4   3  10   87.87    8.42
  -4  -3 -10   59.50    5.86
   4   3  11    7.18    8.40
   4   3  11    8.55    5.69
  -4  -3 -11    9.63    6.19
   4   3  11   11.00    7.74
   4   3  12   26.15    9.37
   4   3  12   36.18    6.30
  -4  -3 -12   31.07    6.70
   4   3  12   40.63    8.84
  -4  -4   0    2.05    3.84
  -4  -4   0    5.55    3.66
   4   4   0    4.16    3.68
   4   4   0    4.02    3.75
  -4  -4  -1    9.73    4.20
  -4  -4  -1   10.27    3.67
   4   4   1   13.04    4.70
   4   4   1   14.07    3.85
  -4  -4  -2   37.99    4.83
  -4  -4  -2   43.45    3.78
   4   4   2   46.69    4.16
   4   4   2   43.74    3.92
  -4  -4  -3   32.41    5.30
  -4  -4  -3   32.34    3.78
   4   4   3   36.53    4.21
   4   4   3   35.77    2.89
  -4  -4  -4   15.54    3.82
   4   4   4   17.08    5.20
   4   4   4   13.74    3.84
  -4  -4  -4   14.71    6.76
  -4  -4  -5   60.92    4.09
   4   4   5   72.16    5.56
   4   4   5   69.21    4.14
  -4  -4  -5   64.54    7.49
   4   4   6   11.33    5.53
   4   4   6   12.27    4.09
  -4  -4  -6   11.26    4.05
   4   4   7   -1.00    5.81
   4   4   7   -1.69    4.40
  -4  -4  -7   -3.57    4.35
   4   4   8   98.55    6.71
   4   4   8  115.66    5.16
  -4  -4  -8   88.02    4.99
   4   4   9   20.71    6.56
   4   4   9   27.58    5.22
  -4  -4  -9   20.61    5.21
   4   4  10   51.78    8.45
   4   4  10   60.47    5.90
  -4  -4 -10   47.90    5.90
   4   4  11    2.55    8.65
   4   4  11    1.33    6.11
  -4  -4 -11   -2.21    6.35
   4   4  11    1.57    7.42
  -4  -5   0   11.01    4.19
  -4  -5   0   15.30    3.88
   4   5   0   15.61    3.91
   4   5   0   16.54    4.09
  -4  -5  -1    0.78    4.55
  -4  -5  -1   -1.25    4.03
   4   5   1    0.96    4.01
   4   5   1    0.73    4.18
  -4  -5  -2   12.19    4.99
  -4  -5  -2   12.71    4.19
   4   5   2   18.42    4.97
   4   5   2   20.03    4.40
  -4  -5  -3  320.96    8.38
  -4  -5  -3  338.93    5.62
   4   5   3  389.34    6.91
   4   5   3  416.43    5.59
  -4  -5  -4   88.14    4.31
   4   5   4   99.94    4.97
   4   5   4  105.60    3.54
  -4  -5  -4   95.28    6.29
   4   5   5   20.10    4.66
   4   5   5   25.44    4.25
  -4  -5  -5   21.05    7.79
  -4  -5  -5   16.65    4.28
   4   5   6   40.68    5.01
   4   5   6   44.25    3.26
  -4  -5  -6   36.22    4.39
   4   5   7   19.18    6.11
   4   5   7   20.06    4.68
  -4  -5  -7   18.84    3.34
   4   5   8    1.19    6.47
   4   5   8    1.06    4.81
  -4  -5  -8    1.12    4.85
   4   5   9   11.32    6.88
   4   5   9   17.11    5.39
  -4  -5  -9   16.11    5.41
   4   5  10   39.50    7.80
   4   5  10   45.85    6.07
  -4  -5 -10   35.28    4.27
  -4  -6   0   12.44    4.76
  -4  -6   0   15.06    4.16
   4   6   0   16.21    4.26
   4   6   0   20.31    4.62
  -4  -6  -1    1.55    4.89
  -4  -6  -1    0.72    4.24
   4   6   1    0.87    4.26
   4   6   1    0.92    4.70
  -4  -6  -2    0.88    5.32
  -4  -6  -2    0.81    4.32
   4   6   2   -1.70    4.32
   4   6   2    2.15    4.55
  -4  -6  -3   23.31    5.90
  -4  -6  -3   25.42    4.28
   4   6   3   27.05    4.51
   4   6   3   30.61    4.66
   4   6   4   23.45    5.77
   4   6   4   22.60    4.49
  -4  -6  -4   20.87    6.45
  -4  -6  -4   16.44    3.12
   4   6   5   11.33    4.78
   4   6   5    9.26    3.34
  -4  -6  -5   10.98    6.68
  -4  -6  -5    8.40    4.70
   4   6   6    1.04    6.07
   4   6   6    1.97    4.51
  -4  -6  -6    1.96    4.72
   4   6   7    5.29    6.43
   4   6   7    7.94    3.48
  -4  -6  -7    8.28    4.99
   4   6   8    7.49    7.02
   4   6   8   10.88    5.19
  -4  -6  -8    8.59    5.42
   4   6   9    7.31    7.43
   4   6   9    6.51    5.63
  -4  -6  -9    8.68    5.89
  -4  -7   0   13.23    4.52
  -4  -7   0   11.92    5.15
   4   7   0   11.23    4.50
   4   7   0   16.49    5.06
  -4  -7  -1    7.58    4.51
  -4  -7  -1    3.29    5.50
   4   7   1    8.78    4.43
   4   7   1   11.84    5.23
  -4  -7  -2   -1.65    4.46
  -4  -7  -2    2.49    7.13
   4   7   2    0.37    4.61
   4   7   2    1.44    4.96
  -4  -7  -3   16.03    6.42
   4   7   3   19.04    4.96
   4   7   3   18.23    3.64
  -4  -7  -3   16.02    4.69
   4   7   4   31.60    6.26
   4   7   4   33.59    5.00
  -4  -7  -4   27.42    4.85
  -4  -7  -4   29.67    6.76
   4   7   5   57.21    6.67
   4   7   5   55.56    5.11
  -4  -7  -5   45.17    3.72
  -4  -7  -5   45.99    9.13
   4   7   6    7.08    6.71
   4   7   6    2.98    5.08
  -4  -7  -6    5.74    5.25
   4   7   7    2.92    7.00
   4   7   7    0.53    3.78
  -4  -7  -7   -0.66    4.02
  -4  -8   0    7.73    4.83
  -4  -8   0    9.78    5.76
   4   8   0    7.11    4.80
   4   8   0    8.75    5.81
  -4  -8  -1   12.21    4.93
  -4  -8  -1    7.86    6.08
   4   8   1    7.59    4.75
   4   8   1    8.91    5.88
  -4  -8  -2    7.81    6.52
   4   8   2    9.55    5.05
   4   8   2    9.99    5.65
  -4  -8  -2    7.86    5.02
   4   8   3    2.72    5.18
   4   8   3    6.63    5.52
  -4  -8  -3    2.89    5.25
  -4  -8  -3    2.26    6.74
   4   8   4   51.19    5.67
   4   8   4   52.09    5.64
  -4  -8  -4   39.26    3.92
  -4  -8  -4   42.48    9.02
  -5  12  -1    1.72    5.79
  -5  12  -1    2.05    9.50
  -5  12  -1    3.43   13.89
   5 -12   1    1.89    6.77
  -5  12  -2   30.94    5.52
   5 -12   2   34.33    6.90
  -5  12  -3    4.57    5.36
   5 -12   3    8.22    6.80
  -5  12  -4    6.85    5.46
   5 -12   4    9.85    7.09
  -5  11  -1    1.69    5.30
  -5  11  -1    0.53    8.83
  -5  11  -1    0.59   10.75
   5 -11   1    1.44    6.14
  -5  11  -2   77.02    5.42
   5 -11   2   69.20    4.70
  -5  11  -3   25.86    5.18
   5 -11   3   19.18    6.45
  -5  11  -4   -0.46    4.97
   5 -11   4   -0.46    6.42
   5 -11   5   33.97    6.76
  -5  11  -5   35.60    5.27
   5 -11   6    1.69    6.82
  -5  11  -6   -0.74    5.37
   5 -11   7   -1.09    6.97
  -5  11  -7   -0.65    5.38
  -5  10  -1   39.82    8.48
  -5  10  -1   34.64    5.00
  -5  10  -1   45.21    8.62
   5 -10   1   29.19    5.61
  -5  10  -2    0.33    4.65
   5 -10   2    3.01    5.53
  -5  10  -3    2.72    4.60
   5 -10   3    3.67    5.90
  -5  10  -4   20.67    4.76
   5 -10   4   23.95    5.95
   5 -10   5   32.28    6.17
  -5  10  -5   41.99    5.03
   5 -10   6   23.28    6.40
  -5  10  -6   26.56    5.01
   5 -10   7    6.70    7.72
  -5  10  -7    4.19    5.02
   5 -10   8   39.13    8.22
  -5  10  -8   48.81    5.40
   5 -10   9   14.63    6.99
  -5  10  -9   16.42    5.24
  -5   9  -1   25.29    4.88
  -5   9  -1   29.11    6.91
  -5   9  -1   21.73    7.17
   5  -9   1   24.41    5.53
  -5   9  -2   23.56    9.68
  -5   9  -2   19.13    4.54
  -5   9  -2   29.67    9.53
   5  -9   2   20.01    5.44
  -5   9  -3    7.69    4.39
   5  -9   3    7.20    5.38
   5  -9   4   14.63    5.50
  -5   9  -4   15.95    4.45
   5  -9   5   12.00    5.74
  -5   9  -5   12.70    4.59
   5  -9   6   33.92    5.99
  -5   9  -6   42.99    5.80
   5  -9   7   22.86    6.06
  -5   9  -7   22.84    4.71
   5  -9   8    3.03    6.33
  -5   9  -8    4.08    4.64
   5  -9   9    2.81    6.65
  -5   9  -9    3.23    5.68
   5  -9  10   43.71    8.61
  -5   9 -10   48.03    4.79
  -5   8  -1    2.03    4.46
  -5   8  -1    2.41    6.98
  -5   8  -1    1.38    5.94
   5  -8   1    3.12    5.11
  -5   8  -2    0.62    4.25
  -5   8  -2    1.26    7.03
  -5   8  -2    2.18    7.64
   5  -8   2    1.01    5.09
  -5   8  -3   12.89   10.92
  -5   8  -3   10.50    4.29
  -5   8  -3   11.22   11.33
   5  -8   3    8.37    5.16
  -5   8  -4   26.94    4.43
   5  -8   4   26.61    6.59
   5  -8   5   86.57    5.84
  -5   8  -5  104.06    5.79
   5  -8   6  140.04    6.34
  -5   8  -6  174.30    5.36
   5  -8   7    9.96    6.92
  -5   8  -7    9.98    5.24
   5  -8   8    7.02    6.02
  -5   8  -8    7.05    4.29
   5  -8   9    3.31    7.69
  -5   8  -9    4.23    4.08
   5  -8  10    0.31    6.39
  -5   8 -10    0.55    4.07
   5  -8  11    2.16    6.78
  -5   8 -11    0.97    4.12
  -5   7  -1    0.14    5.65
  -5   7  -1    2.69    4.18
  -5   7  -1    0.41    5.41
  -5   7  -2  104.76    4.91
  -5   7  -2  156.24    7.87
   5  -7   2  108.09    5.53
  -5   7  -2   97.99    7.07
  -5   7  -3   72.27    4.59
  -5   7  -3   88.11    7.55
  -5   7  -3   64.06    7.62
   5  -7   3   68.10    5.28
  -5   7  -4   17.89    9.01
  -5   7  -4   16.52    5.14
  -5   7  -4   11.32    9.43
   5  -7   4   13.28    5.16
   5  -7   5   14.01    5.14
  -5   7  -5   16.38    4.15
   5  -7   6   16.55    6.55
  -5   7  -6   20.07    5.00
   5  -7   7   37.35    5.72
  -5   7  -7   41.43    4.17
   5  -7   8  154.05    6.73
  -5   7  -8  181.65    5.72
   5  -7   9    9.45    7.23
  -5   7  -9   10.31    4.62
   5  -7  10   -0.22    7.49
  -5   7 -10    0.09    3.61
   5  -7  11   12.73    7.95
  -5   7 -11   10.67    4.85
   5  -7  12   10.98    8.40
  -5   7 -12   11.31    5.26
  -5   7 -12   10.37   14.01
  -5   6  -1  145.41    5.52
  -5   6  -1  135.48    6.74
  -5   6  -1  180.24    6.27
  -5   6  -2   91.73    4.83
  -5   6  -2   87.96    5.46
  -5   6  -2  126.61    6.10
  -5   6  -3    1.17    5.04
  -5   6  -3    1.29    4.87
  -5   6  -3    0.53    6.43
   5  -6   3    0.39    4.76
  -5   6  -4    3.06    6.46
  -5   6  -4    3.30    4.84
  -5   6  -4    2.98    6.37
   5  -6   4    0.80    6.01
   5  -6   5   15.19    4.90
  -5   6  -5   16.90    4.73
  -5   6  -5   12.84    6.18
  -5   6  -5   18.51    7.06
   5  -6   6   16.33    6.35
  -5   6  -6   16.41    3.68
  -5   6  -6   16.43    8.55
   5  -6   7   29.66    6.51
  -5   6  -7   32.91    4.49
  -5   6  -7   30.95    8.21
   5  -6   7   30.92    6.04
   5  -6   8    0.47    6.62
  -5   6  -8    2.62    8.29
  -5   6  -8    0.38    3.49
   5  -6   8    0.74    4.98
   5  -6   9    3.03    5.60
  -5   6  -9    5.18    8.30
  -5   6  -9    4.19    4.26
   5  -6   9    2.43    4.96
   5  -6  10   72.97    7.72
  -5   6 -10   80.91    4.42
   5  -6  10   69.47    5.99
  -5   6 -10   73.14   10.32
   5  -6  11   83.09    8.04
  -5   6 -11   90.76    5.47
   5  -6  11   81.84    6.57
  -5   6 -11   76.64    8.58
   5  -6  12   31.30    8.29
   5  -6  12   31.04    6.72
  -5   6 -12   33.11    9.81
  -5   6 -12   35.97    5.57
   5  -6  13    6.40    8.68
  -5   6 -13    4.72   10.55
   5  -6  13    5.06    7.40
  -5   6 -13    5.54    6.03
  -5   5  -1    1.34    5.17
  -5   5  -1    0.75    4.19
  -5   5  -1    1.20    3.54
  -5   5  -2  130.64    6.11
  -5   5  -2  167.34    6.09
  -5   5  -2  118.60    5.22
  -5   5  -3  209.05    6.44
  -5   5  -3  235.07    6.03
  -5   5  -3  306.74    7.09
  -5   5  -4  241.78    7.06
  -5   5  -4  218.46    6.22
   5  -5   4  198.85    7.47
  -5   5  -5   24.97    5.57
  -5   5  -5   22.11    4.31
   5  -5   5   21.74    4.16
   5  -5   5   21.84    6.07
   5  -5   6   49.77    6.48
  -5   5  -6   51.64    4.42
   5  -5   6   48.77    4.37
  -5   5  -6   59.21    6.39
   5  -5   7    6.05    6.46
  -5   5  -7    7.81    4.12
   5  -5   7    8.02    4.10
  -5   5  -7    7.15    7.58
   5  -5   8   28.55    6.68
  -5   5  -8   31.24    4.45
  -5   5  -8   35.10    7.21
   5  -5   8   26.71    4.47
   5  -5   9   68.66    7.21
  -5   5  -9   81.89    7.98
  -5   5  -9   84.63    5.07
   5  -5   9   73.59    5.21
   5  -5  10   51.54    8.41
  -5   5 -10   53.40    8.18
   5  -5  10   51.65    5.40
  -5   5 -10   61.71    5.19
   5  -5  11   45.05    7.53
  -5   5 -11   49.77    8.59
   5  -5  11   49.56    5.90
  -5   5 -11   53.41    5.53
  -5   5 -12   21.62    8.65
   5  -5  12   23.29    7.99
   5  -5  12   23.50    5.27
  -5   5 -12   30.89    6.02
   5  -5  13   -1.24    9.77
   5  -5  13    1.83    6.67
  -5   5 -13    0.48    9.05
  -5   4  -1  135.46    6.56
  -5   4  -1  122.72    4.54
  -5   4  -1  165.79    5.31
  -5   4  -2   97.48    5.37
  -5   4  -2  133.21    5.20
  -5   4  -3    9.27    5.02
  -5   4  -3   14.43    3.84
   5  -4   3   10.11    3.32
  -5   4  -4   -0.71    4.88
  -5   4  -4    0.89    4.85
   5  -4   4    1.52    3.80
  -5   4  -5    0.90    5.12
  -5   4  -5    1.31    4.51
   5  -4   5    0.73    3.17
  -5   4  -6   55.35    5.94
  -5   4  -6   52.26    5.22
   5  -4   6   46.07    4.31
   5  -4   6   48.21    7.66
  -5   4  -7   77.81    5.58
   5  -4   7   70.18    4.69
  -5   4  -7   77.42    5.46
   5  -4   7   67.91    8.23
   5  -4   8   63.79    8.21
   5  -4   8   68.76    5.09
  -5   4  -8   79.52    5.79
  -5   4  -8   77.28    7.19
   5  -4   9   26.21    8.16
   5  -4   9   28.24    4.23
  -5   4  -9   31.14    6.17
  -5   4  -9   30.88    5.69
   5  -4  10    7.84    8.02
  -5   4 -10   14.50    7.82
   5  -4  10    8.45    5.40
   5  -4  11   10.63    8.41
  -5   4 -11   13.78    6.81
   5  -4  11   10.87    5.88
   5  -4  12    7.80    8.90
  -5   4 -12    7.32    7.15
   5  -4  12    8.69    6.23
  -5   4 -13   35.93    9.49
   5  -4  13   28.23    9.84
   5  -4  13   35.79    7.20
  -5   3  -1  139.98    4.33
   5  -3   1  132.10    4.24
  -5   3  -1  117.60    6.21
  -5   3  -2    2.60    6.33
  -5   3  -2    3.73    3.49
   5  -3   2    3.02    3.07
  -5   3  -3  134.92    7.62
  -5   3  -3  158.87    4.81
   5  -3   3  137.80    4.12
  -5   3  -4   40.98    4.12
  -5   3  -4   37.62    6.46
   5  -3   4   35.03    3.38
  -5   3  -5  175.50    5.30
   5  -3   5  169.28    5.08
  -5   3  -6  112.25    5.18
   5  -3   6  114.03    4.39
   5  -3   7    9.91    3.79
  -5   3  -7   12.33    5.79
   5  -3   8    3.72    4.90
  -5   3  -8   -1.29    5.01
   5  -3   9   30.03    5.34
  -5   3  -9   32.05    5.82
   5  -3   9   29.05   14.05
   5  -3  10   21.93   12.37
   5  -3  10   21.13    5.70
  -5   3 -10   24.88    6.38
   5  -3  11   33.33   10.87
   5  -3  11   33.99    5.15
  -5   3 -11   38.39    6.89
   5  -3  12   18.71   10.13
  -5   3 -12   22.63    8.85
   5  -3  12   22.82    6.62
   5  -3  13    0.79   11.65
  -5   3 -13    3.25    7.60
   5  -3  13    3.89    5.86
  -5   2  -1    5.82    3.13
  -5   2  -1    5.58    3.64
   5  -2   1    5.87    3.08
  -5   2  -2  114.36    8.01
  -5   2  -2  124.97    4.23
  -5   2  -2  144.59    6.45
   5  -2   2  118.97    3.82
  -5   2  -3   58.49    4.15
   5  -2   3   54.83    3.61
  -5   2  -4   32.58    4.18
   5  -2   4   32.38    3.59
  -5   2  -5    0.67    3.92
   5  -2   5   -0.19    4.21
  -5   2  -6    2.64    4.27
   5  -2   6    3.66    3.65
   5  -2   7    2.67    3.83
  -5   2  -7    1.94    4.43
   5  -2   8   20.45    4.21
  -5   2  -8   20.94    5.00
   5  -2   9   11.39    4.38
  -5   2  -9   12.48    5.33
   5  -2  10   45.44    4.94
  -5   2 -10   50.51    7.44
   5  -2  11   -0.80    5.05
  -5   2 -11    4.74    6.42
   5  -2  12    7.61    5.50
  -5   2 -12    6.55    7.07
  -5   2 -13   17.11    7.61
   5  -2  13   10.96    5.83
  -5   1  -1   28.60    4.87
  -5   1  -1   25.06    3.31
   5  -1   1   22.07    3.17
  -5   1  -2    1.51    5.44
  -5   1  -2    1.47    3.32
   5  -1   2    2.96    3.08
  -5   1  -3    4.72    3.59
   5  -1   3    2.85    3.17
  -5   1  -4    7.50    3.98
   5  -1   4    8.04    3.55
  -5   1  -5   66.27    4.38
   5  -1   5   76.15    4.13
  -5   1  -6  140.96    4.97
   5  -1   6  160.06    4.86
   5  -1   7  204.26    5.29
  -5   1  -7  182.94    5.41
   5  -1   8   55.81    4.52
  -5   1  -8   58.74    5.02
   5  -1   9   65.64    4.71
  -5   1  -9   62.69    5.45
   5  -1  10    4.19    4.71
  -5   1 -10    4.61    7.06
   5  -1  11    1.71    6.22
  -5   1 -11   -1.22    6.21
   5  -1  12   13.01    5.57
  -5   1 -12   12.47    6.91
   5  -1  13   15.74    6.24
  -5   1 -13   18.03    9.43
  -5   0   0    1.33    4.00
  -5   0   0    3.82    3.21
   5   0   0    2.51    4.16
   5   0   0    2.24    3.10
  -5   0  -1   89.69    5.01
  -5   0  -1   96.47    3.80
   5   0   1   91.36    2.94
  -5   0  -2  192.51    7.65
  -5   0  -2  221.74    3.99
   5   0   2  231.53    4.67
  -5   0  -3   67.95    3.92
   5   0   3   67.61    3.74
  -5   0  -4   28.81    3.84
   5   0   4   29.77    3.68
  -5   0  -5    3.08    3.81
   5   0   5    1.47    3.73
  -5   0  -6  425.47    6.57
   5   0   6  455.65    6.80
   5   0   7  245.26    4.62
  -5   0  -7  219.10    5.41
   5   0   8   94.29    4.64
  -5   0  -8   85.38    4.98
   5   0   9   16.30    4.52
  -5   0  -9   18.18    5.02
   5   0  10   16.43    4.89
  -5   0 -10   13.49    5.64
   5   0  11    1.95    5.18
  -5   0 -11    4.84    6.15
   5   0  12   20.13    5.69
  -5   0 -12   20.44    6.91
   5   0  13    9.95    6.28
  -5   0 -13   14.16    7.46
  -5  -1   0    7.14    4.13
  -5  -1   0    7.61    3.28
   5   1   0    9.41    3.97
   5   1   0    8.58    3.34
  -5  -1  -1   14.27    4.19
  -5  -1  -1   16.22    2.45
   5   1   1   18.12    4.27
   5   1   1   16.30    3.44
  -5  -1  -2    7.53    4.93
  -5  -1  -2    7.61    3.51
   5   1   2    9.12    5.05
   5   1   2    7.08    3.48
  -5  -1  -3    1.79    7.28
  -5  -1  -3   -0.02    3.53
   5   1   3    0.92    3.51
   5   1   3    1.16    5.38
  -5  -1  -4  209.35    4.76
   5   1   4  230.53    4.08
   5   1   4  310.97   14.71
  -5  -1  -5   51.19    4.02
   5   1   5   60.28    4.03
  -5  -1  -6  119.96    4.45
   5   1   6  138.93    4.71
   5   1   7   29.23    4.11
  -5  -1  -7   19.96    4.43
   5   1   8   44.80    4.51
  -5  -1  -8   34.40    4.77
   5   1   9   -0.30    4.73
  -5  -1  -9   -2.07    4.97
   5   1  10   75.85    5.25
  -5  -1 -10   68.99    5.80
   5   1  11   18.47    5.43
  -5  -1 -11   15.40    6.16
   5   1  12    2.25    4.19
  -5  -1 -12    5.90    6.87
  -5  -2   0    2.74    4.23
  -5  -2   0    3.31    3.46
   5   2   0    2.91    4.02
   5   2   0    2.76    3.52
  -5  -2  -1    7.72    4.45
  -5  -2  -1   10.37    3.57
   5   2   1    9.96    4.13
   5   2   1    8.79    3.61
  -5  -2  -2   13.27    5.38
  -5  -2  -2   17.56    2.55
   5   2   2   17.89    4.35
   5   2   2   19.87    3.60
  -5  -2  -3   88.42    8.48
  -5  -2  -3   91.37    4.11
   5   2   3  106.58    6.33
   5   2   3   95.47    4.10
  -5  -2  -4  461.93    6.23
   5   2   4  632.67   14.07
   5   2   4  543.85    6.69
  -5  -2  -4  487.43   13.82
  -5  -2  -5  134.17    4.49
   5   2   5  188.04    8.93
   5   2   5  161.21    4.50
  -5  -2  -6   15.96    3.98
   5   2   6   15.61    4.04
   5   2   6   22.96    7.98
   5   2   7    1.77    4.22
  -5  -2  -7    3.74    4.26
   5   2   8    2.32    4.29
  -5  -2  -8   -0.47    4.54
   5   2   9   68.07    5.29
  -5  -2  -9   53.87    5.31
   5   2  10   30.11    5.36
  -5  -2 -10   27.30    5.65
   5   2  11    1.81    5.59
  -5  -2 -11    6.08    6.13
   5   2  12    2.29    6.15
  -5  -2 -12    3.56    6.74
  -5  -3   0   31.77    3.98
  -5  -3   0   42.88    3.87
   5   3   0   42.54    3.83
   5   3   0   45.80    3.86
  -5  -3  -1    0.99    4.06
  -5  -3  -1    1.35    3.73
   5   3   1    2.28    4.34
   5   3   1    1.46    2.73
  -5  -3  -2    6.64    4.75
  -5  -3  -2    6.42    3.82
   5   3   2    7.46    4.72
   5   3   2    8.83    3.91
  -5  -3  -3    6.49    6.75
  -5  -3  -3    5.93    3.88
   5   3   3    7.68    4.80
   5   3   3    8.00    3.87
  -5  -3  -4    0.68    3.80
   5   3   4    0.77    4.90
   5   3   4    0.07    3.84
  -5  -3  -4    2.14    8.19
  -5  -3  -5   33.99    4.04
   5   3   5   44.51    6.50
   5   3   5   36.78    4.15
   5   3   6  274.36    9.39
   5   3   6  234.69    5.15
  -5  -3  -6  197.97    5.01
   5   3   7   75.46    8.48
   5   3   7   59.49    4.63
  -5  -3  -7   53.12    4.54
   5   3   8   24.39    8.30
   5   3   8   18.98    4.66
  -5  -3  -8   17.52    4.70
   5   3   9   28.28   10.00
   5   3   9   26.22    5.07
   5   3   9   34.45   10.19
  -5  -3  -9   21.19    5.15
   5   3  10   14.14   12.33
   5   3  10   17.19    3.96
   5   3  10   17.87   13.24
  -5  -3 -10   12.28    5.73
   5   3  11    6.42    6.05
  -5  -3 -11    3.38    6.30
  -5  -4   0    3.43    4.25
  -5  -4   0    4.63    3.92
   5   4   0    5.05    3.89
   5   4   0    8.96    4.14
  -5  -4  -1   15.30    5.68
  -5  -4  -1   15.21    2.90
   5   4   1   17.90    4.87
   5   4   1   17.49    4.21
  -5  -4  -2   25.43    6.38
  -5  -4  -2   24.74    2.88
   5   4   2   32.60    4.29
   5   4   2   29.12    4.06
  -5  -4  -3    8.20    7.09
  -5  -4  -3    5.52    2.87
   5   4   3    6.11    5.19
   5   4   3    5.50    4.12
  -5  -4  -4   15.86    4.03
   5   4   4   15.95    4.58
   5   4   4   15.43    2.97
  -5  -4  -4   15.85    7.87
  -5  -4  -5    4.41    4.11
   5   4   5    3.48    5.61
   5   4   5    5.48    4.06
   5   4   6   11.57    5.91
   5   4   6    8.86    4.34
  -5  -4  -6   12.42    4.30
   5   4   7   40.11    6.58
   5   4   7   33.21    4.58
  -5  -4  -7   29.53    4.63
   5   4   8    1.17    7.65
   5   4   8    1.90    4.93
  -5  -4  -8    2.08    4.90
   5   4   9    2.76    8.03
   5   4   9    1.31    5.33
  -5  -4  -9    2.35    5.23
   5   4  10   12.60    9.93
   5   4  10   14.21    5.94
   5   4  10   16.00   11.47
  -5  -4 -10   16.61    6.02
  -5  -5   0    5.00    4.68
  -5  -5   0    6.75    4.50
   5   5   0    7.52    4.14
   5   5   0   10.23    4.61
  -5  -5  -1   32.40    5.10
  -5  -5  -1   40.02    4.66
   5   5   1   45.68    4.46
   5   5   1   48.86    4.82
  -5  -5  -2  106.30    7.28
  -5  -5  -2  116.80    4.74
   5   5   2  132.94    6.07
   5   5   2  129.62    5.05
  -5  -5  -3   50.48    6.50
  -5  -5  -3   55.91    4.44
   5   5   3   67.03    4.94
   5   5   3   61.99    4.78
  -5  -5  -4    7.86    4.37
   5   5   4    7.51    4.76
   5   5   4    6.44    4.43
  -5  -5  -4    8.07    6.71
   5   5   5   12.84    5.91
   5   5   5   11.51    4.37
  -5  -5  -5   14.86    8.99
  -5  -5  -5   11.98    4.46
   5   5   6   25.34    6.58
   5   5   6   21.20    4.70
  -5  -5  -6   17.51    4.74
   5   5   7   54.02    7.05
   5   5   7   48.25    4.94
  -5  -5  -7   38.47    3.65
   5   5   8   24.91    7.32
   5   5   8   25.36    5.32
  -5  -5  -8   23.80    5.26
  -5  -6   0    2.16    5.05
  -5  -6   0    0.11    4.79
   5   6   0   -0.15    5.51
   5   6   0    1.30    5.11
  -5  -6  -1    3.34    5.58
  -5  -6  -1    5.61    4.79
   5   6   1    5.11    4.62
   5   6   1    6.87    5.01
  -5  -6  -2    3.07    5.87
  -5  -6  -2    4.91    4.64
   5   6   2    6.07    4.62
   5   6   2    6.87    5.02
  -5  -6  -3   12.02    6.66
  -5  -6  -3   13.73    4.75
   5   6   3   16.59    4.96
   5   6   3   20.89    4.88
   5   6   4   38.33    5.25
   5   6   4   30.51    4.88
  -5  -6  -4   32.78    7.31
  -5  -6  -4   28.28    4.81
   5   6   5   66.91    6.85
   5   6   5   61.28    5.07
  -5  -6  -5   58.49    9.85
  -5  -6  -5   55.28    4.93
   5   6   6   50.27    7.10
   5   6   6   46.47    5.27
  -5  -6  -6   42.88    3.85
  -5  -7   0    5.02    5.94
  -5  -7   0    2.27    5.05
   5   7   0    3.59    4.81
   5   7   0    4.65    5.67
  -5  -7  -1   18.81    6.15
  -5  -7  -1   19.20    5.06
   5   7   1   21.79    5.11
   5   7   1   24.36    4.19
  -5  -7  -2   53.21    5.20
  -5  -7  -2   47.22    8.09
   5   7   2   64.41    5.40
   5   7   2   64.06    4.41
  -5  -7  -3   23.18    7.16
   5   7   3   29.27    5.41
   5   7   3   27.84    5.64
  -5  -7  -3   22.55    5.17
   5   7   4   -2.01    5.29
  -6  12  -1    1.19    5.57
  -6  12  -1    4.08   12.70
  -6  12  -1    5.96   16.24
  -6  12  -2    9.51    5.53
   6 -12   2    8.14    6.99
  -6  12  -3    5.74    5.41
   6 -12   3   -0.77    7.00
  -6  11  -1   18.74   10.34
  -6  11  -1   16.49    5.18
  -6  11  -1   29.00   11.35
  -6  11  -2   -1.30    5.23
   6 -11   2    3.27    6.40
  -6  11  -3    1.55    4.99
   6 -11   3    1.74    6.38
  -6  11  -4   -1.85    5.17
   6 -11   4    1.07    6.63
  -6  11  -5   19.21    5.45
   6 -11   5   12.74    6.92
  -6  11  -6   41.18    5.87
   6 -11   6   34.45    7.17
  -6  10  -1  121.64    5.80
  -6  10  -1  180.91   10.74
  -6  10  -1  123.49    9.14
  -6  10  -2   21.52    4.94
  -6  10  -2   30.94   10.29
   6 -10   2   18.05    5.89
  -6  10  -2   25.39   11.32
  -6  10  -3   64.49    5.13
   6 -10   3   59.84    6.20
  -6  10  -4   19.24    5.06
   6 -10   4   14.48    7.63
  -6  10  -5    1.10    5.16
   6 -10   5    3.24    6.31
  -6  10  -6    2.09    5.39
   6 -10   6    2.33    6.62
  -6  10  -7    4.08    6.66
   6 -10   7    2.18    6.87
   6 -10   8   23.75    7.25
  -6  10  -8   36.56    5.72
  -6   9  -1   57.51    5.06
  -6   9  -1   54.28    7.09
  -6   9  -1   87.39    8.28
  -6   9  -2   12.66    4.71
  -6   9  -2   10.84    7.80
  -6   9  -2   17.41    7.68
  -6   9  -3    3.00    9.85
  -6   9  -3    1.86    4.63
  -6   9  -3    2.52   11.61
   6  -9   3    1.86    5.62
  -6   9  -4    0.54    4.72
   6  -9   4    1.76    5.88
  -6   9  -5    2.12    4.88
   6  -9   5    2.01    5.97
  -6   9  -6   12.24    5.14
   6  -9   6    9.11    6.15
  -6   9  -7   29.72    6.17
   6  -9   7   22.94    6.43
   6  -9   8   14.17    8.36
  -6   9  -8   17.24    6.09
   6  -9   9    7.15    7.06
  -6   9  -9   10.70    4.66
  -6   8  -1    8.46    6.06
  -6   8  -1    8.04    4.55
  -6   8  -1   12.67    5.96
  -6   8  -2    1.47    6.04
  -6   8  -2   -0.04    4.59
  -6   8  -2    0.94    6.09
  -6   8  -3   25.66    7.56
  -6   8  -3   29.92    4.63
  -6   8  -3   32.92    6.99
   6  -8   3   25.27    5.53
  -6   8  -4   59.32    9.21
  -6   8  -4   77.44    9.75
  -6   8  -4   75.05    5.08
   6  -8   4   63.24    5.90
  -6   8  -5   89.17    5.29
   6  -8   5   70.34    6.07
  -6   8  -6   15.94    4.80
   6  -8   6   14.79    5.98
  -6   8  -7    4.84    5.51
   6  -8   7    4.67    7.42
   6  -8   8   29.80    6.65
  -6   8  -8   32.80    5.49
   6  -8   9   37.56    6.98
  -6   8  -9   45.96    5.43
   6  -8  10   27.65    8.90
  -6   8 -10   30.10    5.29
  -6   7  -1    1.53    4.50
  -6   7  -1    2.02    4.68
  -6   7  -1    1.42    4.23
  -6   7  -2   14.19    4.48
  -6   7  -2   12.15    4.95
  -6   7  -2   22.02    5.92
  -6   7  -3    2.62    5.99
  -6   7  -3    5.20    5.50
  -6   7  -3    5.01    5.47
  -6   7  -4   24.91    6.25
  -6   7  -4   29.36    5.85
  -6   7  -4   28.66    5.61
   6  -7   4   24.18    5.46
  -6   7  -5    4.99    7.19
  -6   7  -5    4.84    4.52
  -6   7  -5    1.71    7.26
   6  -7   5    4.07    5.50
  -6   7  -6    1.78    5.12
  -6   7  -6    1.22    7.08
  -6   7  -6    2.90    8.01
   6  -7   6    1.67    7.00
  -6   7  -7    2.78    4.06
  -6   7  -7    1.50    9.85
  -6   7  -7    2.14    7.68
   6  -7   7    1.80    7.24
  -6   7  -8    0.47   10.21
  -6   7  -8    1.06    4.68
  -6   7  -8    0.33    8.02
   6  -7   8   -0.17    7.62
   6  -7   9    1.98    8.02
  -6   7  -9    0.28   10.12
  -6   7  -9    0.01    4.75
   6  -7  10    5.94    8.56
  -6   7 -10    8.06    5.12
  -6   7 -10    7.56   10.70
   6  -7  11    3.64    9.03
  -6   7 -11    4.03    5.40
  -6   7 -11    3.58   11.24
   6  -7  11    2.56    6.82
  -6   6  -1   19.91    5.78
  -6   6  -1   25.18    4.18
  -6   6  -1   19.59    5.95
  -6   6  -2   22.03    5.57
  -6   6  -2   29.24    5.51
  -6   6  -2   21.12    5.79
  -6   6  -3    6.11    5.47
  -6   6  -3    5.96    4.37
  -6   6  -3    8.06    5.49
  -6   6  -4   60.91    5.70
  -6   6  -4   88.38    6.11
  -6   6  -4   77.52    5.71
  -6   6  -5   79.55    6.34
  -6   6  -5   74.84    5.55
  -6   6  -5   56.22    6.05
  -6   6  -6   10.53    4.65
   6  -6   6   10.31    7.06
  -6   6  -6   10.44    6.24
  -6   6  -7    0.37    4.46
  -6   6  -7    0.41    8.06
   6  -6   7    1.00    4.55
   6  -6   7    0.65    7.19
  -6   6  -8    5.07    4.52
  -6   6  -8    5.35    9.02
   6  -6   8    4.38    4.44
   6  -6   8    3.77    7.63
  -6   6  -9    4.22    8.39
  -6   6  -9    3.61    5.69
   6  -6   9    3.11    5.41
   6  -6   9    4.92    8.10
   6  -6  10    1.38    9.74
  -6   6 -10    2.54    8.65
  -6   6 -10    1.77    6.04
   6  -6  10   -0.98    4.88
   6  -6  11    3.21   10.14
  -6   6 -11    2.17    9.18
  -6   6 -11    4.01    6.76
   6  -6  11    2.59    5.41
   6  -6  12    0.32   10.98
  -6   6 -12    7.88    9.60
   6  -6  12    3.78    6.90
  -6   6 -12    4.88    7.70
  -6   5  -1   29.02    4.80
  -6   5  -1   33.45    4.02
  -6   5  -1   24.46    4.47
  -6   5  -2    5.83    4.49
  -6   5  -2    9.04    4.30
  -6   5  -2    5.40    4.14
  -6   5  -3   28.99    5.51
  -6   5  -3   38.62    4.47
  -6   5  -4    2.08    5.25
  -6   5  -4    1.28    5.02
   6  -5   4    0.81    3.59
  -6   5  -5   48.32    5.69
  -6   5  -5   40.93    5.50
   6  -5   5   37.99    4.50
  -6   5  -6   85.69    6.43
  -6   5  -6   81.66    5.75
   6  -5   6   72.13    4.65
  -6   5  -7  101.27    6.71
   6  -5   7   82.88    4.94
  -6   5  -7   99.38    5.92
  -6   5  -8   50.43    6.00
   6  -5   8   40.03    4.91
  -6   5  -8   44.62    7.32
  -6   5  -9    0.77    7.40
  -6   5  -9    1.74    7.78
   6  -5   9   -0.70    3.96
   6  -5   9   -0.24   10.58
  -6   5 -10    0.35    6.95
   6  -5  10    0.16    4.27
   6  -5  10    0.28   11.22
  -6   5 -11    5.90    7.35
   6  -5  11    5.09    5.74
   6  -5  11    5.10   11.57
  -6   5 -12    3.66    9.58
   6  -5  12    1.77    6.24
   6  -5  12    0.10   13.39
  -6   4  -1    0.98    5.72
  -6   4  -1    1.77    4.44
  -6   4  -1    2.01    3.55
  -6   4  -2  123.45    6.87
  -6   4  -2  159.44    5.68
   6  -4   2  141.38    4.39
  -6   4  -3   18.72    5.81
  -6   4  -3   25.76    5.20
   6  -4   3   21.42    3.64
  -6   4  -4   42.87    4.53
  -6   4  -4   36.11    6.31
   6  -4   4   34.00    4.33
  -6   4  -5   18.09    4.46
  -6   4  -5   19.69    6.69
   6  -4   5   16.63    3.42
  -6   4  -6   21.17    5.66
   6  -4   6   18.45    4.33
   6  -4   7   14.81    3.78
  -6   4  -7   10.89    4.94
   6  -4   8    0.62    4.93
  -6   4  -8    1.16    6.50
   6  -4   9   82.71    5.65
  -6   4  -9   97.20    6.40
   6  -4  10   25.87    4.63
  -6   4 -10   26.53    6.52
  -6   4 -11    0.54    7.06
   6  -4  11    1.69    4.99
  -6   4 -12    9.15    9.33
   6  -4  12    6.88    6.55
  -6   3  -1   70.86    3.93
  -6   3  -1   76.24    4.53
   6  -3   1   68.72    4.53
  -6   3  -1   63.05    6.56
  -6   3  -2   81.07    7.79
  -6   3  -2   93.14    4.26
  -6   3  -2   94.57    5.55
   6  -3   2   81.99    4.43
  -6   3  -3  202.45   10.35
  -6   3  -3  237.85    5.46
  -6   3  -3  236.65    8.90
   6  -3   3  208.40    4.60
  -6   3  -4   79.28    4.65
   6  -3   4   70.69    3.77
  -6   3  -5   27.62    4.39
   6  -3   5   23.32    3.65
  -6   3  -6    7.82    5.44
   6  -3   6    5.15    3.82
  -6   3  -7  307.44    6.64
   6  -3   7  315.81    6.75
   6  -3   8  241.38    5.94
  -6   3  -8  230.94    6.56
   6  -3   9   18.23    4.49
  -6   3  -9   12.97    5.59
   6  -3  10    1.33    4.66
  -6   3 -10    1.07    6.18
   6  -3  11    4.48    6.14
  -6   3 -11    9.39    8.27
  -6   3 -12   14.03    7.57
   6  -3  12    8.00    6.77
  -6   2  -1    6.62    3.43
  -6   2  -1    7.26    4.43
   6  -2   1    6.86    3.38
  -6   2  -2    6.75    3.82
  -6   2  -2    9.18    5.48
   6  -2   2    7.45    3.30
  -6   2  -2    8.54    8.10
  -6   2  -3    1.59    3.96
   6  -2   3    1.57    3.36
  -6   2  -4   26.41    4.28
   6  -2   4   28.13    3.71
  -6   2  -5   16.43    4.32
   6  -2   5   16.36    4.62
  -6   2  -6   80.61    4.79
   6  -2   6   80.89    4.38
  -6   2  -7  232.07    5.88
   6  -2   7  244.86    5.74
   6  -2   8   10.37    4.33
  -6   2  -8   10.87    4.90
   6  -2   9   30.84    5.68
  -6   2  -9   31.74    5.44
   6  -2  10   -0.75    4.87
  -6   2 -10   -1.44    5.85
   6  -2  11   50.97    5.53
  -6   2 -11   46.13    6.89
   6  -2  12   63.52    6.02
  -6   2 -12   60.26    9.15
  -6   1  -1   18.04    5.05
  -6   1  -1   16.63    2.53
   6  -1   1   15.43    3.35
  -6   1  -2    0.27    5.65
  -6   1  -2    0.65    3.73
   6  -1   2    0.81    3.34
  -6   1  -3   31.05    3.96
   6  -1   3   31.64    3.74
  -6   1  -4  167.92    5.00
   6  -1   4  160.32    4.65
  -6   1  -5  501.60    7.10
   6  -1   5  525.02    7.31
  -6   1  -6  180.90    5.28
   6  -1   6  205.24    4.35
  -6   1  -7   21.03    4.63
   6  -1   7   26.28    4.27
   6  -1   8    1.95    4.40
  -6   1  -8    1.09    4.66
   6  -1   9    3.65    4.53
  -6   1  -9    3.61    5.17
   6  -1  10    7.50    4.90
  -6   1 -10   11.23    5.71
   6  -1  11    2.36    5.26
  -6   1 -11    1.07    6.35
   6  -1  12    1.84    5.67
  -6   1 -12    2.47    7.10
  -6   0   0   67.59    4.09
  -6   0   0   63.21    3.64
   6   0   0   64.62    3.60
  -6   0  -1   63.87    5.00
  -6   0  -1   76.10    3.72
   6   0   1   72.94    3.72
  -6   0  -2   10.19    5.89
  -6   0  -2   10.39    3.67
   6   0   2   12.32    3.51
  -6   0  -3   12.74    3.89
   6   0   3   11.80    3.65
  -6   0  -4    1.96    4.09
   6   0   4    0.83    3.76
  -6   0  -5    2.35    4.02
   6   0   5    4.63    3.97
  -6   0  -6   26.25    4.39
   6   0   6   28.68    4.18
  -6   0  -7   92.46    4.71
   6   0   7  104.79    3.60
   6   0   8    5.07    4.39
  -6   0  -8    8.56    4.64
   6   0   9    4.51    4.77
  -6   0  -9    2.39    5.32
   6   0  10    1.19    5.07
  -6   0 -10    2.92    5.63
   6   0  11   -0.46    5.58
  -6   0 -11    1.34    6.57
  -6  -1   0    7.28    4.49
  -6  -1   0    7.32    3.54
   6   1   0    9.05    4.72
   6   1   0    9.59    3.53
  -6  -1  -1   39.41    4.83
  -6  -1  -1   46.11    3.86
   6   1   1   61.53    5.45
   6   1   1   47.46    3.71
  -6  -1  -2  109.77    7.43
  -6  -1  -2  115.36    4.36
   6   1   2  175.45    8.51
   6   1   2  131.95    4.22
  -6  -1  -3  107.33   10.67
  -6  -1  -3  108.99    4.44
   6   1   3  113.95    4.23
  -6  -1  -4   56.55    4.29
   6   1   4   63.47    3.15
  -6  -1  -5   18.02    4.24
   6   1   5   19.79    4.12
  -6  -1  -6   18.59    4.40
   6   1   6   19.45    4.30
   6   1   7    3.30    4.44
  -6  -1  -7   -0.78    4.54
   6   1   8   14.17    4.56
  -6  -1  -8   16.49    4.73
   6   1   9    2.61    4.93
  -6  -1  -9   -0.15    5.21
   6   1  10   21.79    5.40
  -6  -1 -10   18.65    5.80
   6   1  11   47.69    5.90
  -6  -1 -11   37.84    6.48
  -6  -2   0   46.76    4.15
  -6  -2   0   55.14    4.03
   6   2   0   68.54    5.15
   6   2   0   53.50    3.00
  -6  -2  -1   14.50    5.24
  -6  -2  -1   15.04    3.90
   6   2   1   20.85    5.00
   6   2   1   19.91    3.90
  -6  -2  -2   88.84    7.71
  -6  -2  -2   94.15    4.27
   6   2   2  126.65    7.09
   6   2   2   99.43    4.25
  -6  -2  -3   62.46    9.05
  -6  -2  -3   56.08    4.26
   6   2   3   81.93    7.09
   6   2   3   63.32    4.24
  -6  -2  -4    1.79    2.90
   6   2   4    0.92    4.04
   6   2   4    1.52    7.33
  -6  -2  -4    1.50   10.48
  -6  -2  -5    9.35    4.12
   6   2   5    9.09    4.14
   6   2   5   15.93   12.07
  -6  -2  -6   24.05    4.44
   6   2   6   28.35    4.25
   6   2   7   17.30    4.65
  -6  -2  -7   19.28    4.66
   6   2   8   23.72    4.83
  -6  -2  -8   25.01    4.93
   6   2   9    8.51    3.61
  -6  -2  -9   14.02    5.40
   6   2  10    4.44    5.55
  -6  -2 -10   -2.34    5.65
  -6  -3   0   33.23    4.30
  -6  -3   0   40.17    4.20
   6   3   0   46.83    4.32
   6   3   0   46.63    4.25
  -6  -3  -1    1.58    5.71
  -6  -3  -1    1.80    4.15
   6   3   1    1.30    5.00
   6   3   1    1.96    4.17
  -6  -3  -2    1.89    6.69
  -6  -3  -2    1.77    4.23
   6   3   2    1.45    5.22
   6   3   2   -1.80    4.23
  -6  -3  -3   26.45    7.87
  -6  -3  -3   30.36    4.22
   6   3   3   34.35    5.71
   6   3   3   32.91    3.10
  -6  -3  -4    2.15    4.24
   6   3   4   -1.62    6.75
   6   3   4    1.34    4.24
  -6  -3  -4    0.53   10.13
  -6  -3  -5   16.40    4.46
   6   3   5   26.35    7.41
   6   3   5   17.93    4.35
  -6  -3  -6   23.80    4.68
   6   3   6   21.20    4.51
   6   3   6   34.91    9.98
   6   3   7    5.25    4.90
  -6  -3  -7    6.61    4.85
   6   3   8    1.33    4.94
  -6  -3  -8    1.51    4.96
   6   3   9    1.81    5.45
  -6  -3  -9    1.40    5.51
  -6  -4   0   41.43    4.91
  -6  -4   0   58.07    4.82
   6   4   0   57.69    5.52
   6   4   0   56.34    4.70
  -6  -4  -1    0.03    6.31
  -6  -4  -1   -0.76    4.44
   6   4   1    1.30    4.28
   6   4   1    0.64    4.44
  -6  -4  -2   59.77    7.44
  -6  -4  -2   64.06    4.63
   6   4   2   80.98    6.05
   6   4   2   74.01    4.75
  -6  -4  -3   22.95    8.35
  -6  -4  -3   21.93    4.47
   6   4   3   27.11    5.95
   6   4   3   22.15    4.56
  -6  -4  -4    0.99    4.36
   6   4   4    2.75    5.96
   6   4   4    3.26    4.43
  -6  -4  -4    0.56    8.96
  -6  -4  -5    0.30    4.57
   6   4   5    0.61    6.37
   6   4   5    1.52    4.54
   6   4   6   11.25    8.02
   6   4   6    7.70    4.65
  -6  -4  -6    7.66    4.61
   6   4   7   -0.41    9.49
   6   4   7    1.82    4.89
  -6  -4  -7    4.77    4.99
  -6  -5   0    9.04    5.22
  -6  -5   0   12.26    4.92
   6   5   0   13.74    4.44
   6   5   0   14.47    5.10
  -6  -5  -1    4.08    5.77
  -6  -5  -1   10.57    4.87
   6   5   1    5.31    4.70
   6   5   1    9.81    5.09
  -6  -5  -2    0.53    7.70
  -6  -5  -2    3.12    4.76
   6   5   2    1.18    5.83
   6   5   2   -1.59    4.99
  -6  -5  -3    3.04    8.68
  -6  -5  -3    2.80    4.70
   6   5   3   -0.45    6.17
   6   5   3    0.40    5.00
  -6  -5  -4   10.67    4.89
   6   5   4   14.63    6.42
   6   5   4   14.41    4.84
  -6  -5  -4   13.64    9.77
   6   5   5   47.86    7.12
   6   5   5   39.95    3.79
  -6  -5  -5   36.50    4.97
  -6  -6   0   27.64    5.92
  -6  -6   0   35.67    5.46
   6   6   0   38.07    6.21
   6   6   0   37.23    5.86
  -6  -6  -1    4.13    6.26
  -6  -6  -1    0.83    5.31
   6   6   1    6.55    5.16
   6   6   1    6.00    5.61
  -6  -6  -2    8.42    8.47
  -6  -6  -2    6.38    3.71
   6   6   2    6.23    6.58
   6   6   2    9.74    5.53
  -7  11  -1    6.27    5.41
  -7  11  -1   11.08   10.00
  -7  11  -1    7.18    9.95
  -7  11  -2    0.67    5.29
  -7  11  -2    1.02   12.31
  -7  11  -2    1.61   14.87
  -7  11  -3    9.14    5.53
  -7  11  -4   30.86    5.87
  -7  11  -5   36.82    6.28
  -7  10  -1    9.36    5.31
  -7  10  -1    9.71    7.56
  -7  10  -1   12.34    9.13
  -7  10  -2    1.66    5.07
  -7  10  -2    2.77    8.29
  -7  10  -2    2.18    8.79
  -7  10  -3   16.46   11.88
  -7  10  -3   15.56    5.39
  -7  10  -3   15.29   13.89
  -7  10  -4   17.01    5.70
  -7  10  -5   -1.59    7.14
   7 -10   5    0.22    6.80
  -7  10  -6    0.29    7.26
   7 -10   6    1.90    7.03
  -7  10  -7   -1.93    7.26
   7 -10   7    6.54    9.05
  -7   9  -1   48.32    7.11
  -7   9  -1   52.83    5.47
  -7   9  -1   81.48    7.68
  -7   9  -2    0.91    7.91
  -7   9  -2   -0.52    6.35
  -7   9  -2    1.57    7.12
  -7   9  -3   18.13    8.48
  -7   9  -3   23.06    5.26
  -7   9  -3   25.37    7.59
  -7   9  -4   10.32    9.45
  -7   9  -4    8.71   10.74
  -7   9  -4   14.05    6.61
  -7   9  -5  123.07    6.06
  -7   9  -6   84.99    6.18
   7  -9   6   63.53    7.17
  -7   9  -7   11.47    5.42
   7  -9   7    9.46    7.28
  -7   9  -8   17.36    5.09
   7  -9   8   13.95    7.26
  -7   8  -1  100.33    6.86
  -7   8  -1  138.88    7.51
  -7   8  -1   78.27    5.90
  -7   8  -2   42.25    5.42
  -7   8  -2   67.04    7.22
  -7   8  -2   37.73    6.67
  -7   8  -3    9.29    6.25
  -7   8  -3    9.60    6.22
  -7   8  -3    5.67    6.62
  -7   8  -4   13.51    7.12
  -7   8  -4   14.24    5.25
  -7   8  -4    9.91    6.83
  -7   8  -5    4.47    7.53
  -7   8  -5    5.56    6.37
  -7   8  -5    3.98    8.02
  -7   8  -6   27.08    8.41
  -7   8  -6   44.54    6.51
  -7   8  -6   38.42    9.17
  -7   8  -7   65.61   11.09
  -7   8  -7   88.47    6.16
  -7   8  -7   88.79   13.01
  -7   8  -8   58.82   13.31
  -7   8  -8   83.09   15.47
  -7   8  -8   82.80    5.10
   7  -8   8   77.57    7.87
  -7   8  -9   10.43    5.36
   7  -8   9   10.21    9.41
  -7   7  -1    1.33    6.22
  -7   7  -1    2.41    5.19
  -7   7  -1    6.57    5.84
  -7   7  -2   26.12    5.34
  -7   7  -2   29.95    5.21
  -7   7  -2   38.38    5.38
  -7   7  -3  157.12    6.32
  -7   7  -3  201.25    7.85
  -7   7  -3  118.31    7.05
  -7   7  -4    9.25    6.15
  -7   7  -4    9.34    6.25
  -7   7  -4    6.55    5.27
  -7   7  -5    1.29    6.00
  -7   7  -5    2.79    6.07
  -7   7  -5    2.11    5.90
  -7   7  -6   68.17    5.85
  -7   7  -6   49.04    6.20
  -7   7  -6   63.79    7.02
  -7   7  -7   27.00    5.12
  -7   7  -7   15.66    6.71
  -7   7  -7   23.69    8.69
  -7   7  -8    8.22    5.08
  -7   7  -8    6.34    8.55
  -7   7  -8    5.94    6.32
  -7   7  -9    2.51   10.47
  -7   7  -9    2.18    6.12
  -7   7 -10   34.29   11.33
  -7   7 -10   37.73    7.23
  -7   6  -1    6.13    5.17
  -7   6  -1    7.79    5.96
  -7   6  -1    8.15    5.35
  -7   6  -2  121.16    6.45
  -7   6  -2  147.04    7.36
  -7   6  -2  191.31    7.19
  -7   6  -3   54.94    6.57
  -7   6  -3   69.35    6.58
  -7   6  -3   45.30    5.80
  -7   6  -4  103.39    6.68
  -7   6  -4   93.83    6.57
  -7   6  -4   64.00    5.60
  -7   6  -5  121.23    5.80
  -7   6  -5  117.19    6.21
  -7   6  -5   83.68    5.47
  -7   6  -6   55.61    6.38
  -7   6  -6   57.98    5.91
  -7   6  -7    3.17    5.52
   7  -6   7    3.04    4.78
  -7   6  -7    2.15    6.48
  -7   6  -8   92.83    8.55
  -7   6  -8   86.03    7.77
   7  -6   8   68.31    5.28
  -7   6  -9   61.50    9.88
  -7   6  -9   50.32    8.70
   7  -6   9   41.08    5.42
  -7   6 -10    1.67    9.03
   7  -6  10   -0.89    5.43
  -7   5  -1   23.38    6.55
  -7   5  -1   24.16    4.36
  -7   5  -1   29.99    4.13
  -7   5  -2   32.99    5.09
  -7   5  -2   35.88    6.74
  -7   5  -2   48.44    4.72
  -7   5  -3    1.39    6.92
  -7   5  -3    1.44    5.71
  -7   5  -4   25.14    5.00
  -7   5  -4   22.67    6.35
   7  -5   4   21.23    3.87
  -7   5  -5   10.79    5.97
  -7   5  -5    8.19    6.57
   7  -5   5    9.94    4.54
  -7   5  -6   29.67    5.08
  -7   5  -6   34.79   10.84
   7  -5   6   24.49    4.68
  -7   5  -7    7.08    5.02
   7  -5   7    7.37    3.89
   7  -5   8   44.99    4.35
  -7   5  -8   51.97    5.71
   7  -5   9    0.71    5.24
  -7   5  -9    1.99    7.47
  -7   5 -10   31.60    8.67
   7  -5  10   27.56    4.95
  -7   5 -11   22.74    9.41
   7  -5  11   24.38    5.21
  -7   4  -1   50.50    7.16
  -7   4  -1   39.57    4.06
  -7   4  -1   59.29    4.24
  -7   4  -1   62.78    4.76
  -7   4  -2   12.03    7.78
  -7   4  -2   13.50    4.33
  -7   4  -2   13.32    4.96
   7  -4   2   11.28    3.79
  -7   4  -3   13.73    7.94
  -7   4  -3   17.59    4.55
  -7   4  -3   16.13    5.67
   7  -4   3   13.53    3.64
  -7   4  -4    0.39    5.80
   7  -4   4    2.03    3.53
  -7   4  -5    4.24    4.82
   7  -4   5    4.50    4.53
  -7   4  -6   41.42    5.04
   7  -4   6   35.95    4.02
  -7   4  -7   16.21    5.06
   7  -4   7   15.62    4.12
   7  -4   8   13.06    4.37
  -7   4  -8   11.20    6.45
   7  -4   9    2.68    5.60
  -7   4  -9    2.15    5.62
   7  -4  10   13.08    6.08
  -7   4 -10   11.36    6.44
  -7   4 -11    8.71    7.29
   7  -4  11   10.17    5.43
  -7   3  -1   41.98    3.98
  -7   3  -1   41.45    5.16
   7  -3   1   37.59    3.73
  -7   3  -1   36.32    8.47
  -7   3  -2    6.97    8.94
  -7   3  -2    5.06    4.09
  -7   3  -2    6.48    5.01
   7  -3   2    7.83    3.59
  -7   3  -3    2.31    4.31
   7  -3   3    0.28    4.43
  -7   3  -4    1.88    4.60
   7  -3   4    0.36    3.81
  -7   3  -5   29.39    4.92
   7  -3   5   23.42    3.99
  -7   3  -6    2.51    4.81
   7  -3   6    1.45    4.13
  -7   3  -7    8.85    6.07
   7  -3   7   10.62    4.35
   7  -3   8  108.25    5.03
  -7   3  -8  104.39    5.55
   7  -3   9   37.63    4.98
  -7   3  -9   35.00    5.70
   7  -3  10   -0.65    5.14
  -7   3 -10    2.35    7.45
   7  -3  11   17.15    6.65
  -7   3 -11   22.43    8.32
  -7   2  -1  106.34    4.37
  -7   2  -1  111.41    5.56
   7  -2   1  103.60    4.07
  -7   2  -2    8.22    5.99
  -7   2  -2    9.68    4.11
   7  -2   2   10.34    3.61
  -7   2  -2    8.40   10.59
  -7   2  -3    2.30    4.34
   7  -2   3    2.46    3.76
  -7   2  -4   19.93    4.69
   7  -2   4   19.71    3.91
  -7   2  -5   23.29    4.79
   7  -2   5   22.01    4.24
  -7   2  -6    2.05    4.70
   7  -2   6    3.28    4.30
  -7   2  -7    2.21    4.87
   7  -2   7    2.60    4.45
   7  -2   8    1.81    4.68
  -7   2  -8    2.08    5.05
   7  -2   9   40.14    5.01
  -7   2  -9   38.25    5.49
   7  -2  10    2.65    5.17
  -7   2 -10    3.27    6.17
  -7   1  -1   55.94    5.80
  -7   1  -1   65.70    4.03
   7  -1   1   60.30    4.05
  -7   1  -2    1.70    7.23
  -7   1  -2    2.28    3.91
   7  -1   2    2.31    3.79
  -7   1  -3    9.99    4.38
   7  -1   3   13.69    3.97
  -7   1  -4    2.83    4.44
   7  -1   4    1.53    3.98
  -7   1  -5   17.05    4.65
   7  -1   5   17.72    4.24
  -7   1  -6    0.90    4.62
   7  -1   6    1.20    4.30
  -7   1  -7    2.57    4.82
   7  -1   7    4.50    4.44
   7  -1   8   13.98    4.86
  -7   1  -8   12.38    5.16
   7  -1   9   12.37    5.01
  -7   1  -9   10.48    5.45
   7  -1  10    0.69    5.35
  -7   1 -10   -1.07    5.97
  -7   0   0   16.23    4.92
  -7   0   0   18.09    3.70
   7   0   0   17.13    2.61
  -7   0  -1    2.37    4.58
  -7   0  -1   -0.43    3.86
   7   0   1    3.00    3.78
  -7   0  -2    1.42    7.94
  -7   0  -2   -1.30    3.91
   7   0   2    2.95    3.92
  -7   0  -3    7.75    4.35
   7   0   3    6.51    4.06
  -7   0  -4    2.24    4.35
   7   0   4    2.80    4.31
  -7   0  -5   72.79    4.96
   7   0   5   81.52    4.90
  -7   0  -6   37.42    4.86
   7   0   6   41.31    4.78
  -7   0  -7    1.68    4.87
   7   0   7   -0.71    4.67
   7   0   8   -0.70    4.89
  -7   0  -8   -2.95    5.21
   7   0   9    3.64    5.19
  -7   0  -9    2.65    5.56
  -7  -1   0   25.28    5.10
  -7  -1   0   29.72    4.06
   7   1   0   30.44    2.87
  -7  -1  -1    3.11    5.44
  -7  -1  -1    5.71    4.02
   7   1   1    3.24    3.97
  -7  -1  -2   12.60    7.76
  -7  -1  -2   12.45    4.33
   7   1   2   13.15    4.40
  -7  -1  -3   65.46    4.77
   7   1   3   72.48    3.36
  -7  -1  -3   67.10   13.45
  -7  -1  -4   25.75    4.77
   7   1   4   27.62    4.47
  -7  -1  -5   28.66    3.36
   7   1   5   27.98    4.58
  -7  -1  -6    8.51    4.77
   7   1   6   13.04    4.74
  -7  -1  -7    2.08    4.98
   7   1   7    3.62    4.73
   7   1   8    2.32    4.92
  -7  -1  -8    4.91    5.15
   7   1   9    1.98    5.40
  -7  -1  -9    2.62    5.73
  -7  -2   0    1.47    4.39
  -7  -2   0   -0.05    4.14
   7   2   0    1.23    5.74
   7   2   0   -0.55    4.11
  -7  -2  -1    0.73    5.84
  -7  -2  -1    1.96    4.32
   7   2   1    2.92    5.89
   7   2   1    1.52    4.20
  -7  -2  -2    1.38    7.18
  -7  -2  -2    0.76    4.43
   7   2   2   -0.21    6.25
   7   2   2    0.91    4.34
  -7  -2  -3    8.48   10.36
  -7  -2  -3    6.34    4.60
   7   2   3   10.33    8.65
   7   2   3    7.62    4.50
  -7  -2  -4    2.55    4.64
   7   2   4    7.27    4.44
  -7  -2  -5   59.02    4.84
   7   2   5   69.44    4.93
  -7  -2  -6   15.38    4.82
   7   2   6   16.77    3.55
   7   2   7    3.62    4.98
  -7  -2  -7    6.31    5.15
   7   2   8    0.99    5.35
  -7  -2  -8    0.51    5.45
  -7  -3   0   58.98    6.21
  -7  -3   0   71.73    4.85
   7   3   0   93.54    6.52
   7   3   0   78.61    4.85
  -7  -3  -1   42.81    6.85
  -7  -3  -1   50.87    3.33
   7   3   1   72.64    6.60
   7   3   1   56.89    4.72
  -7  -3  -2   37.23    8.06
  -7  -3  -2   43.01    4.72
   7   3   2   55.73    6.82
   7   3   2   46.29    4.70
  -7  -3  -3   91.16    9.88
  -7  -3  -3   89.81    5.04
   7   3   3  133.00    8.51
   7   3   3  102.51    5.13
  -7  -3  -4   10.81    4.66
   7   3   4   14.60    9.35
   7   3   4   12.68    4.81
  -7  -3  -4    9.69   13.53
  -7  -3  -5    5.39    4.92
   7   3   5    5.84    4.68
  -7  -3  -6    2.04    3.53
   7   3   6   -1.11    5.00
  -7  -4   0    1.69    5.44
  -7  -4   0   -0.41    5.12
   7   4   0    0.43    5.01
   7   4   0    2.77    5.12
  -7  -4  -1   21.48    7.45
  -7  -4  -1   30.81    5.20
   7   4   1   33.30    6.60
   7   4   1   29.21    5.28
  -7  -4  -2   38.14    8.55
  -7  -4  -2   38.24    5.35
   7   4   2   57.75    7.01
   7   4   2   51.68    5.07
  -7  -4  -3    9.73    9.66
  -7  -4  -3   12.90    4.93
   7   4   3   15.76    7.35
   7   4   3   10.62    3.75
  -7  -4  -4    2.02    5.15
   7   4   4   -1.16    8.91
   7   4   4    3.38    5.12
  -7  -4  -4    2.07   10.92
  -8  11  -1   42.40    6.24
  -8  11  -1   63.40   11.19
  -8  11  -1   36.65    8.64
  -8  11  -2    8.76    6.20
  -8  11  -2    6.88   10.09
  -8  11  -2    4.90   11.07
  -8  10  -1   39.03    6.15
  -8  10  -1   35.05    7.89
  -8  10  -1   56.73    9.04
  -8  10  -2    7.63    6.03
  -8  10  -2    5.26    7.77
  -8  10  -2    9.69    9.37
  -8  10  -3    1.37   10.35
  -8  10  -3   -0.29    6.01
  -8  10  -3    1.69    8.04
  -8  10  -4   67.44   12.15
  -8  10  -4   73.70    6.87
  -8  10  -4   60.93   12.92
  -8  10  -5   14.72    8.19
  -8   9  -1   14.46    7.22
  -8   9  -1   27.63    7.76
  -8   9  -1   15.46    6.94
  -8   9  -2   13.77    5.85
  -8   9  -2   14.58    7.96
  -8   9  -2    8.57    7.18
  -8   9  -3   21.76    7.49
  -8   9  -3   22.45    8.54
  -8   9  -3   14.36    7.22
  -8   9  -4    2.80    6.84
  -8   9  -4    5.26    7.58
  -8   9  -4    2.62    8.52
  -8   9  -5   17.52    9.24
  -8   9  -5   19.20    7.69
  -8   9  -5   12.06    8.75
[truncated: 22,193 more chars]
