# Supplementary material for: Crystal structure and Hirshfeld surface analysis of the hydro­chloride salt of 8-{4-[(6-phenyl­pyridin-3-yl)meth­yl]piperazin-1-yl}-3,4-di­hydro­quinolin-2(1H)-one
Source: Acta Crystallogr E Crystallogr Commun. 2021 Jan 29;77(Pt 2):208–12. doi: 10.1107/S2056989021000979 (PMC7869540; doi:10.1107/S2056989021000979)
Supplement: Supplementary file 2 [file e-77-00208-Isup2.hkl]

data_I                                                                          
_shelx_title ' SA37   IPDS2  -100DEGC    P-1'                                   
_shelx_refln_list_code          4                                               
_shelx_F_calc_maximum      174.14                                               
_exptl_crystal_F_000       460.00                                               
_reflns_d_resolution_high  0.8212                                               
                                                                                
loop_                                                                           
 _space_group_symop_operation_xyz                                               
 'x, y, z'                                                                      
 '-x, -y, -z'                                                                   
                                                                                
_cell_length_a     8.4791                                                       
_cell_length_b    10.4091                                                       
_cell_length_c    13.6862                                                       
_cell_angle_alpha  90.138                                                       
_cell_angle_beta   94.833                                                       
_cell_angle_gamma 113.745                                                       
                                                                                
_shelx_F_squared_multiplier     1.000                                           
                                                                                
loop_                                                                           
 _refln_index_h                                                                 
 _refln_index_k                                                                 
 _refln_index_l                                                                 
 _refln_F_squared_calc                                                          
 _refln_F_squared_meas                                                          
 _refln_F_squared_sigma                                                         
 _refln_observed_status                                                         
   2   0   0        920.42        868.16        10.07 o                         
   3   0   0       1858.21       1883.18        25.13 o                         
   4   0   0       1001.06       1073.27        49.59 o                         
   5   0   0          2.06          8.14         5.67 o                         
   6   0   0        211.30        208.91         6.97 o                         
   7   0   0         71.67         55.51         6.29 o                         
   8   0   0        207.43        191.52         9.17 o                         
   9   0   0         61.97         62.11         9.74 o                         
  -9   1   0          0.18          2.09         9.65 o                         
  -8   1   0         49.87         40.41         6.75 o                         
  -7   1   0        116.33        123.80         7.51 o                         
  -6   1   0         43.88         42.02         6.36 o                         
  -5   1   0          0.25          2.19         5.91 o                         
  -4   1   0       3803.42       4071.75        42.45 o                         
  -3   1   0       1411.94       1330.71        13.29 o                         
  -2   1   0       3939.04       3764.77        36.68 o                         
  -1   1   0       1093.86       1016.13        70.35 o                         
   0   1   0          3.81          6.27         6.83 o                         
   1   1   0        912.25        813.51        16.65 o                         
   2   1   0         95.78         90.36         5.32 o                         
   3   1   0       2243.07       2356.16        30.93 o                         
   4   1   0         31.59         23.84         5.24 o                         
   5   1   0         24.61         26.29         5.82 o                         
   6   1   0         29.23         26.73         6.37 o                         
   7   1   0        100.22         94.67         6.84 o                         
   8   1   0         66.24         51.96         8.92 o                         
   9   1   0         41.71         39.96        10.62 o                         
  -9   2   0          1.74          4.78        11.54 o                         
  -8   2   0         87.51         71.02         8.11 o                         
  -7   2   0        513.42        514.48        17.48 o                         
  -6   2   0          0.76         -0.15         5.78 o                         
  -5   2   0       1103.53       1085.19        41.51 o                         
  -4   2   0        753.94        854.76        39.48 o                         
  -3   2   0       1577.39       1560.69        26.13 o                         
  -2   2   0       4069.29       4101.78       178.56 o                         
  -1   2   0       2370.54       2330.66        24.04 o                         
   0   2   0       2647.36       2834.34       111.72 o                         
   1   2   0       1131.89       1065.36        40.98 o                         
   2   2   0          6.17          5.21         4.87 o                         
   3   2   0          0.33          1.01         5.26 o                         
   4   2   0        612.19        672.12        26.64 o                         
   5   2   0          8.62          9.45         6.05 o                         
   6   2   0        181.34        177.66        11.00 o                         
   7   2   0          0.74          1.46         7.19 o                         
   8   2   0         15.33         19.76         7.22 o                         
 -10   3   0         59.39         49.44        10.33 o                         
  -9   3   0         51.05         61.46         8.67 o                         
  -8   3   0         70.73         64.88         9.14 o                         
  -7   3   0        269.58        273.47         9.25 o                         
  -6   3   0         11.25         11.38         7.29 o                         
  -5   3   0        671.57        726.25        28.80 o                         
  -4   3   0        183.25        155.62         8.02 o                         
  -3   3   0        270.47        269.34         9.09 o                         
  -2   3   0        307.69        291.33        10.01 o                         
  -1   3   0        352.03        373.78         9.57 o                         
   0   3   0       4040.37       4074.51       186.38 o                         
   1   3   0         10.96         15.08         5.51 o                         
   2   3   0          2.67          1.15         4.48 o                         
   3   3   0        495.36        551.61        32.64 o                         
   4   3   0        182.60        175.58        10.66 o                         
   5   3   0        131.96        133.55         7.57 o                         
   6   3   0        153.15        136.41         9.30 o                         
   7   3   0        236.85        246.86        19.22 o                         
   8   3   0        130.78        152.18        13.65 o                         
 -10   4   0         15.96          9.68        10.23 o                         
  -9   4   0          2.05          4.47         8.65 o                         
  -8   4   0         14.53         18.21         7.45 o                         
  -7   4   0        150.02        149.77         7.23 o                         
  -6   4   0         55.13         58.93         7.73 o                         
  -5   4   0        202.99        201.66         8.38 o                         
  -4   4   0        159.13        167.87         8.51 o                         
  -3   4   0        120.04        104.03         8.03 o                         
  -2   4   0        761.44        857.32        20.41 o                         
  -1   4   0        371.47        406.39         9.72 o                         
   0   4   0          0.73          1.24         6.03 o                         
   1   4   0         12.54         11.65         5.37 o                         
   2   4   0        287.07        273.98        18.97 o                         
   3   4   0         63.56         65.96         5.80 o                         
   4   4   0          7.48         12.74         5.99 o                         
   5   4   0         14.95         17.70         6.49 o                         
   6   4   0        165.18        174.08        10.35 o                         
   7   4   0          1.00          3.56         8.30 o                         
 -10   5   0         20.12         32.49        10.13 o                         
  -9   5   0        194.70        182.65        12.30 o                         
  -8   5   0         54.80         54.43         7.93 o                         
  -7   5   0         79.71         84.51         9.42 o                         
  -6   5   0        163.17        146.04         9.30 o                         
  -5   5   0         95.66        112.13         7.89 o                         
  -4   5   0        426.48        425.84        17.33 o                         
  -3   5   0        156.08        148.16         8.34 o                         
  -2   5   0        157.41        160.17         8.52 o                         
  -1   5   0       1615.19       1631.69        70.60 o                         
   0   5   0        155.40        142.64        11.61 o                         
   1   5   0         45.54         47.12         5.97 o                         
   2   5   0        304.96        275.68        20.85 o                         
   3   5   0        107.82        107.95         6.88 o                         
   4   5   0         49.33         47.84         6.44 o                         
   5   5   0         23.02         23.72         7.18 o                         
   6   5   0         41.27         40.01         7.86 o                         
 -10   6   0          0.39          4.67        10.10 o                         
  -9   6   0         71.48         79.41         8.85 o                         
  -8   6   0          1.04          9.78         9.50 o                         
  -7   6   0          1.79          3.72         9.09 o                         
  -6   6   0         52.36         53.14         8.76 o                         
  -5   6   0        739.69        708.96        15.68 o                         
  -4   6   0         12.92         12.85         7.51 o                         
  -3   6   0        495.59        504.40        10.02 o                         
  -2   6   0          3.08          2.60         6.79 o                         
  -1   6   0         18.29         12.50         7.72 o                         
   0   6   0         17.03         19.41         6.44 o                         
   1   6   0        288.13        308.57        23.75 o                         
   2   6   0          0.82          1.77         6.38 o                         
   3   6   0        158.74        164.56        14.18 o                         
   4   6   0         44.09         52.58         7.12 o                         
   5   6   0          1.31          2.78         8.19 o                         
   6   6   0        106.61        112.81         9.39 o                         
 -10   7   0          0.00          2.20        10.62 o                         
  -9   7   0         81.34         82.95        12.36 o                         
  -8   7   0         43.91         41.44        10.09 o                         
  -7   7   0        150.20        146.57        11.04 o                         
  -6   7   0         35.73         29.81         8.80 o                         
  -5   7   0        125.78        129.84         9.12 o                         
  -4   7   0         81.67         79.88         8.11 o                         
  -3   7   0        255.66        273.63         9.00 o                         
  -2   7   0        837.07        948.62        49.52 o                         
  -1   7   0        174.03        199.49        17.13 o                         
   0   7   0        545.94        548.33        37.70 o                         
   1   7   0        756.09        766.90        64.12 o                         
   2   7   0         58.07         56.83         6.82 o                         
   3   7   0        238.00        239.15        21.05 o                         
   4   7   0         38.50         42.51         7.68 o                         
   5   7   0         11.12         12.24         8.53 o                         
  -9   8   0         14.02         15.54        12.45 o                         
  -8   8   0          3.75          3.88        11.58 o                         
  -7   8   0        168.28        166.19        12.66 o                         
  -6   8   0        110.91         97.51         9.32 o                         
  -5   8   0         25.60         28.12         8.78 o                         
  -4   8   0         11.91         15.10         8.00 o                         
  -3   8   0         11.49          9.95         8.48 o                         
  -2   8   0        633.42        659.86        42.87 o                         
  -1   8   0       1410.69       1502.17       122.23 o                         
   0   8   0        177.87        191.82        19.76 o                         
   1   8   0        825.37        842.54        67.37 o                         
   2   8   0         81.41         83.14         7.50 o                         
   3   8   0         44.01         46.39         7.83 o                         
   4   8   0         23.99         26.53         8.41 o                         
  -9   9   0         20.20         18.00        13.34 o                         
  -8   9   0         18.76         14.04        10.58 o                         
  -7   9   0          0.11          6.68        10.90 o                         
  -6   9   0        335.41        325.12        19.71 o                         
  -5   9   0        141.43        136.35        10.35 o                         
  -4   9   0         71.62         64.80         9.02 o                         
  -3   9   0        113.04        127.55         9.55 o                         
  -2   9   0        205.11        223.76        16.40 o                         
  -1   9   0        117.95        136.60         8.82 o                         
   0   9   0         32.99         35.04         7.21 o                         
   1   9   0        129.19        135.84        11.20 o                         
   2   9   0          3.16          3.96         8.09 o                         
   3   9   0          3.84          3.32         8.51 o                         
  -9  10   0        147.48        162.14        19.53 o                         
  -8  10   0         16.16         17.55        12.96 o                         
  -7  10   0         26.65         23.61        12.03 o                         
  -6  10   0        244.78        239.02        16.37 o                         
  -5  10   0         61.34         63.03         9.75 o                         
  -4  10   0         53.80         63.15        10.42 o                         
  -3  10   0         64.93         76.53         9.98 o                         
  -2  10   0         32.84         31.21         9.84 o                         
  -1  10   0        163.34        181.06        13.36 o                         
   0  10   0        169.34        189.69        12.27 o                         
   1  10   0         10.55         10.06         9.17 o                         
   2  10   0         42.07         35.40         9.04 o                         
  -8  11   0         11.07         17.47        15.71 o                         
  -7  11   0         33.05         29.72        12.70 o                         
  -6  11   0         25.93         33.78        12.51 o                         
  -5  11   0          6.21          4.38        10.83 o                         
  -4  11   0          7.42          8.10         9.67 o                         
  -3  11   0         32.37         36.91        10.66 o                         
  -2  11   0         27.24         29.45         8.98 o                         
  -1  11   0          0.39          3.97        10.21 o                         
   0  11   0         36.09         38.91        10.11 o                         
   1  11   0         23.98         29.27        11.28 o                         
  -6  12   0         15.28         10.88        14.56 o                         
  -5  12   0         58.55         58.66        10.21 o                         
  -4  12   0         64.08         71.56        11.85 o                         
  -3  12   0         48.03         47.74        11.58 o                         
  -2  12   0         11.65         17.95        11.38 o                         
  -1  12   0          3.30          2.31        14.02 o                         
   1 -12   1         13.28         14.33        14.58 o                         
   2 -12   1         28.10         31.54        10.94 o                         
   3 -12   1          0.70         -2.61        11.37 o                         
   4 -12   1          3.99          3.96        11.86 o                         
   5 -12   1          5.98          6.71        12.33 o                         
   6 -12   1         13.47          9.06        15.63 o                         
  -1 -11   1        157.64        155.65        11.19 o                         
   0 -11   1         27.62         32.57         9.86 o                         
   1 -11   1        103.24        110.66        10.31 o                         
   2 -11   1        439.14        453.30        22.87 o                         
   3 -11   1        138.58        147.39        10.86 o                         
   4 -11   1         28.09         33.30         9.04 o                         
   5 -11   1          0.02          3.85        11.11 o                         
   6 -11   1         56.46         63.86        13.78 o                         
   7 -11   1         27.02         24.92        13.79 o                         
   8 -11   1        132.37        148.26        23.09 o                         
  -2 -10   1        278.55        269.40        20.26 o                         
  -1 -10   1         11.07         15.04         8.45 o                         
   0 -10   1         84.93         92.16         8.71 o                         
   1 -10   1        227.13        235.10        14.84 o                         
   2 -10   1         72.25         68.87         8.40 o                         
   3 -10   1         40.06         41.46         9.97 o                         
   4 -10   1         24.73         29.20         9.94 o                         
   5 -10   1        116.32        115.22        10.20 o                         
   6 -10   1        400.00        437.18        54.39 o                         
   7 -10   1         31.23         32.85        12.60 o                         
   8 -10   1        127.46        139.51        19.74 o                         
  -3  -9   1         76.83         84.52         8.67 o                         
  -2  -9   1          0.85          3.30         7.20 o                         
  -1  -9   1          0.02          1.71         8.17 o                         
   0  -9   1         42.00         39.77         8.09 o                         
   1  -9   1         63.56         62.75         8.23 o                         
   2  -9   1         86.20         93.54         9.36 o                         
   3  -9   1        131.77        138.83         9.56 o                         
   4  -9   1        102.37         97.39         8.02 o                         
   5  -9   1         79.54         81.39         9.47 o                         
   6  -9   1        195.75        208.98        30.77 o                         
   7  -9   1        168.80        197.38        31.63 o                         
   8  -9   1         51.84         62.38        13.51 o                         
   9  -9   1          2.93          3.62        13.08 o                         
  -4  -8   1         32.30         35.88         8.27 o                         
  -3  -8   1         91.43         85.07         7.70 o                         
  -2  -8   1          9.28         12.60         7.14 o                         
  -1  -8   1        183.31        189.00        17.59 o                         
   0  -8   1         89.89         93.17        10.58 o                         
   1  -8   1        562.75        608.56        37.43 o                         
   2  -8   1        429.67        455.08        26.89 o                         
   3  -8   1        220.98        213.34        15.22 o                         
   4  -8   1        634.53        608.05        27.64 o                         
   5  -8   1          5.35          7.22         8.67 o                         
   6  -8   1         33.61         30.75         9.98 o                         
   7  -8   1        329.74        343.77        50.94 o                         
   8  -8   1          1.91          5.86        12.10 o                         
   9  -8   1          0.38          0.18        11.86 o                         
  -5  -7   1         45.04         43.29         8.52 o                         
  -4  -7   1         40.08         33.46         7.58 o                         
  -3  -7   1        216.46        218.56        15.17 o                         
  -2  -7   1          0.30          2.81         6.63 o                         
  -1  -7   1        276.74        271.47        22.63 o                         
   0  -7   1        656.38        672.10        48.73 o                         
   1  -7   1        180.44        196.09        11.93 o                         
   2  -7   1        210.93        236.50        15.67 o                         
   3  -7   1         94.23         96.57         8.35 o                         
   4  -7   1          6.03          5.68         8.05 o                         
   5  -7   1          0.21          3.98         9.17 o                         
   6  -7   1          5.38          5.29         8.27 o                         
   7  -7   1         13.51         11.04        10.57 o                         
   8  -7   1         93.92        106.74        12.63 o                         
   9  -7   1         31.20         32.95        11.55 o                         
  10  -7   1          0.41          3.89        11.01 o                         
  -6  -6   1         73.22         69.34         7.84 o                         
  -5  -6   1          3.11          3.65         7.67 o                         
  -4  -6   1        136.27        138.22         9.22 o                         
  -3  -6   1        306.24        294.88        19.05 o                         
  -2  -6   1        247.50        276.86        23.33 o                         
  -1  -6   1          0.29          1.10         6.50 o                         
   0  -6   1         92.89         88.63         8.00 o                         
   1  -6   1        827.94        880.75        47.54 o                         
   2  -6   1        260.69        288.20        18.56 o                         
   3  -6   1        470.37        500.95        21.17 o                         
   4  -6   1         28.10         23.77         7.60 o                         
   5  -6   1        493.09        501.54        41.92 o                         
   6  -6   1         61.72         73.17         9.46 o                         
   7  -6   1         22.46         23.54        10.13 o                         
   8  -6   1         36.35         43.19        10.13 o                         
   9  -6   1          0.35          2.59         9.92 o                         
  10  -6   1          7.04         12.30        10.53 o                         
  -7  -5   1          5.18          2.15        10.05 o                         
  -6  -5   1         31.38         34.43         8.16 o                         
  -5  -5   1        337.73        352.07        21.48 o                         
  -4  -5   1        240.82        242.63        13.68 o                         
  -3  -5   1        642.19        684.89        50.96 o                         
  -2  -5   1         27.34         26.82         5.82 o                         
  -1  -5   1        442.96        452.48        23.81 o                         
   0  -5   1        649.98        638.38        33.19 o                         
   1  -5   1       1619.27       1787.26        94.07 o                         
   2  -5   1        204.39        202.57         8.80 o                         
   3  -5   1       1112.75       1080.88        23.17 o                         
   4  -5   1        181.21        173.84         8.05 o                         
   5  -5   1          3.25          3.49         7.70 o                         
   6  -5   1        107.53         95.78         8.15 o                         
   7  -5   1         87.49         86.46         8.76 o                         
   8  -5   1        322.76        340.90        23.40 o                         
   9  -5   1        408.50        426.03        34.20 o                         
  10  -5   1          0.13          7.95        10.73 o                         
  -7  -4   1          0.01          1.43         8.54 o                         
  -6  -4   1        164.39        161.04         8.00 o                         
  -5  -4   1        109.41        107.95         7.51 o                         
  -4  -4   1          0.19          1.43         5.72 o                         
  -3  -4   1         15.96         20.06         5.77 o                         
  -2  -4   1          0.50          1.29         5.55 o                         
  -1  -4   1         13.07         13.09         5.34 o                         
   0  -4   1        499.89        552.53        31.97 o                         
   1  -4   1        265.46        283.94        15.50 o                         
   2  -4   1         29.11         34.98         8.08 o                         
   3  -4   1         34.95         31.15         7.10 o                         
   4  -4   1         44.46         40.43         7.49 o                         
   5  -4   1        440.83        457.64        37.83 o                         
   6  -4   1          2.44          5.35         8.02 o                         
   7  -4   1        197.61        174.79        14.84 o                         
   8  -4   1         16.49         10.30         7.99 o                         
   9  -4   1          2.64          6.88         9.01 o                         
  10  -4   1         16.52         15.19        10.85 o                         
  -8  -3   1         79.82         97.22         9.65 o                         
  -7  -3   1        153.52        142.47        10.10 o                         
  -6  -3   1          9.56         15.86         5.76 o                         
  -5  -3   1        301.68        300.18        14.26 o                         
  -4  -3   1         65.71         66.80         5.17 o                         
  -3  -3   1        994.44       1042.51        38.60 o                         
  -2  -3   1       2514.58       2538.35       112.98 o                         
  -1  -3   1          7.27          9.26         4.98 o                         
   0  -3   1        449.62        453.77        21.61 o                         
   1  -3   1      30324.42      32743.62      1501.74 o                         
   2  -3   1         99.96        108.54         8.41 o                         
   3  -3   1       1468.95       1383.30        49.49 o                         
   4  -3   1         84.59         68.87         7.38 o                         
   5  -3   1        380.85        427.42        17.58 o                         
   6  -3   1        231.23        228.09         7.46 o                         
   7  -3   1        112.88        128.15         7.44 o                         
   8  -3   1         30.20         29.38         7.84 o                         
   9  -3   1        354.40        362.30        13.66 o                         
  10  -3   1         10.68         11.10        11.00 o                         
  -8  -2   1         31.54         33.03         8.31 o                         
  -7  -2   1          5.40         15.45         7.06 o                         
  -6  -2   1          0.05          4.77         6.01 o                         
  -5  -2   1        101.68        106.78         5.70 o                         
  -4  -2   1        816.80        800.10        14.52 o                         
  -3  -2   1       1874.60       1966.25        64.56 o                         
  -2  -2   1       1529.00       1486.83        50.20 o                         
  -1  -2   1       8487.25       8197.91       203.65 o                         
   0  -2   1        526.65        523.80        13.63 o                         
   1  -2   1       6659.19       6406.26       128.16 o                         
   2  -2   1        738.18        784.18        12.15 o                         
   3  -2   1        234.63        231.07         7.87 o                         
   4  -2   1         29.01         43.44         6.69 o                         
   5  -2   1         17.06         18.52         6.04 o                         
   6  -2   1         20.84         22.12         6.80 o                         
   7  -2   1        325.52        342.06         8.44 o                         
   8  -2   1        563.31        523.94        10.33 o                         
   9  -2   1          5.12          7.36         9.49 o                         
  -9  -1   1         19.71         16.37        10.34 o                         
  -8  -1   1          0.38          5.61         8.69 o                         
  -7  -1   1        208.24        202.19        14.96 o                         
  -6  -1   1         37.36         34.40         5.19 o                         
  -5  -1   1         65.83         75.71         5.61 o                         
  -4  -1   1       1100.12       1094.29        23.78 o                         
  -3  -1   1        717.17        755.61         7.86 o                         
  -2  -1   1        745.79        749.73         9.60 o                         
   0  -1   1         15.26         18.67         6.46 o                         
   1  -1   1        141.69        161.73         8.71 o                         
   2  -1   1          8.32          8.19         6.59 o                         
   3  -1   1        285.79        286.43        10.02 o                         
   4  -1   1       1311.11       1320.07        38.73 o                         
   5  -1   1         89.45         79.22         6.66 o                         
   6  -1   1         51.79         52.98         6.02 o                         
   7  -1   1        192.84        198.78         8.57 o                         
   8  -1   1         76.53         82.80         8.85 o                         
   9  -1   1          2.03          0.12         8.55 o                         
  -9   0   1        141.06        121.91        10.02 o                         
  -8   0   1          0.68          2.65         8.20 o                         
  -7   0   1         45.71         58.93         7.05 o                         
  -6   0   1         99.46         95.87         6.53 o                         
  -5   0   1        665.96        697.84        22.91 o                         
  -4   0   1        290.92        267.54         6.77 o                         
  -3   0   1       2019.19       1972.59        17.63 o                         
  -2   0   1        155.85        158.88         5.52 o                         
   0   0   1       3713.31       3688.41       104.02 o                         
   1   0   1       3898.65       4044.46       115.65 o                         
   2   0   1       1777.61       1735.98        15.71 o                         
   3   0   1        243.92        273.23         6.64 o                         
   4   0   1          0.46          0.82         5.40 o                         
   5   0   1        326.58        298.07         6.78 o                         
   6   0   1        227.23        233.03         9.59 o                         
   7   0   1          9.11          5.19         7.47 o                         
   8   0   1        238.15        242.62        17.49 o                         
   9   0   1         68.13         65.37        10.88 o                         
  -9   1   1         72.91         72.09        11.75 o                         
  -8   1   1          3.62          8.41         6.79 o                         
  -7   1   1        203.37        203.88         7.64 o                         
  -6   1   1        155.78        160.76         6.03 o                         
  -5   1   1         66.62         68.85         6.11 o                         
  -4   1   1        358.47        362.94         7.18 o                         
  -3   1   1       1160.29       1132.22        14.98 o                         
  -2   1   1       3494.79       3223.78       421.79 o                         
  -1   1   1       2406.10       2426.47       106.73 o                         
   0   1   1       1732.43       1639.96        30.13 o                         
   1   1   1       1244.96       1331.12        81.92 o                         
   2   1   1         91.26         89.65         5.40 o                         
   3   1   1        205.59        215.85         8.31 o                         
   4   1   1        351.35        354.87        13.63 o                         
   5   1   1         50.81         52.34         5.33 o                         
   6   1   1        150.76        156.05        11.91 o                         
   7   1   1          6.42         13.18         8.05 o                         
   8   1   1         11.44         13.48         7.78 o                         
  -9   2   1        106.04        118.11         9.28 o                         
  -8   2   1          6.20          2.24         9.79 o                         
  -7   2   1        301.87        293.34         9.77 o                         
  -6   2   1          6.55         11.72         7.75 o                         
  -5   2   1       1085.78       1170.44        51.97 o                         
  -4   2   1         32.61         36.27         6.00 o                         
  -3   2   1       1147.34       1036.18       139.80 o                         
  -2   2   1         14.00         10.32        11.02 o                         
  -1   2   1        216.43        222.71         9.95 o                         
   0   2   1       1107.49       1026.33        23.82 o                         
   1   2   1        356.50        371.27        16.41 o                         
   2   2   1         49.46         53.95         5.31 o                         
   3   2   1        260.65        254.01        15.08 o                         
   4   2   1          0.12          1.17         5.88 o                         
   5   2   1         30.67         29.76         6.25 o                         
   6   2   1         56.03         57.78         7.05 o                         
   7   2   1          6.68          5.69         7.83 o                         
   8   2   1          1.47          4.82         8.43 o                         
 -10   3   1         49.71         44.60         9.79 o                         
  -9   3   1         45.60         38.93         8.80 o                         
  -8   3   1        282.96        288.23        21.25 o                         
  -7   3   1          0.06          3.02         7.03 o                         
  -6   3   1         23.70         23.20         6.63 o                         
  -5   3   1       1483.47       1373.86       139.29 o                         
  -4   3   1        554.98        542.08        53.60 o                         
  -3   3   1        212.82        213.03         9.08 o                         
  -2   3   1       2332.18       2324.92        51.44 o                         
  -1   3   1        221.73        231.62         9.27 o                         
   0   3   1        136.90        143.31         7.41 o                         
   1   3   1        531.27        538.22        30.41 o                         
   2   3   1        301.99        303.93        15.34 o                         
   3   3   1        577.01        648.87        39.33 o                         
   4   3   1        283.15        271.36        17.95 o                         
   5   3   1          2.55          4.82         5.68 o                         
   6   3   1          8.11          5.41         7.44 o                         
   7   3   1        168.05        178.11        16.63 o                         
   8   3   1          6.54         11.72         9.74 o                         
 -10   4   1          4.41         10.78         9.75 o                         
  -9   4   1          1.34          5.55         8.38 o                         
  -8   4   1        101.16        106.64         7.71 o                         
  -7   4   1          0.06          2.01         6.52 o                         
  -6   4   1        634.67        596.17        17.12 o                         
  -5   4   1        102.70         97.89         8.58 o                         
  -4   4   1        287.37        304.65        12.67 o                         
  -3   4   1          2.10          2.49         7.21 o                         
  -2   4   1          4.13          1.66         6.11 o                         
  -1   4   1        409.03        394.91         8.86 o                         
   0   4   1          7.20          4.98         6.16 o                         
   1   4   1        297.77        278.94        18.95 o                         
   2   4   1        376.94        384.18        19.76 o                         
   3   4   1         78.61         89.13         6.23 o                         
   4   4   1         38.59         38.13         6.51 o                         
   5   4   1         44.80         52.27         6.44 o                         
   6   4   1          0.70          1.07         7.55 o                         
   7   4   1         84.14         95.61         9.52 o                         
 -10   5   1         22.27         20.80         9.56 o                         
  -9   5   1         29.73         30.59         8.59 o                         
  -8   5   1         24.79         21.44         8.07 o                         
  -7   5   1        178.75        172.32         9.68 o                         
  -6   5   1         97.85         90.43         7.84 o                         
  -5   5   1         23.74         24.84         7.85 o                         
  -4   5   1        891.85        814.84        34.03 o                         
  -3   5   1          3.44          4.46         7.80 o                         
  -2   5   1          7.64          6.99         7.08 o                         
  -1   5   1       4138.35       4234.65        65.74 o                         
   0   5   1        411.48        383.94        24.91 o                         
   1   5   1        265.64        276.23        15.50 o                         
   2   5   1        259.41        264.14        19.52 o                         
   3   5   1        142.16        135.09        11.63 o                         
   4   5   1          2.87          0.92         6.71 o                         
   5   5   1        125.90        138.07        10.26 o                         
   6   5   1         24.65         24.20         8.13 o                         
 -10   6   1          7.73          5.59         9.86 o                         
  -9   6   1         17.23         23.00         8.72 o                         
  -8   6   1         88.06         86.53         9.61 o                         
  -7   6   1        313.68        299.71        12.26 o                         
  -6   6   1          6.21          8.92         7.99 o                         
  -5   6   1        832.75        805.86        24.83 o                         
  -4   6   1        844.17        833.83        29.62 o                         
  -3   6   1       1111.26       1138.03        18.09 o                         
  -2   6   1          3.04          2.76         7.17 o                         
  -1   6   1        254.92        276.11         9.21 o                         
   0   6   1        106.25         96.23         7.06 o                         
   1   6   1        142.19        126.83         7.31 o                         
   2   6   1         32.81         29.48         6.68 o                         
   3   6   1         34.76         33.62         6.76 o                         
   4   6   1          4.77          3.21         7.22 o                         
   5   6   1         14.74         16.97         7.97 o                         
   6   6   1         14.61         14.07         8.90 o                         
 -10   7   1          0.17         -0.52        10.21 o                         
  -9   7   1          0.27          2.88         9.12 o                         
  -8   7   1        412.68        396.43        15.02 o                         
  -7   7   1          7.93          7.49         8.85 o                         
  -6   7   1        256.51        244.59        10.96 o                         
  -5   7   1         26.53         27.31        12.01 o                         
  -4   7   1         19.10         19.84         8.62 o                         
  -3   7   1        634.43        660.72        10.33 o                         
  -2   7   1          0.03         -0.81         7.66 o                         
  -1   7   1         29.72         30.41         6.61 o                         
   0   7   1          2.78          4.20         7.48 o                         
   1   7   1        243.62        234.38        18.26 o                         
   2   7   1         89.97         85.27         7.01 o                         
   3   7   1        165.67        172.81        11.71 o                         
   4   7   1         23.74         25.55         7.80 o                         
   5   7   1         73.04         70.14         8.01 o                         
  -9   8   1         42.62         36.47        11.64 o                         
  -8   8   1         27.44         35.97         9.62 o                         
  -7   8   1          8.99         14.86         9.54 o                         
  -6   8   1        787.50        739.49        21.52 o                         
  -5   8   1        111.82        101.05        10.18 o                         
  -4   8   1          2.99          5.77         7.80 o                         
  -3   8   1         23.01         25.56         8.49 o                         
  -2   8   1        290.40        307.67        15.55 o                         
  -1   8   1         23.72         26.27         7.79 o                         
   0   8   1         90.05        105.33         8.51 o                         
   1   8   1        131.19        139.81         8.96 o                         
   2   8   1          9.68         14.94         7.54 o                         
   3   8   1          5.76          5.30         7.86 o                         
   4   8   1         29.98         29.56         8.54 o                         
  -9   9   1          2.69          6.83        11.57 o                         
  -8   9   1        207.67        201.53        14.62 o                         
  -7   9   1        180.70        169.95        10.08 o                         
  -6   9   1          3.41          7.70         8.82 o                         
  -5   9   1          0.08          0.54        10.43 o                         
  -4   9   1        319.52        322.43         9.73 o                         
  -3   9   1          1.08         -1.39         8.92 o                         
  -2   9   1        700.71        746.43        50.75 o                         
  -1   9   1          0.94         -0.14         8.20 o                         
   0   9   1         89.84         91.78         8.72 o                         
   1   9   1         17.13         22.86         8.17 o                         
   2   9   1        267.51        260.85        20.72 o                         
   3   9   1         53.76         59.18         8.89 o                         
  -9  10   1          6.71         13.22        12.78 o                         
  -8  10   1         61.27         65.01        12.50 o                         
  -7  10   1         11.34         14.06        11.71 o                         
  -6  10   1          0.09         -0.61        13.65 o                         
  -5  10   1         38.10         44.97        10.70 o                         
  -4  10   1        219.02        219.09        13.50 o                         
  -3  10   1         48.11         61.71         8.83 o                         
  -2  10   1         23.20         25.53         8.33 o                         
  -1  10   1          8.40         15.16         9.14 o                         
   0  10   1          0.02          6.00         7.93 o                         
   1  10   1         37.95         41.30         9.35 o                         
   2  10   1          4.75         -0.36         9.17 o                         
  -8  11   1         30.68         27.46        13.52 o                         
  -7  11   1          0.34          6.09        12.40 o                         
  -6  11   1        130.55        139.63        14.70 o                         
  -5  11   1         10.34         12.26        12.69 o                         
  -4  11   1        109.77        123.27        11.05 o                         
  -3  11   1          8.25         10.65        10.40 o                         
  -2  11   1         16.29         19.88        10.12 o                         
  -1  11   1         13.20         15.78        10.22 o                         
   0  11   1        111.60        115.40        12.04 o                         
  -6  12   1         21.11         26.68        16.52 o                         
  -5  12   1         64.54         68.04        15.31 o                         
  -4  12   1         69.32         76.90        12.07 o                         
  -3  12   1          6.94          5.98        11.57 o                         
  -2  12   1        127.78        136.01        12.45 o                         
   2 -12   2          0.08          6.77        11.88 o                         
   3 -12   2         17.64         14.11        10.62 o                         
   4 -12   2          3.12         20.26        13.83 o                         
   5 -12   2        105.16        103.93        13.85 o                         
   6 -12   2         41.35         28.61        13.93 o                         
  -1 -11   2         86.70         96.19        14.42 o                         
   0 -11   2          2.16          4.89         8.42 o                         
   1 -11   2         39.40         40.42        10.20 o                         
   2 -11   2        149.68        167.26         9.38 o                         
   3 -11   2         30.25         36.84        10.97 o                         
   4 -11   2        102.91        109.72        13.09 o                         
   5 -11   2        243.34        233.83        12.57 o                         
   6 -11   2          0.01          2.43        13.01 o                         
   7 -11   2          3.48          3.02        14.84 o                         
   8 -11   2         20.25         23.24        15.32 o                         
  -2 -10   2        212.98        223.13        14.36 o                         
  -1 -10   2         44.78         46.06         7.64 o                         
   0 -10   2        257.69        256.10        11.71 o                         
   1 -10   2         38.36         38.52         9.10 o                         
   2 -10   2          5.25          7.26         9.12 o                         
   3 -10   2         10.47         24.99        10.19 o                         
   4 -10   2         51.33         51.29        11.87 o                         
   5 -10   2          0.04          4.99        11.43 o                         
   6 -10   2         80.66         72.38        10.89 o                         
   7 -10   2          5.53          6.77        12.47 o                         
   8 -10   2         26.71         23.83        13.64 o                         
  -3  -9   2         84.09         83.97         8.36 o                         
  -2  -9   2         43.90         48.96         8.27 o                         
  -1  -9   2        132.35        137.42         8.98 o                         
   0  -9   2          9.25         13.64         8.16 o                         
   1  -9   2        843.19        868.82        37.91 o                         
   2  -9   2         29.60         31.14         8.83 o                         
   3  -9   2        136.93        145.42         8.52 o                         
   4  -9   2          6.32          7.57         9.99 o                         
   5  -9   2         70.04         69.22         9.96 o                         
   6  -9   2         40.19         43.30        11.47 o                         
   7  -9   2          3.21          1.92        13.06 o                         
   8  -9   2         39.53         39.65        12.66 o                         
   9  -9   2         62.47         67.87        13.45 o                         
  -4  -8   2         62.67         67.67         8.69 o                         
  -3  -8   2        166.89        161.50        11.05 o                         
  -2  -8   2         36.48         48.06         7.60 o                         
  -1  -8   2        102.43        100.48         8.19 o                         
   0  -8   2         88.27         94.89         9.94 o                         
   1  -8   2        371.07        372.83        20.00 o                         
   2  -8   2         84.30         94.19         8.59 o                         
   3  -8   2        310.33        308.56        21.57 o                         
   4  -8   2        997.88       1049.77        96.78 o                         
   5  -8   2          3.46          3.69         8.86 o                         
   6  -8   2          0.95          2.28        10.07 o                         
   7  -8   2        144.51        160.99        28.14 o                         
   8  -8   2         61.28         52.65        12.29 o                         
   9  -8   2        278.51        309.42        42.52 o                         
  -5  -7   2         65.79         79.26         8.51 o                         
  -4  -7   2          2.25          4.80         7.54 o                         
  -3  -7   2        154.43        149.96         9.11 o                         
  -2  -7   2         12.42         13.32         6.41 o                         
  -1  -7   2          2.84          2.85         6.90 o                         
   0  -7   2        218.83        227.65        15.67 o                         
   1  -7   2         69.72         68.52         7.60 o                         
   2  -7   2          0.17          3.28         8.02 o                         
   3  -7   2         17.75         23.33         9.30 o                         
   4  -7   2          9.00         12.64         8.69 o                         
   5  -7   2        375.41        370.17        35.12 o                         
   6  -7   2         49.72         51.68         9.31 o                         
   7  -7   2         94.44        103.59        11.02 o                         
   8  -7   2        142.70        171.01        23.13 o                         
   9  -7   2         25.48         22.16        12.11 o                         
  -6  -6   2          4.78          7.25         8.54 o                         
  -5  -6   2         22.73         22.97         7.64 o                         
  -4  -6   2         30.22         39.16         6.83 o                         
  -3  -6   2          4.16          5.07         5.98 o                         
  -2  -6   2        303.88        304.06        16.66 o                         
  -1  -6   2        275.60        281.20        15.14 o                         
   0  -6   2        281.14        290.51        13.41 o                         
   1  -6   2          1.94          2.60         6.98 o                         
   2  -6   2       4936.62       5021.29       280.61 o                         
   3  -6   2          8.26          7.47         8.10 o                         
   4  -6   2        237.86        233.82        17.88 o                         
   5  -6   2        320.72        328.50        37.21 o                         
   6  -6   2         72.76         79.67        10.42 o                         
   7  -6   2        486.06        503.27        60.35 o                         
   8  -6   2         13.65         10.59        11.13 o                         
   9  -6   2          0.03          2.95        10.01 o                         
  10  -6   2         34.17         28.67        11.47 o                         
  -7  -5   2         47.86         59.06         9.28 o                         
  -6  -5   2         17.16         24.13         6.99 o                         
  -5  -5   2         21.46         20.91         7.03 o                         
  -4  -5   2        255.74        273.20        15.27 o                         
  -3  -5   2        211.44        201.58        10.56 o                         
  -2  -5   2        709.85        765.02        39.91 o                         
  -1  -5   2        640.25        643.12        31.17 o                         
   0  -5   2       1375.49       1366.56        75.88 o                         
   1  -5   2        693.02        700.16        32.35 o                         
   2  -5   2         41.71         37.19         8.02 o                         
   3  -5   2        492.97        487.36        24.23 o                         
   4  -5   2         45.14         45.97         7.49 o                         
   5  -5   2        445.52        449.55        43.88 o                         
   6  -5   2         22.59         21.69         7.98 o                         
   7  -5   2        124.15        133.21        15.92 o                         
   8  -5   2         62.21         72.32         8.33 o                         
   9  -5   2        269.12        250.14        26.83 o                         
  10  -5   2         14.34         19.88        11.45 o                         
  -7  -4   2         28.60         27.86         7.45 o                         
  -6  -4   2        100.47         96.98         6.86 o                         
  -5  -4   2        275.26        267.72        12.34 o                         
  -4  -4   2          6.68          8.68         5.74 o                         
  -3  -4   2         26.76         22.49         5.42 o                         
  -2  -4   2         87.09         97.49         5.53 o                         
  -1  -4   2         25.25         33.85         5.42 o                         
   0  -4   2        282.33        303.32        18.32 o                         
   1  -4   2        125.13        131.17         7.41 o                         
   2  -4   2       2200.02       2169.46        83.83 o                         
   3  -4   2         83.93         73.14         7.06 o                         
   4  -4   2         88.27         81.01         7.41 o                         
   5  -4   2        357.38        381.56        57.44 o                         
   6  -4   2        416.16        463.72        29.43 o                         
   7  -4   2         41.97         40.25         7.57 o                         
   8  -4   2         34.17         39.55        10.77 o                         
   9  -4   2          9.47         12.82        13.32 o                         
  10  -4   2         23.82         29.67        12.69 o                         
  -8  -3   2         47.20         46.56         9.10 o                         
  -7  -3   2          7.40          8.94         7.69 o                         
  -6  -3   2          6.14         14.37         6.32 o                         
  -5  -3   2         69.99         75.12         5.31 o                         
  -4  -3   2        183.98        184.72         5.81 o                         
  -3  -3   2         13.71          7.83         5.02 o                         
  -2  -3   2        944.49        991.61        29.99 o                         
  -1  -3   2        743.52        747.14        30.99 o                         
   0  -3   2       3314.86       3336.55       101.53 o                         
   1  -3   2       1385.13       1297.14        90.64 o                         
   2  -3   2        265.85        246.47        12.78 o                         
   3  -3   2        890.13        897.55        27.30 o                         
   4  -3   2        254.61        294.92         9.23 o                         
   5  -3   2          4.47         10.27         6.96 o                         
   6  -3   2        273.59        285.72        11.44 o                         
   7  -3   2         15.03         21.14         7.38 o                         
   8  -3   2        141.93        142.64         9.03 o                         
   9  -3   2          7.51         14.42        10.98 o                         
  -8  -2   2         81.21         83.66         8.47 o                         
  -7  -2   2        111.81        112.77         7.50 o                         
  -6  -2   2        267.75        265.41         8.07 o                         
  -5  -2   2        202.10        198.45         6.84 o                         
  -4  -2   2        501.57        493.64         6.48 o                         
  -3  -2   2         38.22         38.00         4.98 o                         
  -2  -2   2        366.62        348.42         6.06 o                         
  -1  -2   2       7222.64       7429.60       217.52 o                         
   0  -2   2      23760.21      25945.28      1197.04 o                         
   1  -2   2       2998.41       2816.17       118.25 o                         
   2  -2   2        479.33        461.97        12.64 o                         
   3  -2   2         30.69         32.23         6.95 o                         
   4  -2   2       1463.02       1436.20        35.28 o                         
   5  -2   2        389.14        401.91        16.83 o                         
   6  -2   2         23.22         24.92         7.03 o                         
   7  -2   2         19.92         30.35         7.73 o                         
   8  -2   2        169.06        174.35         8.27 o                         
   9  -2   2          1.56          3.64        11.00 o                         
  -9  -1   2         19.07         18.28        10.23 o                         
  -8  -1   2          0.29          7.32         8.65 o                         
  -7  -1   2        180.73        192.66        10.92 o                         
  -6  -1   2         27.31         27.65         6.04 o                         
  -5  -1   2          0.07          0.85         5.57 o                         
  -4  -1   2       1853.80       1928.11        11.99 o                         
  -3  -1   2          6.27          4.52         4.58 o                         
  -2  -1   2        737.50        711.91        14.45 o                         
  -1  -1   2       4037.47       3761.78       107.28 o                         
   0  -1   2        252.17        227.47         7.70 o                         
   1  -1   2       3957.17       3892.49        79.53 o                         
   2  -1   2        664.04        696.93        16.63 o                         
   3  -1   2        818.63        859.78        23.91 o                         
   4  -1   2        391.99        384.28         9.78 o                         
   5  -1   2         11.52          6.67         6.70 o                         
   6  -1   2          0.14          2.00         7.32 o                         
   7  -1   2          3.98          6.97         8.18 o                         
   8  -1   2        257.16        246.45        10.17 o                         
   9  -1   2          0.13          1.22        11.37 o                         
  -9   0   2         39.24         39.17        12.48 o                         
  -8   0   2         10.17         13.55         9.70 o                         
  -7   0   2       1075.69       1070.50        13.49 o                         
  -6   0   2        376.06        382.57        11.95 o                         
  -5   0   2        959.33        995.97        33.72 o                         
  -4   0   2         18.56          8.98         4.13 o                         
  -3   0   2         40.29         40.12         4.08 o                         
  -2   0   2         98.65         99.90         5.53 o                         
  -1   0   2       1371.37       1137.12        43.41 o                         
   0   0   2        585.82        546.54        12.75 o                         
   1   0   2       3374.45       3451.03       128.69 o                         
   2   0   2        580.41        605.69        12.13 o                         
   3   0   2        534.83        567.25        15.61 o                         
   4   0   2       1683.34       1707.92        58.97 o                         
   5   0   2        749.98        714.48        29.81 o                         
   6   0   2         41.50         35.90         7.48 o                         
   7   0   2          2.46          3.02         8.40 o                         
   8   0   2        113.74        107.35        10.26 o                         
   9   0   2         41.90         45.24        11.96 o                         
  -9   1   2        128.58        129.26        11.34 o                         
  -8   1   2         49.43         40.44         6.61 o                         
  -7   1   2        318.79        330.37         9.54 o                         
  -6   1   2        106.15        110.23         6.55 o                         
  -5   1   2          5.17          4.69         7.38 o                         
  -4   1   2        402.69        400.24        37.46 o                         
  -3   1   2        940.46        903.08        72.05 o                         
  -2   1   2        194.45        188.56         8.60 o                         
  -1   1   2        307.56        313.38        14.81 o                         
   0   1   2       2177.39       2195.46        36.68 o                         
   1   1   2          8.50         10.73         6.92 o                         
   2   1   2        972.08        978.69        39.31 o                         
   3   1   2       2002.22       2121.41        74.90 o                         
   4   1   2          2.23          1.48         5.94 o                         
   5   1   2         21.07         24.88         6.50 o                         
   6   1   2        428.54        417.15        38.18 o                         
   7   1   2         53.61         40.97         9.21 o                         
   8   1   2        112.50        108.61         8.94 o                         
  -9   2   2        144.02        145.04        13.43 o                         
  -8   2   2          2.70          2.97         7.90 o                         
  -7   2   2         11.65         16.55         7.09 o                         
  -6   2   2         75.09         64.44         5.67 o                         
  -5   2   2        198.71        183.63        16.49 o                         
  -4   2   2         29.84         41.87         6.64 o                         
  -3   2   2        549.57        488.27        17.77 o                         
  -2   2   2        666.24        672.19        16.72 o                         
  -1   2   2       1024.87       1096.17        42.11 o                         
   0   2   2        944.65        964.27        12.63 o                         
   1   2   2        927.97        895.97        25.17 o                         
   2   2   2        489.31        458.75        18.87 o                         
   3   2   2        835.96        878.58        38.36 o                         
   4   2   2        110.05        106.78         6.53 o                         
   5   2   2         52.75         57.23         5.69 o                         
   6   2   2        315.80        325.17        21.60 o                         
   7   2   2          1.18          2.30         8.32 o                         
   8   2   2          6.75          3.48        10.60 o                         
 -10   3   2          0.14          7.34         9.01 o                         
  -9   3   2         50.42         45.60         8.71 o                         
  -8   3   2        177.30        191.72        13.09 o                         
  -7   3   2         97.46         89.27        10.20 o                         
  -6   3   2         54.43         47.81         6.53 o                         
  -5   3   2        340.24        311.96        25.53 o                         
  -4   3   2        703.40        761.79        84.72 o                         
  -3   3   2        622.74        627.73        14.93 o                         
  -2   3   2       2136.15       2152.84        22.19 o                         
  -1   3   2          2.80          1.12         7.74 o                         
   0   3   2        116.43         97.02         7.06 o                         
   1   3   2       1240.69       1210.63        45.79 o                         
   2   3   2        109.32        109.61         6.27 o                         
   3   3   2         88.89         83.10         6.15 o                         
   4   3   2        225.01        234.13         8.47 o                         
   5   3   2         23.85         23.64         6.80 o                         
   6   3   2          3.81          2.18         7.77 o                         
   7   3   2        137.95        148.62        10.10 o                         
 -10   4   2         24.36         25.88         8.99 o                         
  -9   4   2          5.10          4.15         8.55 o                         
  -8   4   2         25.36         23.16         7.90 o                         
  -7   4   2        384.81        414.22        24.24 o                         
  -6   4   2         56.25         64.28        12.51 o                         
  -5   4   2        259.48        256.86        15.29 o                         
  -4   4   2        219.65        194.83         8.67 o                         
  -3   4   2        120.77        117.71         8.02 o                         
  -2   4   2          4.81          7.79         8.96 o                         
  -1   4   2       1147.87       1196.33        24.17 o                         
   0   4   2        109.55         98.47         6.75 o                         
   1   4   2        251.23        246.42         8.64 o                         
   2   4   2         17.22         12.63         5.33 o                         
   3   4   2          0.07         -0.15         6.26 o                         
   4   4   2        144.73        139.83         6.62 o                         
   5   4   2         87.82         89.42         6.30 o                         
   6   4   2        231.83        227.86        14.45 o                         
   7   4   2        147.17        154.66        15.33 o                         
 -10   5   2         21.47         22.10         9.48 o                         
  -9   5   2         16.24         19.39         8.05 o                         
  -8   5   2         30.32         29.76         7.35 o                         
  -7   5   2        273.95        263.76        12.52 o                         
  -6   5   2         23.00         23.19         7.83 o                         
  -5   5   2        259.70        281.06        17.02 o                         
  -4   5   2          0.18          6.74         7.55 o                         
  -3   5   2         47.16         57.62         9.33 o                         
  -2   5   2       1702.73       1857.72        49.81 o                         
  -1   5   2       1788.38       1891.01        50.10 o                         
   0   5   2          5.61          6.37         6.49 o                         
   1   5   2        250.89        254.06        18.58 o                         
   2   5   2         17.99         24.05         6.24 o                         
   3   5   2        128.75        123.31         8.51 o                         
   4   5   2         54.13         52.75         7.38 o                         
   5   5   2        396.98        396.15        18.31 o                         
   6   5   2          1.70          2.74         8.89 o                         
 -10   6   2         83.60         83.68         9.45 o                         
  -9   6   2         66.45         69.90         8.05 o                         
  -8   6   2          8.46          6.59         8.90 o                         
  -7   6   2        282.74        280.41        11.30 o                         
  -6   6   2        172.40        175.04         8.97 o                         
  -5   6   2        113.79        109.27         9.04 o                         
  -4   6   2          1.30         -0.61         8.46 o                         
  -3   6   2       1513.54       1668.44        36.26 o                         
  -2   6   2         74.13         69.06         6.88 o                         
  -1   6   2       1510.92       1568.04        37.12 o                         
   0   6   2          0.22          1.51         6.80 o                         
   1   6   2         64.78         62.48         6.80 o                         
   2   6   2          4.98          5.41         6.65 o                         
   3   6   2        264.54        260.54        13.85 o                         
   4   6   2          1.71          1.59         7.35 o                         
   5   6   2         11.67         17.09         7.98 o                         
   6   6   2         20.59         24.18         8.51 o                         
 -10   7   2        128.34        124.95        10.42 o                         
  -9   7   2         58.89         54.98         8.55 o                         
  -8   7   2        145.90        137.64         9.48 o                         
  -7   7   2         59.26         54.12         8.58 o                         
  -6   7   2       1148.75       1075.78        40.18 o                         
  -5   7   2         49.52         53.60         8.85 o                         
  -4   7   2         62.93         65.87         9.27 o                         
  -3   7   2        814.69        835.30        22.43 o                         
  -2   7   2          4.76          6.48         7.44 o                         
  -1   7   2        145.27        159.42         7.86 o                         
   0   7   2         25.80         23.81         7.19 o                         
   1   7   2        258.00        273.39        26.12 o                         
   2   7   2         39.86         38.70         7.07 o                         
   3   7   2         21.57         23.60         7.40 o                         
   4   7   2          0.79          1.44         8.09 o                         
   5   7   2        193.69        193.01        13.01 o                         
  -9   8   2        288.34        267.05        11.47 o                         
  -8   8   2        332.89        307.52        11.13 o                         
  -7   8   2         97.66         91.06         9.92 o                         
  -6   8   2        571.31        521.63        29.41 o                         
  -5   8   2        250.84        248.24        10.81 o                         
  -4   8   2          2.18          7.25         9.79 o                         
  -3   8   2          1.73          4.60         7.66 o                         
  -2   8   2          2.53          3.22         7.25 o                         
  -1   8   2        114.15        117.39         7.50 o                         
   0   8   2         96.45         92.46         8.79 o                         
   1   8   2         11.91         15.81         7.57 o                         
   2   8   2         30.05         29.61         7.65 o                         
   3   8   2        717.61        741.29        56.14 o                         
   4   8   2         23.23         28.36         8.78 o                         
  -9   9   2         14.87         15.51        10.79 o                         
  -8   9   2         61.89         59.38         9.98 o                         
  -7   9   2         30.27         25.83         9.24 o                         
  -6   9   2         59.34         52.68         9.40 o                         
  -5   9   2         10.34         14.03        10.43 o                         
  -4   9   2          0.20          3.09         9.63 o                         
  -3   9   2          3.93          6.14         8.44 o                         
  -2   9   2         50.99         59.07         9.33 o                         
  -1   9   2        148.26        141.66        10.48 o                         
   0   9   2        140.31        144.35         9.80 o                         
   1   9   2         78.10         77.37         8.30 o                         
   2   9   2        121.19        127.62         9.71 o                         
   3   9   2          1.32          3.78         8.90 o                         
  -9  10   2         76.01         75.66        12.00 o                         
  -8  10   2        153.94        146.37        11.97 o                         
  -7  10   2        343.79        336.70        12.47 o                         
  -6  10   2          7.96          9.14        10.75 o                         
  -5  10   2        191.32        194.53        12.45 o                         
  -4  10   2         71.91         87.79        12.37 o                         
  -3  10   2          0.99          4.92         9.96 o                         
  -2  10   2         55.90         61.10         8.43 o                         
  -1  10   2          8.62         13.42         8.21 o                         
   0  10   2         74.71         81.86         9.44 o                         
   1  10   2        500.02        532.26        35.84 o                         
   2  10   2          4.67          5.82         9.40 o                         
  -8  11   2          0.08          1.95        13.35 o                         
  -7  11   2          0.10          0.91        11.51 o                         
  -6  11   2         29.47         35.32        11.62 o                         
  -5  11   2         29.89         34.42        11.94 o                         
  -4  11   2         55.38         66.75        12.50 o                         
  -3  11   2        119.96        126.76        10.61 o                         
  -2  11   2         65.87         72.23        10.16 o                         
  -1  11   2         65.37         68.56        10.14 o                         
   0  11   2        263.14        275.88        18.79 o                         
  -6  12   2         50.10         49.53        14.07 o                         
  -5  12   2          0.08         -5.35        14.68 o                         
  -4  12   2         66.55         93.44        14.43 o                         
  -3  12   2          3.03          7.16        11.77 o                         
  -2  12   2         21.40         18.20        10.11 o                         
   2 -12   3          0.22          1.85        12.91 o                         
   3 -12   3          0.00         -5.54        14.40 o                         
   4 -12   3         30.39         38.55        14.13 o                         
   5 -12   3         11.07         19.85        13.52 o                         
   6 -12   3         11.99          9.32        13.75 o                         
   0 -11   3         13.98         11.97         8.93 o                         
   1 -11   3        100.69        122.34         9.64 o                         
   2 -11   3        333.72        378.77        36.59 o                         
   3 -11   3          8.50          8.63        12.83 o                         
   4 -11   3        191.44        196.27        13.54 o                         
   5 -11   3         78.94         76.10        12.98 o                         
   6 -11   3          3.11          5.25        12.63 o                         
   7 -11   3         39.79         29.36        17.77 o                         
  -2 -10   3         19.66         24.89         8.57 o                         
  -1 -10   3         73.53         70.98         8.34 o                         
   0 -10   3        472.16        486.99        30.92 o                         
   1 -10   3        107.95        124.26         9.97 o                         
   2 -10   3        256.13        304.40        26.83 o                         
   3 -10   3         43.53         46.04        14.04 o                         
   4 -10   3          3.12          7.61        12.19 o                         
   5 -10   3         10.97         10.07        11.65 o                         
   6 -10   3        221.49        201.44        12.70 o                         
   7 -10   3         47.49         50.52        14.87 o                         
   8 -10   3          1.52          2.44        14.02 o                         
  -3  -9   3        156.68        151.83         7.99 o                         
  -2  -9   3          1.90          5.82         7.74 o                         
  -1  -9   3         60.14         61.75         7.79 o                         
   0  -9   3        485.59        538.22        47.00 o                         
   1  -9   3        250.22        275.29        20.87 o                         
   2  -9   3         18.60         17.50         7.93 o                         
   3  -9   3        375.76        369.76        22.45 o                         
   4  -9   3        109.80        104.74        11.33 o                         
   5  -9   3         28.02         24.00        10.93 o                         
   6  -9   3          8.58          6.93        10.37 o                         
   7  -9   3         69.74         72.65        12.37 o                         
   8  -9   3         56.97         62.11        14.27 o                         
   9  -9   3         10.51         13.60        14.39 o                         
  -4  -8   3         18.56         19.63         8.35 o                         
  -3  -8   3        278.87        274.73        20.12 o                         
  -2  -8   3          1.88          3.17         6.96 o                         
  -1  -8   3          3.66          5.98         7.08 o                         
   0  -8   3        125.83        139.40         8.46 o                         
   1  -8   3        497.98        517.22        33.05 o                         
   2  -8   3         25.39         29.10         9.00 o                         
   3  -8   3         36.48         38.61        10.39 o                         
   4  -8   3        290.92        300.15        27.31 o                         
   5  -8   3         32.29         33.04         9.77 o                         
   6  -8   3         82.65         92.54         9.38 o                         
   7  -8   3         24.50         26.46        11.79 o                         
   8  -8   3          7.22         13.31        11.43 o                         
   9  -8   3         79.90         95.90        13.49 o                         
  -5  -7   3        240.77        251.63        13.20 o                         
  -4  -7   3          5.95          4.50         7.43 o                         
  -3  -7   3         12.62         12.63         7.15 o                         
  -2  -7   3        101.03        106.93         8.05 o                         
  -1  -7   3          9.32         10.16         5.79 o                         
   0  -7   3          1.67          6.07         6.84 o                         
   1  -7   3        699.77        770.01        46.68 o                         
   2  -7   3        148.54        150.02        12.69 o                         
   3  -7   3        348.57        341.04        13.13 o                         
   4  -7   3        135.31        132.30        14.48 o                         
   5  -7   3        242.07        234.25        13.66 o                         
   6  -7   3         12.72         13.89        10.46 o                         
   7  -7   3        492.16        522.53        66.95 o                         
   8  -7   3          7.84         12.57        12.83 o                         
   9  -7   3         62.72         80.30        12.05 o                         
  -6  -6   3         17.02         16.66         8.94 o                         
  -5  -6   3         14.70         19.12         7.37 o                         
  -4  -6   3         57.46         50.82         6.79 o                         
  -3  -6   3          0.16          2.12         6.30 o                         
  -2  -6   3         34.04         33.43         5.49 o                         
  -1  -6   3        223.67        219.22        14.21 o                         
   0  -6   3         36.16         42.35         6.38 o                         
   1  -6   3        160.65        170.96         8.63 o                         
   2  -6   3         73.44         72.15         9.22 o                         
   3  -6   3        417.93        399.31        20.81 o                         
   4  -6   3        157.36        152.71         8.79 o                         
   5  -6   3          3.27          2.76         8.30 o                         
   6  -6   3         19.06         21.36         9.31 o                         
   7  -6   3        186.22        184.24        20.03 o                         
   8  -6   3          5.25          2.30        10.83 o                         
   9  -6   3         41.77         41.25        10.23 o                         
  -6  -5   3         42.61         44.57         8.17 o                         
  -5  -5   3        191.97        188.48         7.59 o                         
  -4  -5   3        157.26        160.76         8.99 o                         
  -3  -5   3         59.69         60.98         5.96 o                         
  -2  -5   3        230.71        244.16        12.03 o                         
  -1  -5   3        224.27        208.67        10.95 o                         
   0  -5   3        227.00        210.44        11.16 o                         
   1  -5   3       3842.76       3843.40       191.87 o                         
   2  -5   3        113.06        104.08         8.72 o                         
   3  -5   3          8.93         10.10         8.27 o                         
   4  -5   3        114.23        105.54         7.88 o                         
   5  -5   3        790.04        812.47        87.29 o                         
   6  -5   3         99.22        113.86        15.47 o                         
   7  -5   3          3.37          4.55        14.15 o                         
   8  -5   3         40.04         49.21        11.20 o                         
   9  -5   3          4.17          8.69        10.41 o                         
  -7  -4   3         13.92         19.10         7.93 o                         
  -6  -4   3          4.31          4.94         7.03 o                         
  -5  -4   3         43.97         39.17         6.43 o                         
  -4  -4   3         84.50         89.72         5.96 o                         
  -3  -4   3        454.95        478.40        20.37 o                         
  -2  -4   3          3.80          2.05         5.29 o                         
  -1  -4   3        486.12        444.95        23.98 o                         
   0  -4   3        652.76        656.30        31.60 o                         
   1  -4   3       1214.59       1241.75        36.87 o                         
   2  -4   3         49.08         55.89         8.09 o                         
   3  -4   3        204.49        204.24        17.93 o                         
   4  -4   3        123.54        130.32         7.00 o                         
   5  -4   3         33.41         37.28         7.22 o                         
   6  -4   3         66.37         71.53         8.52 o                         
   7  -4   3         48.59         49.14         7.77 o                         
   8  -4   3        267.76        264.52        13.37 o                         
   9  -4   3          3.41          7.15        11.36 o                         
  -8  -3   3         51.98         46.78         8.67 o                         
  -7  -3   3         97.60        105.16         7.43 o                         
  -6  -3   3        348.71        352.56        11.65 o                         
  -5  -3   3        170.15        176.71         6.17 o                         
  -4  -3   3        403.41        401.11         9.66 o                         
  -3  -3   3         11.88         16.95         4.94 o                         
  -2  -3   3        751.70        784.45        13.63 o                         
  -1  -3   3        135.80        145.56         5.39 o                         
   0  -3   3         26.70         29.34         4.82 o                         
   1  -3   3        322.29        309.89        13.62 o                         
   2  -3   3       2969.55       2851.33        51.48 o                         
   3  -3   3        903.70        891.04        47.73 o                         
   4  -3   3        107.62        101.12         7.51 o                         
   5  -3   3        474.00        468.83        24.20 o                         
   6  -3   3        695.99        714.11        29.56 o                         
   7  -3   3          0.20          4.20         9.92 o                         
   8  -3   3          8.63         -0.07         9.89 o                         
   9  -3   3          3.84          7.86        11.43 o                         
  -8  -2   3        144.65        173.56        18.41 o                         
  -7  -2   3         42.18         38.75         6.80 o                         
  -6  -2   3        131.82        127.39         6.17 o                         
  -5  -2   3         84.48         89.15         5.54 o                         
  -4  -2   3        333.78        302.43         5.96 o                         
  -3  -2   3         93.88         90.30         4.12 o                         
  -2  -2   3         48.39         43.97         4.62 o                         
  -1  -2   3         68.04         87.21         5.09 o                         
   0  -2   3       1798.42       1761.41        57.35 o                         
   1  -2   3      14026.13      14510.50       361.33 o                         
   2  -2   3        221.35        214.53         7.46 o                         
   3  -2   3        649.67        653.06        21.47 o                         
   4  -2   3       1573.59       1597.96        40.64 o                         
   5  -2   3        179.39        181.47         8.75 o                         
   6  -2   3          1.86          5.07         8.23 o                         
   7  -2   3          7.34          7.66         9.13 o                         
   8  -2   3         13.54         13.69         9.82 o                         
   9  -2   3         41.76         31.97        11.78 o                         
  -9  -1   3        108.56        107.84        11.20 o                         
  -8  -1   3         13.94         12.90        10.39 o                         
  -7  -1   3         14.22         11.09         7.70 o                         
  -6  -1   3         41.68         42.12         6.01 o                         
  -5  -1   3         15.90         19.73         5.10 o                         
  -4  -1   3        802.33        766.04        12.38 o                         
  -3  -1   3         69.79         62.72         4.58 o                         
  -2  -1   3       1920.14       1778.35        88.44 o                         
  -1  -1   3         50.24         48.78         4.53 o                         
   0  -1   3          3.34          7.31         5.46 o                         
   1  -1   3       7064.82       6992.07       193.75 o                         
   2  -1   3        178.20        182.72         8.02 o                         
   3  -1   3        265.65        270.99         9.02 o                         
   4  -1   3        113.20        106.40         7.80 o                         
   5  -1   3         15.06         11.97         7.63 o                         
   6  -1   3        103.37        100.78         8.74 o                         
   7  -1   3         45.44         38.74         9.45 o                         
   8  -1   3          0.08          8.60        10.25 o                         
   9  -1   3          0.22         -1.53        11.58 o                         
  -9   0   3          1.89          6.35         9.30 o                         
  -8   0   3          1.58          2.29         8.02 o                         
  -7   0   3         43.52         51.02         8.73 o                         
  -6   0   3       1664.76       1705.74        28.38 o                         
  -5   0   3        497.79        521.01         8.01 o                         
  -4   0   3        203.07        192.04        11.71 o                         
  -3   0   3        122.75        128.11         6.72 o                         
  -2   0   3        793.29        757.54        11.02 o                         
  -1   0   3        874.73        871.46        42.88 o                         
   0   0   3        303.93        296.24         8.37 o                         
   1   0   3       2922.46       2684.76        24.99 o                         
   2   0   3       2054.63       2042.15        65.64 o                         
   3   0   3          3.14          3.66         7.63 o                         
   4   0   3          1.55          0.19         7.46 o                         
   5   0   3        208.13        217.82         8.70 o                         
   6   0   3         38.25         39.38         8.55 o                         
   7   0   3         28.28         22.84         9.54 o                         
   8   0   3         48.33         51.68        11.08 o                         
   9   0   3         44.30         38.35        10.32 o                         
  -9   1   3        185.57        178.18        17.96 o                         
  -8   1   3         24.49         24.24         8.14 o                         
  -7   1   3         48.79         51.68         6.89 o                         
  -6   1   3        896.82        824.83        80.00 o                         
  -5   1   3         99.03        105.40        10.54 o                         
  -4   1   3         49.07         48.27         5.86 o                         
  -3   1   3          0.10         10.30         6.36 o                         
  -2   1   3        115.23        123.45         7.77 o                         
  -1   1   3       2324.89       2273.12        33.40 o                         
   0   1   3        438.96        411.65        20.91 o                         
   1   1   3         32.30         28.02         7.73 o                         
   2   1   3        193.51        176.80         8.07 o                         
   3   1   3         15.89          9.47         6.61 o                         
   4   1   3        174.47        194.25         7.20 o                         
   5   1   3          3.43          2.59         6.93 o                         
   6   1   3        361.20        357.87         9.46 o                         
   7   1   3        224.05        225.55         8.65 o                         
   8   1   3         83.39         98.73        11.18 o                         
  -9   2   3         63.87         68.06         9.28 o                         
  -8   2   3         16.57         15.06         6.81 o                         
  -7   2   3         15.39         15.35         6.48 o                         
  -6   2   3        198.91        196.24        20.74 o                         
  -5   2   3          7.25         10.27         6.25 o                         
  -4   2   3       1238.88       1426.21       128.94 o                         
  -3   2   3        153.72        183.05        10.93 o                         
  -2   2   3         19.62         12.68        11.31 o                         
  -1   2   3          3.76          6.98         9.35 o                         
   0   2   3        639.19        618.34        15.91 o                         
   1   2   3        229.22        236.37         7.65 o                         
   2   2   3         16.90         13.78         6.27 o                         
   3   2   3        112.49        109.85         6.03 o                         
   4   2   3          1.19          4.16         6.55 o                         
   5   2   3        306.91        306.60        10.33 o                         
   6   2   3        186.23        206.08        13.14 o                         
   7   2   3         24.42         25.06         9.30 o                         
   8   2   3         55.10         59.65        11.22 o                         
 -10   3   3          0.07         -1.46         8.66 o                         
  -9   3   3         32.51         34.35         8.57 o                         
  -8   3   3        474.64        468.52        35.12 o                         
  -7   3   3          3.72         -0.47         6.13 o                         
  -6   3   3        111.38        109.89         9.17 o                         
  -5   3   3          0.05          1.33         6.81 o                         
  -4   3   3        265.99        271.62        10.83 o                         
  -3   3   3         25.06         36.80        10.47 o                         
  -2   3   3       1715.04       1754.97        22.31 o                         
  -1   3   3       1413.14       1403.36        34.95 o                         
   0   3   3       1747.76       1658.61        50.71 o                         
   1   3   3        162.03        161.78         7.32 o                         
   2   3   3         22.27         23.74         5.56 o                         
   3   3   3        360.95        336.94        12.76 o                         
   4   3   3        972.58        973.36        41.04 o                         
   5   3   3         22.72         22.67         7.21 o                         
   6   3   3        102.05        103.02         7.06 o                         
   7   3   3        313.07        329.62        25.35 o                         
 -10   4   3          0.99          6.86        10.20 o                         
  -9   4   3         15.24         18.18         8.31 o                         
  -8   4   3          2.80          5.05         7.63 o                         
  -7   4   3        455.76        491.86        34.55 o                         
  -6   4   3          2.78          4.43         7.08 o                         
  -5   4   3       1067.72       1127.05       104.21 o                         
  -4   4   3        311.25        337.15        11.76 o                         
  -3   4   3        664.06        635.60        18.33 o                         
  -2   4   3         62.82         48.29         8.76 o                         
  -1   4   3          1.72          5.17         8.00 o                         
   0   4   3        714.90        749.93        11.75 o                         
   1   4   3          0.15          1.41         6.17 o                         
   2   4   3         28.64         27.84         6.32 o                         
   3   4   3          0.90          2.06         6.46 o                         
   4   4   3        106.39        111.62         6.05 o                         
   5   4   3         19.73         19.42         6.59 o                         
   6   4   3         65.59         74.92         8.56 o                         
   7   4   3         47.56         38.96         8.54 o                         
 -10   5   3         13.61         18.53         9.14 o                         
  -9   5   3         13.55         25.58         8.14 o                         
  -8   5   3        614.75        672.40        41.80 o                         
  -7   5   3       1225.67       1256.67        84.75 o                         
  -6   5   3        170.70        170.17        13.48 o                         
  -5   5   3         29.88         23.07         8.38 o                         
  -4   5   3        941.96        957.19        13.30 o                         
  -3   5   3         28.73         33.66         8.95 o                         
  -2   5   3        143.27        192.99         9.42 o                         
  -1   5   3        103.13        121.34         7.47 o                         
   0   5   3        219.03        225.50         7.95 o                         
   1   5   3        871.30        840.28        35.06 o                         
   2   5   3        328.87        332.75        15.43 o                         
   3   5   3        398.65        381.35        18.11 o                         
   4   5   3       1197.47       1210.29        67.78 o                         
   5   5   3        187.16        193.39        10.50 o                         
   6   5   3          2.02          4.44         9.09 o                         
 -10   6   3        164.56        150.04        14.14 o                         
  -9   6   3          1.46          4.23         8.22 o                         
  -8   6   3         69.60         78.12         8.05 o                         
  -7   6   3          5.05          7.00         8.63 o                         
  -6   6   3        251.47        246.28        18.40 o                         
  -5   6   3        275.46        262.56        10.12 o                         
  -4   6   3         32.06         43.30         9.79 o                         
  -3   6   3        166.08        176.00         9.55 o                         
  -2   6   3        197.38        204.05         8.24 o                         
  -1   6   3         12.26          9.94         6.48 o                         
   0   6   3       1021.10       1024.81        41.14 o                         
   1   6   3        321.88        311.33        17.40 o                         
   2   6   3        222.77        206.22        14.03 o                         
   3   6   3        173.37        183.21         9.03 o                         
   4   6   3         84.16         87.08         7.60 o                         
   5   6   3         56.04         53.19         8.31 o                         
 -10   7   3        203.19        195.41        11.53 o                         
  -9   7   3         43.75         50.35         8.56 o                         
  -8   7   3        741.78        676.69        13.16 o                         
  -7   7   3         14.61         15.68         8.61 o                         
  -6   7   3        648.29        584.61        34.25 o                         
  -5   7   3        113.22        115.37        10.62 o                         
  -4   7   3        807.23        860.62        13.26 o                         
  -3   7   3        179.64        182.78         9.69 o                         
  -2   7   3        364.33        388.96         8.80 o                         
  -1   7   3         60.87         52.82         7.48 o                         
   0   7   3         19.13         19.71         7.35 o                         
   1   7   3         84.43         82.16         7.39 o                         
   2   7   3       1531.81       1513.21        84.79 o                         
   3   7   3         27.48         29.06         6.66 o                         
   4   7   3         65.08         56.64         7.45 o                         
   5   7   3         97.27         84.24         9.18 o                         
  -9   8   3         60.66         49.90        10.28 o                         
  -8   8   3        326.16        320.96        10.77 o                         
  -7   8   3        204.57        205.25        10.61 o                         
  -6   8   3         97.21         83.43         9.49 o                         
  -5   8   3        226.75        214.05        11.07 o                         
  -4   8   3          8.11          4.82         9.60 o                         
  -3   8   3         36.44         41.36         9.22 o                         
  -2   8   3        244.48        247.69         8.63 o                         
  -1   8   3        195.80        203.41         9.27 o                         
   0   8   3        876.62        876.56        47.83 o                         
   1   8   3        324.40        328.70        19.56 o                         
   2   8   3         27.95         24.86         7.87 o                         
   3   8   3        226.88        213.89        18.92 o                         
   4   8   3         13.25         11.77         8.97 o                         
  -9   9   3         54.50         54.08        12.31 o                         
  -8   9   3         12.26         12.75        10.39 o                         
  -7   9   3         41.63         43.88         9.75 o                         
  -6   9   3         46.65         43.92        10.12 o                         
  -5   9   3        131.94        143.32        10.61 o                         
  -4   9   3         32.01         34.60         8.97 o                         
  -3   9   3         37.03         37.91         8.52 o                         
  -2   9   3          1.16          3.72         8.32 o                         
  -1   9   3         40.60         48.07         8.51 o                         
   0   9   3        130.14        133.02         8.54 o                         
   1   9   3          0.03          0.92         8.34 o                         
   2   9   3        126.78        128.31         8.87 o                         
   3   9   3        133.84        127.12         9.40 o                         
  -8  10   3        145.45        148.01        12.18 o                         
  -7  10   3         61.85         64.64        13.90 o                         
  -6  10   3         17.19         22.39        11.31 o                         
  -5  10   3        179.78        192.30        12.21 o                         
  -4  10   3         32.63         41.43        11.98 o                         
  -3  10   3          8.18          3.82         9.31 o                         
  -2  10   3        232.76        251.94        11.49 o                         
  -1  10   3         23.74         27.43         8.11 o                         
   0  10   3         23.69         26.00         9.17 o                         
   1  10   3        125.30        133.96        11.08 o                         
   2  10   3         23.10         19.12         9.61 o                         
  -8  11   3         32.84         37.42        12.82 o                         
  -7  11   3          6.24         18.28        15.90 o                         
  -6  11   3          6.34          9.91        12.04 o                         
  -5  11   3         43.87         38.30        10.46 o                         
  -4  11   3          1.27          8.51        10.37 o                         
  -3  11   3          0.06          1.72         9.83 o                         
  -2  11   3         40.16         50.91         9.91 o                         
  -1  11   3         33.53         32.26         8.96 o                         
   0  11   3          8.53         12.39        10.01 o                         
  -6  12   3          2.30         10.97        13.56 o                         
  -5  12   3         89.39         89.65        14.62 o                         
  -4  12   3         42.47         53.17        13.72 o                         
  -3  12   3          1.53          2.62        14.35 o                         
  -2  12   3          1.43          8.07        10.03 o                         
   2 -12   4         81.01         88.63        17.27 o                         
   3 -12   4          4.36          2.02        11.93 o                         
   4 -12   4         84.61         87.75        14.06 o                         
   5 -12   4         29.26         26.20        13.90 o                         
   0 -11   4          5.18         10.28         9.49 o                         
   1 -11   4         43.38         38.70        12.20 o                         
   2 -11   4        278.27        306.93        40.03 o                         
   3 -11   4          2.45          2.33        13.00 o                         
   4 -11   4          0.09          5.37        12.70 o                         
   5 -11   4          0.32         -1.48        12.62 o                         
   6 -11   4          1.10         -1.83        13.10 o                         
   7 -11   4         82.01         99.15        18.86 o                         
  -2 -10   4         12.32         18.47         9.14 o                         
  -1 -10   4         18.20         19.16         8.29 o                         
   0 -10   4        188.62        205.88        18.04 o                         
   1 -10   4         45.40         54.35         8.83 o                         
   2 -10   4        316.06        326.35        57.11 o                         
   3 -10   4        150.53        161.98        14.17 o                         
   4 -10   4        335.11        352.46        40.90 o                         
   5 -10   4         67.45         70.90        11.94 o                         
   6 -10   4         50.53         56.56        13.55 o                         
   7 -10   4         47.60         54.65        18.31 o                         
   8 -10   4        221.94        226.69        17.44 o                         
  -3  -9   4         97.87         84.66         8.47 o                         
  -2  -9   4          0.65          2.90         8.12 o                         
  -1  -9   4          7.44         13.53         7.58 o                         
   0  -9   4        401.59        445.28        43.32 o                         
   1  -9   4        172.88        204.92        18.29 o                         
   2  -9   4         29.66         33.61        11.55 o                         
   3  -9   4          4.36          7.30        10.53 o                         
   4  -9   4        173.48        162.18        21.42 o                         
   5  -9   4         53.35         49.53        11.11 o                         
   6  -9   4          6.68          3.48        11.82 o                         
   7  -9   4         35.07         36.96        15.54 o                         
   8  -9   4          6.86         11.46        14.01 o                         
  -4  -8   4         73.00         75.05         8.28 o                         
  -3  -8   4        259.74        257.89        18.27 o                         
  -2  -8   4         14.27         21.03         7.38 o                         
  -1  -8   4        200.49        211.42        22.33 o                         
   0  -8   4          5.15          4.78         7.58 o                         
   1  -8   4        302.40        307.34        19.79 o                         
   2  -8   4       1537.06       1533.15       192.78 o                         
   3  -8   4         43.50         33.41        10.50 o                         
   4  -8   4        235.04        219.83        11.82 o                         
   5  -8   4         85.40         86.23        11.81 o                         
   6  -8   4        224.57        225.47        13.88 o                         
   7  -8   4         34.97         40.79        11.54 o                         
   8  -8   4         68.35         55.15        12.21 o                         
   9  -8   4         26.38         21.51        14.58 o                         
  -5  -7   4         88.09         85.72         8.52 o                         
  -4  -7   4         10.58          7.38         7.56 o                         
  -3  -7   4         55.52         55.70         6.99 o                         
  -2  -7   4        607.44        625.75        43.68 o                         
  -1  -7   4          0.01          3.25         6.01 o                         
   0  -7   4        397.11        434.83        36.53 o                         
   1  -7   4        130.68        137.25        12.26 o                         
   2  -7   4        113.76        115.61         9.64 o                         
   3  -7   4          0.46          2.68         9.52 o                         
   4  -7   4         18.29         23.64         9.79 o                         
   5  -7   4         48.58         47.74        10.21 o                         
   6  -7   4         96.09         86.67         9.27 o                         
   7  -7   4         26.48         26.59        10.83 o                         
   8  -7   4         13.28         12.93        12.43 o                         
   9  -7   4        114.59        123.59        11.32 o                         
  -6  -6   4         25.26         32.83         8.57 o                         
  -5  -6   4        424.69        438.83        20.09 o                         
  -4  -6   4         33.17         34.56         6.85 o                         
  -3  -6   4         93.10         95.80         6.63 o                         
  -2  -6   4         31.10         30.25         5.92 o                         
  -1  -6   4         16.30         16.34         5.19 o                         
   0  -6   4         99.95        104.98         6.89 o                         
   1  -6   4         90.09         90.85         7.62 o                         
   2  -6   4        533.59        543.25        44.58 o                         
   3  -6   4        173.18        167.36        14.53 o                         
   4  -6   4         16.93         12.24         8.51 o                         
   5  -6   4          7.30          8.24         9.31 o                         
   6  -6   4        238.52        246.51        21.43 o                         
   7  -6   4        306.82        282.53        34.33 o                         
   8  -6   4         15.98         16.54        10.65 o                         
   9  -6   4          2.62          2.75        10.55 o                         
  -6  -5   4         25.70         26.06         7.69 o                         
  -5  -5   4         61.74         58.17         6.88 o                         
  -4  -5   4          9.27         11.37         6.24 o                         
  -3  -5   4          0.22          1.90         5.25 o                         
  -2  -5   4        166.01        169.22        11.38 o                         
  -1  -5   4        842.29        870.67        55.32 o                         
   0  -5   4       1185.73       1255.52        66.17 o                         
   1  -5   4         13.66          9.70         6.93 o                         
   2  -5   4       3545.06       3574.05       210.94 o                         
   3  -5   4        222.27        218.43        16.43 o                         
   4  -5   4        266.20        261.24        20.56 o                         
   5  -5   4        663.26        712.70        34.88 o                         
   6  -5   4          2.22          4.22         8.20 o                         
   7  -5   4         72.77         73.31         8.86 o                         
   8  -5   4         90.01        105.28        13.73 o                         
   9  -5   4         11.39         17.38        20.59 o                         
  -7  -4   4         76.24         72.93         9.23 o                         
  -6  -4   4         87.19         86.18         7.23 o                         
  -5  -4   4          7.53         10.90         6.23 o                         
  -4  -4   4        413.27        411.58        16.09 o                         
  -3  -4   4         71.48         70.17         5.58 o                         
  -2  -4   4         75.66         75.51         5.55 o                         
  -1  -4   4       1853.44       1836.09        78.30 o                         
   0  -4   4         25.62         41.84         6.66 o                         
   1  -4   4        532.37        568.95        17.68 o                         
   2  -4   4        210.58        193.66         8.37 o                         
   3  -4   4        615.58        610.19        19.66 o                         
   4  -4   4         72.72         69.49         7.62 o                         
   5  -4   4          0.28          2.09         8.19 o                         
   6  -4   4        124.78        122.91         9.01 o                         
   7  -4   4          1.22          4.53         9.69 o                         
   8  -4   4        391.14        396.58        63.04 o                         
   9  -4   4          0.53          5.84        13.07 o                         
  -8  -3   4         34.72         33.95         8.97 o                         
  -7  -3   4         73.18         81.50         8.60 o                         
  -6  -3   4        165.40        178.68         6.81 o                         
  -5  -3   4        325.22        335.56         7.53 o                         
  -4  -3   4        402.46        406.99         9.08 o                         
  -3  -3   4        276.85        291.72        10.46 o                         
  -2  -3   4        163.61        181.02         6.19 o                         
  -1  -3   4          4.77          5.92         5.02 o                         
   0  -3   4       1420.63       1358.71        39.81 o                         
   1  -3   4        537.84        533.75         8.95 o                         
   2  -3   4        330.89        320.01         9.46 o                         
   3  -3   4       2015.50       2042.05        67.19 o                         
   4  -3   4         56.77         55.81         6.49 o                         
   5  -3   4        137.76        120.98         7.78 o                         
   6  -3   4        241.88        238.91        13.80 o                         
   7  -3   4          1.06          3.37         9.43 o                         
   8  -3   4        324.11        336.67        21.44 o                         
   9  -3   4        122.36        124.87        12.18 o                         
  -8  -2   4        249.27        268.75        26.11 o                         
  -7  -2   4          2.08          3.70         7.98 o                         
  -6  -2   4         45.44         43.24         6.98 o                         
  -5  -2   4        127.31        130.67         6.76 o                         
  -4  -2   4         56.03         61.62         5.59 o                         
  -3  -2   4        125.33        115.28         5.54 o                         
  -2  -2   4         74.81         69.66         4.83 o                         
  -1  -2   4         20.30         36.87         5.05 o                         
   0  -2   4       2298.62       2209.69        51.24 o                         
   1  -2   4       1597.83       1611.89        28.82 o                         
   2  -2   4       1119.20       1224.23        36.64 o                         
   3  -2   4        889.58        948.53        37.82 o                         
   4  -2   4          2.09          0.75         8.66 o                         
   5  -2   4         97.73        104.32         8.75 o                         
   6  -2   4         93.30         88.10         9.01 o                         
   7  -2   4         58.63         63.62         9.65 o                         
   8  -2   4         77.41         69.61        10.73 o                         
   9  -2   4        141.97        157.86        12.68 o                         
  -8  -1   4          0.53         -1.15         8.93 o                         
  -7  -1   4         96.49        104.31         8.45 o                         
  -6  -1   4         70.79         72.96         5.93 o                         
  -5  -1   4         33.73         30.42         5.27 o                         
  -4  -1   4         29.40         33.09         4.35 o                         
  -3  -1   4       1082.25       1029.15        50.18 o                         
  -2  -1   4       1489.74       1365.83        84.78 o                         
  -1  -1   4        132.12        132.37         5.38 o                         
   0  -1   4        107.08         92.72         5.60 o                         
   1  -1   4        674.76        633.09        12.08 o                         
   2  -1   4        227.87        228.71         7.48 o                         
   3  -1   4        171.07        195.76         8.78 o                         
   4  -1   4         55.82         64.83         8.10 o                         
   5  -1   4         21.34         25.01         8.51 o                         
   6  -1   4        534.41        527.17        12.22 o                         
   7  -1   4          0.13          6.89         9.52 o                         
   8  -1   4         17.86         27.97        10.63 o                         
   9  -1   4          5.58         14.16        12.37 o                         
  -9   0   4          3.11          8.16         8.58 o                         
  -8   0   4         33.92         41.65         8.75 o                         
  -7   0   4         87.17         85.00         7.52 o                         
  -6   0   4         48.88         47.70         6.75 o                         
  -5   0   4        573.94        575.55        33.90 o                         
  -4   0   4        193.74        197.38        12.36 o                         
  -3   0   4        167.22        163.19        11.44 o                         
  -2   0   4       1106.19       1039.84        31.63 o                         
  -1   0   4        934.16        903.51        34.19 o                         
   0   0   4          1.63          4.85         5.11 o                         
   1   0   4       1921.92       1762.88        69.12 o                         
   2   0   4       1216.44       1255.40        35.84 o                         
   3   0   4        107.97        110.53         7.27 o                         
   4   0   4        630.61        637.64        15.36 o                         
   5   0   4        102.28         94.20         8.54 o                         
   6   0   4          3.62          4.41         8.89 o                         
   7   0   4          1.14          8.10         9.84 o                         
   8   0   4         54.28         53.10        11.19 o                         
  -9   1   4         58.20         62.62         9.82 o                         
  -8   1   4         18.42         23.57         7.90 o                         
  -7   1   4         22.54         20.11         6.32 o                         
  -6   1   4        355.31        354.07        27.39 o                         
  -5   1   4          6.74          9.37         6.36 o                         
  -4   1   4       1024.47       1053.05        87.47 o                         
  -3   1   4        316.92        341.54        10.25 o                         
  -2   1   4        182.59        176.38         6.98 o                         
  -1   1   4        329.52        312.36        13.16 o                         
   0   1   4       1219.26       1183.52        18.41 o                         
   1   1   4         88.25         91.72         8.95 o                         
   2   1   4        173.49        181.84         8.32 o                         
   3   1   4         18.82         23.77         7.10 o                         
   4   1   4         22.37         19.35         6.10 o                         
   5   1   4        674.06        731.08        79.53 o                         
   6   1   4        198.66        196.75        11.12 o                         
   7   1   4         79.88         86.03        10.48 o                         
   8   1   4          8.83         11.28         9.44 o                         
  -9   2   4         39.83         34.09         8.90 o                         
  -8   2   4         33.15         24.95         7.89 o                         
  -7   2   4       1076.34       1118.77       104.67 o                         
  -6   2   4        429.77        442.55        40.81 o                         
  -5   2   4        163.48        186.12        18.08 o                         
  -4   2   4        482.32        508.45        48.00 o                         
  -3   2   4       1115.66       1265.06        48.54 o                         
  -2   2   4          1.04          1.23        10.81 o                         
  -1   2   4       1002.31       1069.34        20.57 o                         
   0   2   4        345.34        335.62        13.25 o                         
   1   2   4       3404.20       3477.15       122.62 o                         
   2   2   4        181.98        154.61        10.22 o                         
   3   2   4         13.57         12.11         5.90 o                         
   4   2   4        314.64        285.93        13.32 o                         
   5   2   4       1664.03       1662.38       105.67 o                         
   6   2   4          4.38          4.66         7.05 o                         
   7   2   4         10.00         15.94        10.31 o                         
   8   2   4        102.75        106.68         9.73 o                         
 -10   3   4         33.65         44.77         8.90 o                         
  -9   3   4         97.47         99.74         9.79 o                         
  -8   3   4         87.45         83.90         8.15 o                         
  -7   3   4         29.36         32.65         6.40 o                         
  -6   3   4         46.25         54.40         7.13 o                         
  -5   3   4         68.53         78.05         7.46 o                         
  -4   3   4         28.06         35.08        10.37 o                         
  -3   3   4         12.51          8.79        11.09 o                         
  -2   3   4        609.52        596.71        15.74 o                         
  -1   3   4       1853.45       1878.68        56.72 o                         
   0   3   4        462.60        435.70        14.87 o                         
   1   3   4       1695.55       1768.36        42.98 o                         
   2   3   4        220.47        221.05         8.53 o                         
   3   3   4        278.53        262.46        12.26 o                         
   4   3   4        820.31        820.68        30.45 o                         
   5   3   4          3.42          2.33         7.30 o                         
   6   3   4          0.03          2.84         8.50 o                         
   7   3   4         25.53         38.52         9.86 o                         
 -10   4   4         85.87         90.10        10.15 o                         
  -9   4   4         16.82         23.47         8.77 o                         
  -8   4   4          2.73          4.03         8.02 o                         
  -7   4   4        659.13        711.60        44.59 o                         
  -6   4   4         31.07         36.59         6.88 o                         
  -5   4   4        508.96        506.55        22.98 o                         
  -4   4   4         80.32         93.91         9.00 o                         
  -3   4   4       3965.12       4097.05        68.57 o                         
  -2   4   4          1.49          2.32         8.67 o                         
  -1   4   4        781.95        872.83        14.49 o                         
   0   4   4         45.50         40.63         7.70 o                         
   1   4   4         16.80         24.11         6.55 o                         
   2   4   4         28.73         30.54         5.20 o                         
   3   4   4        448.44        415.55        16.99 o                         
   4   4   4         43.12         48.80         7.27 o                         
   5   4   4         45.66         50.38         6.57 o                         
   6   4   4          6.39          6.50         8.46 o                         
   7   4   4          1.17          6.02        10.32 o                         
 -10   5   4          6.57          9.70         9.13 o                         
  -9   5   4          0.48          3.97         7.97 o                         
  -8   5   4          4.03          6.96         8.13 o                         
  -7   5   4       2026.50       2152.32       185.29 o                         
  -6   5   4        278.35        291.32        40.23 o                         
  -5   5   4        185.58        172.69        11.15 o                         
  -4   5   4         62.88         63.50         8.93 o                         
  -3   5   4        237.10        233.96         9.84 o                         
  -2   5   4        145.88        138.22         8.33 o                         
  -1   5   4        424.88        425.99        10.29 o                         
   0   5   4        515.22        524.39        15.29 o                         
   1   5   4        749.55        728.28        34.40 o                         
   2   5   4        780.03        722.24        31.56 o                         
   3   5   4          0.39          1.73         7.10 o                         
   4   5   4        326.88        318.04        10.26 o                         
   5   5   4         23.69         23.82         7.80 o                         
   6   5   4         41.14         42.41         9.30 o                         
 -10   6   4        254.06        258.55        15.94 o                         
  -9   6   4         11.37         13.12         8.15 o                         
  -8   6   4        113.35        119.16        10.53 o                         
  -7   6   4         12.55         13.28         8.87 o                         
  -6   6   4         34.18         29.99        11.41 o                         
  -5   6   4         77.69         86.97         9.34 o                         
  -4   6   4          8.70         11.09         9.27 o                         
  -3   6   4        206.81        226.14        10.10 o                         
  -2   6   4        262.65        277.79         9.93 o                         
  -1   6   4        227.82        211.96         8.99 o                         
   0   6   4         89.41         86.69         7.56 o                         
   1   6   4         17.95         16.95         6.30 o                         
   2   6   4        457.65        454.51        24.57 o                         
   3   6   4        104.62        112.56         8.81 o                         
   4   6   4         66.03         64.07         7.07 o                         
   5   6   4        110.22        104.83         8.58 o                         
 -10   7   4         66.66         80.55         9.26 o                         
  -9   7   4         43.25         41.00         8.40 o                         
  -8   7   4         67.53         65.50         9.77 o                         
  -7   7   4          2.12          5.76         8.87 o                         
  -6   7   4          5.18          6.53         9.10 o                         
  -5   7   4          0.09          1.33         9.16 o                         
  -4   7   4          7.44         12.55        10.05 o                         
  -3   7   4          7.39          8.40         9.12 o                         
  -2   7   4        117.80        116.42         9.15 o                         
  -1   7   4        795.75        816.57        12.86 o                         
   0   7   4         55.56         56.73         7.28 o                         
   1   7   4         60.48         59.23         7.41 o                         
   2   7   4        152.16        152.77         8.52 o                         
   3   7   4        217.99        217.43        12.82 o                         
   4   7   4        115.48         98.73         8.91 o                         
   5   7   4          0.49         -6.46        16.99 o                         
  -9   8   4          9.34         12.70        11.39 o                         
  -8   8   4         14.43         10.90         9.68 o                         
  -7   8   4         61.78         56.95        12.78 o                         
  -6   8   4          3.75          9.45         9.70 o                         
  -5   8   4         15.16         17.88         8.77 o                         
  -4   8   4        260.80        247.11        10.52 o                         
  -3   8   4        251.91        246.14        10.33 o                         
  -2   8   4         12.07         10.83         9.47 o                         
  -1   8   4         28.10         30.20         8.00 o                         
   0   8   4        409.44        413.47        13.47 o                         
   1   8   4          0.03          0.49         7.78 o                         
   2   8   4          1.66          1.66         8.03 o                         
   3   8   4        137.05        126.64         9.16 o                         
   4   8   4        147.69        147.38         9.99 o                         
  -9   9   4         28.43         24.62        11.54 o                         
  -8   9   4          0.35          0.92        10.17 o                         
  -7   9   4         35.60         27.24        13.06 o                         
  -6   9   4          0.17         -0.61        11.10 o                         
  -5   9   4         23.68         27.00        10.55 o                         
  -4   9   4         37.64         48.22        11.52 o                         
  -3   9   4        130.17        117.10        10.76 o                         
  -2   9   4         12.99         16.31        10.01 o                         
  -1   9   4         20.23         22.93         8.54 o                         
   0   9   4        102.95         97.00         8.70 o                         
   1   9   4          1.05          3.38         8.53 o                         
   2   9   4          4.35          7.55         8.88 o                         
   3   9   4          2.00          0.55        11.56 o                         
  -8  10   4        195.00        203.37        11.97 o                         
  -7  10   4         84.27         73.81        12.77 o                         
  -6  10   4        143.85        152.17        10.90 o                         
  -5  10   4         15.10         19.82        11.58 o                         
  -4  10   4          0.95          2.83        10.62 o                         
  -3  10   4         62.36         60.39        10.61 o                         
  -2  10   4         52.73         59.78        10.75 o                         
  -1  10   4         20.76         19.04         9.05 o                         
   0  10   4          3.58         13.28         9.17 o                         
   1  10   4          4.34          3.79         9.34 o                         
  -7  11   4          0.04          3.44        12.51 o                         
  -6  11   4         11.81         10.20        11.95 o                         
  -5  11   4          9.90         16.36        11.72 o                         
  -4  11   4        166.05        177.41        12.34 o                         
  -3  11   4         30.61         26.55        11.51 o                         
  -2  11   4         97.34        112.89        12.61 o                         
  -1  11   4          9.13          9.93         9.99 o                         
   0  11   4         24.32         25.85        10.14 o                         
  -6  12   4         12.27         12.46        14.67 o                         
  -5  12   4          3.06          8.94        13.03 o                         
  -4  12   4        253.25        269.14        15.04 o                         
  -3  12   4          2.37          4.54        12.91 o                         
   3 -12   5          0.80          1.94        14.18 o                         
   4 -12   5          0.13          0.00        14.13 o                         
   0 -11   5         57.81         51.83        11.63 o                         
   1 -11   5        119.11        123.74        19.38 o                         
   2 -11   5          0.39         -3.35        10.73 o                         
   3 -11   5        102.02         98.64        12.74 o                         
   4 -11   5         56.91         48.20        12.99 o                         
   5 -11   5        118.60        112.46        13.35 o                         
   6 -11   5         51.32         53.37        13.76 o                         
   7 -11   5        106.58        118.30        20.18 o                         
  -2 -10   5          5.93         17.28        16.90 o                         
  -1 -10   5         61.55         58.00         8.00 o                         
   0 -10   5         12.46         11.12         9.82 o                         
   1 -10   5        303.16        314.56        24.23 o                         
   2 -10   5          1.38          6.02        11.59 o                         
   3 -10   5         80.30         85.92        11.94 o                         
   4 -10   5         54.87         72.94        15.26 o                         
   5 -10   5        119.80        124.37        15.60 o                         
   6 -10   5          1.48          6.63        12.83 o                         
   7 -10   5          2.34         -2.13        15.82 o                         
   8 -10   5         31.93         47.29        26.31 o                         
  -3  -9   5        142.26        124.43         9.80 o                         
  -2  -9   5         19.90         25.16         9.56 o                         
  -1  -9   5         22.87         20.85         7.75 o                         
   0  -9   5          0.19          0.59         8.43 o                         
   1  -9   5         15.97         17.66         7.97 o                         
   2  -9   5         30.94         25.60        10.63 o                         
   3  -9   5        106.49        106.18        11.01 o                         
   4  -9   5         78.55         75.00        11.20 o                         
   5  -9   5         39.85         39.80        11.52 o                         
   6  -9   5          6.09          6.65        12.14 o                         
   7  -9   5        342.91        395.56        19.48 o                         
   8  -9   5         49.94         52.59        15.74 o                         
  -4  -8   5          1.25          1.87         9.97 o                         
  -3  -8   5         68.73         73.64         7.77 o                         
  -2  -8   5         16.18         16.28         7.61 o                         
  -1  -8   5        167.21        172.24        20.11 o                         
   0  -8   5         34.13         39.35         7.61 o                         
   1  -8   5        185.59        199.14        10.94 o                         
   2  -8   5          7.21          8.84         9.63 o                         
   3  -8   5       1473.59       1436.29       154.95 o                         
   4  -8   5          5.28          8.06        10.33 o                         
   5  -8   5        300.20        309.17        28.11 o                         
   6  -8   5        251.90        263.90        30.26 o                         
   7  -8   5         11.34         15.21        13.36 o                         
   8  -8   5          8.52         11.04        13.19 o                         
   9  -8   5         25.41         22.84        13.39 o                         
  -5  -7   5          0.97          4.92         9.48 o                         
  -4  -7   5         15.78         19.40         6.61 o                         
  -3  -7   5        104.15        115.49        10.02 o                         
  -2  -7   5         95.97        103.23         9.64 o                         
  -1  -7   5         18.57         19.36         6.44 o                         
   0  -7   5        279.84        265.45        14.40 o                         
   1  -7   5         68.14         72.57         7.98 o                         
   2  -7   5         82.19         90.65         9.30 o                         
   3  -7   5        127.84        142.08        15.04 o                         
   4  -7   5         22.98         27.19         9.63 o                         
   5  -7   5         48.75         49.73        10.37 o                         
   6  -7   5          8.03         12.95         9.26 o                         
   7  -7   5          4.77          6.62        11.11 o                         
   8  -7   5         79.88         78.39        12.28 o                         
   9  -7   5         34.60         33.40        11.53 o                         
  -6  -6   5         18.34         23.15         8.53 o                         
  -5  -6   5        264.40        261.98        16.61 o                         
  -4  -6   5        118.85        118.35         8.59 o                         
  -3  -6   5        110.17        123.61         8.33 o                         
  -2  -6   5        148.89        153.15        11.51 o                         
  -1  -6   5          3.30          5.98         5.77 o                         
   0  -6   5         25.63         30.45         6.49 o                         
   1  -6   5        573.37        564.29        27.97 o                         
   2  -6   5          1.17          0.98         8.41 o                         
   3  -6   5        287.62        287.01        16.88 o                         
   4  -6   5        201.34        187.71        17.05 o                         
   5  -6   5         52.30         50.98         8.82 o                         
   6  -6   5        219.07        230.09        20.13 o                         
   7  -6   5        378.74        349.75        34.80 o                         
   8  -6   5        137.74        119.96        14.29 o                         
   9  -6   5         91.38        102.22        23.47 o                         
  -6  -5   5          0.03         -1.22         8.68 o                         
  -5  -5   5          1.21         -0.75         7.92 o                         
  -4  -5   5         10.51         12.11         7.00 o                         
  -3  -5   5          3.80          3.40         6.32 o                         
  -2  -5   5          3.57          9.20         6.04 o                         
  -1  -5   5        806.27        821.99        44.13 o                         
   0  -5   5         11.91          9.67         5.80 o                         
   1  -5   5       1443.41       1381.09        43.18 o                         
   2  -5   5         23.19         18.00         7.79 o                         
   3  -5   5         88.48         84.92         8.21 o                         
   4  -5   5        458.68        468.94        13.55 o                         
   5  -5   5         75.05         72.44         7.77 o                         
   6  -5   5        132.93        135.27         9.55 o                         
   7  -5   5         26.52         31.20        10.17 o                         
   8  -5   5         95.63        100.16        15.81 o                         
   9  -5   5          0.01         -0.50        12.00 o                         
  -7  -4   5          0.08          2.23         8.12 o                         
  -6  -4   5        125.16        127.01         9.15 o                         
  -5  -4   5         16.59         16.64         7.03 o                         
  -4  -4   5        212.48        221.73         8.38 o                         
  -3  -4   5          7.68         13.40         5.83 o                         
  -2  -4   5        276.13        268.14        20.29 o                         
  -1  -4   5       1080.08       1073.76        67.77 o                         
   0  -4   5        125.18        115.71         5.24 o                         
   1  -4   5        258.97        264.54         7.16 o                         
   2  -4   5         63.06         64.55         6.58 o                         
   3  -4   5         47.42         44.41         7.31 o                         
   4  -4   5         14.32         12.63         7.07 o                         
   5  -4   5          0.06          3.05         7.43 o                         
   6  -4   5         63.75         56.55         8.08 o                         
   7  -4   5         12.84         14.05        10.60 o                         
   8  -4   5         16.47         23.11        10.52 o                         
   9  -4   5         20.29         19.84        12.00 o                         
  -7  -3   5         13.21         17.95         7.79 o                         
  -6  -3   5        490.88        500.36        29.08 o                         
  -5  -3   5          7.10          7.90         5.79 o                         
  -4  -3   5       1259.06       1200.39        61.44 o                         
  -3  -3   5        316.37        316.40        22.29 o                         
  -2  -3   5        371.45        370.04        18.72 o                         
  -1  -3   5        101.85         88.21         4.82 o                         
   0  -3   5        530.76        511.89        22.78 o                         
   1  -3   5        822.84        809.46        16.51 o                         
   2  -3   5         31.17         33.61         6.91 o                         
   3  -3   5        228.96        234.08         7.75 o                         
   4  -3   5         47.20         53.23         7.60 o                         
   5  -3   5        528.90        554.19        11.80 o                         
   6  -3   5         76.01         81.14         9.02 o                         
   7  -3   5         84.05         83.92         9.96 o                         
   8  -3   5         26.40         31.71        10.81 o                         
   9  -3   5        222.44        217.46        12.67 o                         
  -8  -2   5         73.47         81.54         8.31 o                         
  -7  -2   5         34.00         37.14         7.13 o                         
  -6  -2   5        927.34        914.03        44.43 o                         
  -5  -2   5        596.05        569.96        27.83 o                         
  -4  -2   5          6.36          6.51         4.39 o                         
  -3  -2   5        480.23        412.54        24.04 o                         
  -2  -2   5          1.85          3.78         4.06 o                         
  -1  -2   5          1.39          5.34         5.20 o                         
   0  -2   5         37.00         36.25         5.10 o                         
   1  -2   5         43.77         35.27         5.49 o                         
   2  -2   5        349.57        401.22        14.51 o                         
   3  -2   5         61.62         78.09         6.87 o                         
   4  -2   5        131.82        151.59         9.01 o                         
   5  -2   5          0.05          0.82         9.22 o                         
   6  -2   5         64.52         52.68        10.14 o                         
   7  -2   5         70.49         72.58        10.20 o                         
   8  -2   5          1.97          5.98        10.86 o                         
   9  -2   5        208.09        210.48        13.21 o                         
  -8  -1   5          0.25         -3.40         8.82 o                         
  -7  -1   5         90.20         87.28         6.21 o                         
  -6  -1   5       1634.05       1616.43       108.59 o                         
  -5  -1   5         42.06         40.97         5.37 o                         
  -4  -1   5        479.79        447.99        25.24 o                         
  -3  -1   5          0.89          3.57         4.21 o                         
  -2  -1   5        874.60        782.71        14.14 o                         
  -1  -1   5        134.13        128.41         5.27 o                         
   0  -1   5        156.20        136.96         5.50 o                         
   1  -1   5       3937.25       3868.85        52.60 o                         
   2  -1   5        529.04        538.41        12.46 o                         
   3  -1   5         60.39         51.01         8.02 o                         
   4  -1   5         25.81         27.25         8.31 o                         
   5  -1   5        228.93        230.90        15.88 o                         
   6  -1   5       1596.24       1653.71        37.73 o                         
   7  -1   5         56.78         55.97        10.07 o                         
   8  -1   5         54.52         66.38        11.42 o                         
  -9   0   5          2.38          2.24         9.79 o                         
  -8   0   5        320.78        323.80        38.80 o                         
  -7   0   5          4.63          4.65         7.57 o                         
  -6   0   5          0.71          2.01         6.83 o                         
  -5   0   5        220.78        225.19        10.91 o                         
  -4   0   5         11.26          5.43         4.76 o                         
  -3   0   5         51.93         65.76         5.31 o                         
  -2   0   5        424.27        363.20        12.47 o                         
  -1   0   5        407.91        392.64        11.14 o                         
   0   0   5       1775.17       1737.29        36.49 o                         
   1   0   5        164.17        151.64         7.49 o                         
   2   0   5       2682.00       2944.10       116.75 o                         
   3   0   5       1096.33       1137.14        55.91 o                         
   4   0   5       1919.67       2044.44       136.49 o                         
   5   0   5          0.32          7.28         8.56 o                         
   6   0   5          5.98         11.23         9.07 o                         
   7   0   5        242.29        248.92        14.03 o                         
   8   0   5          8.56         15.16        11.47 o                         
  -9   1   5          6.73          6.15         8.23 o                         
  -8   1   5        114.32        121.53        14.43 o                         
  -7   1   5          0.37          6.24         7.39 o                         
  -6   1   5        303.23        305.34        32.28 o                         
  -5   1   5        180.25        180.78        25.04 o                         
  -4   1   5        125.82        138.42        17.07 o                         
  -3   1   5       1222.34       1379.64        33.38 o                         
  -2   1   5       2072.15       2127.64        30.37 o                         
  -1   1   5        136.48        124.97         7.66 o                         
   0   1   5        366.13        373.86        12.14 o                         
   1   1   5        332.26        319.56        20.84 o                         
   2   1   5          0.39          3.40         7.85 o                         
   3   1   5         50.26         47.97         7.54 o                         
   4   1   5        559.07        567.83        37.11 o                         
   5   1   5        188.23        180.27        14.61 o                         
   6   1   5         60.02         60.95         9.49 o                         
   7   1   5         99.39         91.33         8.70 o                         
   8   1   5         42.84         47.93        11.85 o                         
  -9   2   5          0.70          4.09         9.33 o                         
  -8   2   5         79.47         92.36         8.39 o                         
  -7   2   5         49.18         54.98         7.17 o                         
  -6   2   5        918.67       1011.16        85.63 o                         
  -5   2   5        130.03        128.46        11.39 o                         
  -4   2   5         91.50         65.55         7.24 o                         
  -3   2   5        141.69        161.00         7.77 o                         
  -2   2   5         56.65         53.69         8.03 o                         
  -1   2   5        103.88         92.67        11.15 o                         
   0   2   5        837.58        845.00        62.51 o                         
   1   2   5       1135.94       1153.68        63.36 o                         
   2   2   5        248.41        224.08        16.46 o                         
   3   2   5         23.55         19.58         7.43 o                         
   4   2   5          7.83          8.29         7.59 o                         
   5   2   5        504.80        496.26        46.04 o                         
   6   2   5         33.41         32.77         9.12 o                         
   7   2   5        223.86        207.46        16.74 o                         
  -9   3   5        160.23        175.35        15.69 o                         
  -8   3   5         68.47         68.06         9.19 o                         
  -7   3   5        707.34        741.59        65.71 o                         
  -6   3   5         16.17         17.30         7.29 o                         
  -5   3   5        367.39        426.96        60.11 o                         
  -4   3   5        438.81        485.31        34.37 o                         
  -3   3   5        479.02        473.56        11.95 o                         
  -2   3   5        225.49        254.46        12.38 o                         
  -1   3   5         71.24         55.75        10.84 o                         
   0   3   5       1213.24       1181.48        63.51 o                         
   1   3   5        252.75        261.23        16.60 o                         
   2   3   5        318.10        304.50        12.73 o                         
   3   3   5        180.64        164.65        10.49 o                         
   4   3   5        341.22        339.17        16.63 o                         
   5   3   5        122.39        119.60         8.50 o                         
   6   3   5         65.31         61.57         9.22 o                         
   7   3   5         25.23         18.06        10.89 o                         
 -10   4   5        109.55        121.79        15.01 o                         
  -9   4   5          2.72          6.86         9.04 o                         
  -8   4   5          1.12          5.54         9.17 o                         
  -7   4   5         28.70         29.49         7.91 o                         
  -6   4   5          7.77         10.26         6.92 o                         
  -5   4   5         42.56         38.96        10.52 o                         
  -4   4   5         49.17         68.92        10.96 o                         
  -3   4   5         80.14         77.41        11.16 o                         
  -2   4   5          0.57         -1.12         8.67 o                         
  -1   4   5         36.49         55.13        12.16 o                         
   0   4   5       1768.51       1916.43        39.17 o                         
   1   4   5          0.15          1.77         7.56 o                         
   2   4   5         53.26         51.41         6.50 o                         
   3   4   5          9.65         13.76         6.50 o                         
   4   4   5        216.14        214.17         7.83 o                         
   5   4   5         10.59         14.64         8.25 o                         
   6   4   5          2.16          2.67         9.23 o                         
 -10   5   5         12.35          7.63        10.00 o                         
  -9   5   5        159.37        162.29        13.89 o                         
  -8   5   5        194.91        190.83        14.24 o                         
  -7   5   5         96.82         91.07        10.42 o                         
  -6   5   5        614.50        546.17        18.98 o                         
  -5   5   5        472.89        438.02        12.64 o                         
  -4   5   5        653.07        709.41        14.56 o                         
  -3   5   5       1309.13       1347.18        45.67 o                         
  -2   5   5        612.35        637.01        21.30 o                         
  -1   5   5         22.99         20.72         8.45 o                         
   0   5   5         72.93         52.22         8.03 o                         
   1   5   5        117.95        105.08         8.05 o                         
   2   5   5        445.85        422.63        19.67 o                         
   3   5   5         64.62         60.23         7.23 o                         
   4   5   5         67.68         68.78         7.74 o                         
   5   5   5         36.19         40.06         8.48 o                         
   6   5   5        133.45        129.82         8.95 o                         
 -10   6   5         60.83         62.48        11.44 o                         
  -9   6   5         37.50         40.27         9.04 o                         
  -8   6   5        165.05        198.02        18.69 o                         
  -7   6   5        287.73        291.47        23.71 o                         
  -6   6   5         49.02         41.03         8.96 o                         
  -5   6   5        380.43        356.04        10.47 o                         
  -4   6   5         85.06         84.89         8.45 o                         
  -3   6   5         25.87         36.62         9.32 o                         
  -2   6   5        199.49        197.78         9.61 o                         
  -1   6   5        270.89        251.29         9.46 o                         
   0   6   5         60.35         61.77         8.70 o                         
   1   6   5          0.40          3.34         7.18 o                         
   2   6   5         13.33         11.66         7.30 o                         
   3   6   5         14.41         10.85         7.57 o                         
   4   6   5         34.23         31.62         7.16 o                         
   5   6   5        197.12        193.41         9.62 o                         
  -9   7   5         22.84         20.64         8.99 o                         
  -8   7   5         32.17         37.05         9.81 o                         
  -7   7   5         41.42         35.63        12.41 o                         
  -6   7   5         82.45         73.43         9.46 o                         
  -5   7   5        642.12        628.28        11.99 o                         
  -4   7   5          1.64          6.58         9.59 o                         
  -3   7   5         31.48         36.82         9.63 o                         
  -2   7   5          2.62          6.20         8.95 o                         
  -1   7   5         17.85         20.36         9.02 o                         
   0   7   5         71.30         66.90         8.93 o                         
   1   7   5         28.87         30.61         6.94 o                         
   2   7   5        306.74        295.96        17.48 o                         
   3   7   5        133.71        119.06         8.35 o                         
   4   7   5        163.83        162.05        10.02 o                         
  -9   8   5        116.56        111.24        10.91 o                         
  -8   8   5        102.96         98.15        10.31 o                         
  -7   8   5        253.16        228.95        10.43 o                         
  -6   8   5        124.40        128.35        10.44 o                         
  -5   8   5        257.68        244.63         9.69 o                         
  -4   8   5         12.72          9.56        10.11 o                         
  -3   8   5        205.67        220.41        10.28 o                         
  -2   8   5         47.77         55.91         9.43 o                         
  -1   8   5          2.62          5.37         9.11 o                         
   0   8   5         35.42         35.13         8.27 o                         
   1   8   5         89.42         92.41         7.56 o                         
   2   8   5        239.97        233.73        10.40 o                         
   3   8   5         73.57         67.69         9.21 o                         
  -9   9   5         17.60         11.21        11.73 o                         
  -8   9   5         15.99         15.82        11.62 o                         
  -7   9   5          1.46          7.58        11.14 o                         
  -6   9   5         82.66         70.80        11.66 o                         
  -5   9   5          0.41          4.67        10.77 o                         
  -4   9   5         10.67          7.36        10.44 o                         
  -3   9   5        228.38        228.12        12.59 o                         
  -2   9   5         30.00         33.18         9.98 o                         
  -1   9   5         14.69         19.22         9.91 o                         
   0   9   5        251.97        252.12         9.68 o                         
   1   9   5         20.83         23.30         8.77 o                         
   2   9   5        134.16        134.61         8.39 o                         
  -8  10   5         34.28         39.20        11.57 o                         
  -7  10   5         21.16         23.35        12.40 o                         
  -6  10   5        125.16        126.61        12.53 o                         
  -5  10   5         13.54         13.09        10.02 o                         
  -4  10   5          2.60          3.71        10.97 o                         
  -3  10   5         42.88         40.61        10.80 o                         
  -2  10   5        166.43        151.31        11.63 o                         
  -1  10   5         84.20         88.67        10.91 o                         
   0  10   5          2.09          8.29        10.63 o                         
   1  10   5         34.17         29.12         8.86 o                         
  -7  11   5          3.07          9.64        13.22 o                         
  -6  11   5          5.81          6.43        12.46 o                         
  -5  11   5        335.40        326.50        21.69 o                         
  -4  11   5          3.85          5.36        10.48 o                         
  -3  11   5          0.05          2.83        12.26 o                         
  -2  11   5         43.73         46.05        11.61 o                         
  -1  11   5          5.92          9.77        10.13 o                         
  -5  12   5          1.26          3.24        18.86 o                         
  -4  12   5          4.07          5.30        16.32 o                         
   1 -11   6         95.13         94.52        11.00 o                         
   2 -11   6        284.88        268.79        25.52 o                         
   3 -11   6         30.52         34.28        13.04 o                         
   4 -11   6        270.16        260.83        24.09 o                         
   5 -11   6          0.07          1.06        13.55 o                         
   6 -11   6        111.26        124.54        14.59 o                         
  -1 -10   6          8.18          7.95         9.63 o                         
   0 -10   6          1.94          2.18        10.05 o                         
   1 -10   6        340.98        360.51        68.38 o                         
   2 -10   6          5.24          4.05        11.59 o                         
   3 -10   6          4.24         -2.77        11.22 o                         
   4 -10   6          3.70          2.93        11.94 o                         
   5 -10   6         81.65         81.65        12.67 o                         
   6 -10   6          0.01          7.06        13.43 o                         
   7 -10   6          0.75          3.56        16.22 o                         
  -3  -9   6         30.73         32.20         7.79 o                         
  -2  -9   6         59.86         54.97         9.02 o                         
  -1  -9   6         35.24         33.20         8.52 o                         
   0  -9   6         32.95         29.52         7.51 o                         
   1  -9   6          6.79         14.72        10.10 o                         
   2  -9   6         65.26         71.93        10.73 o                         
   3  -9   6          0.04         -0.08        12.29 o                         
   4  -9   6         21.24         25.55        11.04 o                         
   5  -9   6        123.12        125.74        14.57 o                         
   6  -9   6         38.84         34.74        12.67 o                         
   7  -9   6        210.85        248.49        34.48 o                         
   8  -9   6         88.70         86.86        17.40 o                         
  -4  -8   6          8.56         11.62         8.53 o                         
  -3  -8   6          5.40          3.80         7.84 o                         
  -2  -8   6          4.91          2.49         7.37 o                         
  -1  -8   6         25.19         30.63         7.76 o                         
   0  -8   6          2.19          5.51         7.77 o                         
   1  -8   6         18.50         14.35         8.73 o                         
   2  -8   6        205.17        224.78        25.64 o                         
   3  -8   6        125.43        138.12        24.58 o                         
   4  -8   6          6.81          9.90        10.39 o                         
   5  -8   6        494.77        520.22        55.08 o                         
   6  -8   6         44.75         49.66        12.03 o                         
   7  -8   6        124.39        127.00        14.42 o                         
   8  -8   6         27.78         26.11        13.50 o                         
  -5  -7   6          0.36          1.54         8.58 o                         
  -4  -7   6         16.92         19.31         7.81 o                         
  -3  -7   6          0.33          3.62         7.15 o                         
  -2  -7   6         16.03         22.43         6.84 o                         
  -1  -7   6        155.25        160.71         8.78 o                         
   0  -7   6         32.29         27.53         6.07 o                         
   1  -7   6        256.35        248.12        16.26 o                         
   2  -7   6        204.93        218.14        20.76 o                         
   3  -7   6        194.43        201.35        13.77 o                         
   4  -7   6          0.73          7.54        10.04 o                         
   5  -7   6         55.19         60.37        12.77 o                         
   6  -7   6          5.81          5.96        10.47 o                         
   7  -7   6        208.81        197.88        16.17 o                         
   8  -7   6         63.11         56.00        11.54 o                         
   9  -7   6          2.08          6.79        12.57 o                         
  -5  -6   6        174.84        181.29        15.05 o                         
  -4  -6   6         65.61         68.59         7.24 o                         
  -3  -6   6        270.68        283.79        14.43 o                         
  -2  -6   6         58.15         55.83         6.28 o                         
  -1  -6   6         57.84         57.89         5.98 o                         
   0  -6   6         20.02         19.62         6.05 o                         
   1  -6   6        103.64        104.43         7.39 o                         
   2  -6   6        273.32        256.54        30.89 o                         
   3  -6   6         80.16         67.04         8.53 o                         
   4  -6   6         75.05         73.42        10.72 o                         
   5  -6   6         58.51         52.67         9.59 o                         
   6  -6   6         27.78         33.55        10.59 o                         
   7  -6   6        191.41        182.88        13.93 o                         
   8  -6   6        197.32        212.85        16.14 o                         
   9  -6   6         34.94         36.43        20.56 o                         
  -6  -5   6         20.40         23.97         8.04 o                         
  -5  -5   6        257.90        236.78        13.74 o                         
  -4  -5   6         15.46         18.03         6.50 o                         
  -3  -5   6         12.89         14.44         6.05 o                         
  -2  -5   6         30.31         20.29         5.83 o                         
  -1  -5   6        132.20        128.85         7.63 o                         
   0  -5   6         90.73         74.58         5.26 o                         
   1  -5   6         31.72         25.89         6.27 o                         
   2  -5   6         19.23         16.03         7.70 o                         
   3  -5   6        409.35        393.72        10.08 o                         
   4  -5   6         51.33         47.76         7.98 o                         
   5  -5   6        173.61        166.53         8.25 o                         
   6  -5   6        265.47        252.89        12.53 o                         
   7  -5   6         95.60         89.97        10.54 o                         
   8  -5   6         33.78         29.83        12.99 o                         
   9  -5   6         24.83         29.00        12.12 o                         
  -7  -4   6         10.27          8.51         7.33 o                         
  -6  -4   6        189.53        188.67         9.99 o                         
  -5  -4   6          9.59         14.98         6.37 o                         
  -4  -4   6        201.06        195.91        11.33 o                         
  -3  -4   6         51.33         49.94         4.98 o                         
  -2  -4   6          0.17          1.08         5.45 o                         
  -1  -4   6         41.08         36.82         5.27 o                         
   0  -4   6         42.20         42.56         5.60 o                         
   1  -4   6         24.01         23.34         6.41 o                         
   2  -4   6          3.50          2.74         6.09 o                         
   3  -4   6       1047.45       1042.04        29.12 o                         
   4  -4   6         16.21         12.70         7.21 o                         
   5  -4   6        158.90        161.39         8.72 o                         
   6  -4   6         59.33         62.79        11.05 o                         
   7  -4   6        118.63        122.94        10.10 o                         
   8  -4   6         14.54         11.25        10.91 o                         
   9  -4   6          0.22          3.24        12.38 o                         
  -7  -3   6         93.61        101.14         7.15 o                         
  -6  -3   6         20.71         21.30         6.63 o                         
  -5  -3   6          2.80          5.35         6.01 o                         
  -4  -3   6        339.07        318.89        23.76 o                         
  -3  -3   6         39.97         34.25         5.16 o                         
  -2  -3   6        429.74        425.12        17.39 o                         
  -1  -3   6         13.45         21.17         5.19 o                         
   0  -3   6         30.42         34.85         5.42 o                         
   1  -3   6       1516.75       1518.00        35.74 o                         
   2  -3   6       1277.80       1346.27        52.93 o                         
   3  -3   6         36.99         38.25         6.92 o                         
   4  -3   6        707.73        752.82        25.12 o                         
   5  -3   6        360.12        364.22        10.77 o                         
   6  -3   6         13.07         20.08        10.04 o                         
   7  -3   6          1.76          6.23        10.07 o                         
   8  -3   6         18.52         12.74        11.41 o                         
   9  -3   6          0.97          2.83        13.65 o                         
  -8  -2   6          7.01         12.98         8.73 o                         
  -7  -2   6          9.69         12.90         6.59 o                         
  -6  -2   6        465.37        473.84        29.46 o                         
  -5  -2   6         19.68         17.94         5.68 o                         
  -4  -2   6        242.24        223.52        11.90 o                         
  -3  -2   6        246.31        229.95        12.55 o                         
  -2  -2   6        454.07        465.61        26.56 o                         
  -1  -2   6        939.99        875.19        32.98 o                         
   0  -2   6        458.57        446.16        12.90 o                         
   1  -2   6         92.98         93.44         5.78 o                         
   2  -2   6       1453.95       1522.20        44.02 o                         
   3  -2   6         37.24         31.09         7.17 o                         
   4  -2   6         37.06         42.08         9.10 o                         
   5  -2   6         11.53         10.25         8.91 o                         
   6  -2   6        260.75        259.57        10.39 o                         
   7  -2   6         10.16          8.65        10.19 o                         
   8  -2   6         25.80         24.18        11.53 o                         
  -8  -1   6          0.04          3.46         9.43 o                         
  -7  -1   6         21.57         26.09         6.89 o                         
  -6  -1   6          4.19          9.22         5.45 o                         
  -5  -1   6       1035.18       1016.67        67.65 o                         
  -4  -1   6         26.75         22.24         4.83 o                         
  -3  -1   6          5.11         11.93         4.04 o                         
  -2  -1   6         27.14         28.26         4.65 o                         
  -1  -1   6          0.79          1.36         4.75 o                         
   0  -1   6        344.42        318.93         7.92 o                         
   1  -1   6        412.91        405.63         8.62 o                         
   2  -1   6         70.68         63.99         7.19 o                         
   3  -1   6         68.74         72.76         8.31 o                         
   4  -1   6         67.47         67.32         9.19 o                         
   5  -1   6        477.20        486.61        30.71 o                         
   6  -1   6        619.36        630.76        39.14 o                         
   7  -1   6          0.23          3.39        10.11 o                         
   8  -1   6        156.24        153.22        12.13 o                         
  -9   0   6         44.73         36.60        10.93 o                         
  -8   0   6        221.73        234.93        20.69 o                         
  -7   0   6          0.00         -1.07         7.89 o                         
  -6   0   6        375.50        380.43        27.01 o                         
  -5   0   6         78.64         77.13         6.02 o                         
  -4   0   6         47.76         44.90         5.01 o                         
  -3   0   6       1407.90       1422.29        21.83 o                         
  -2   0   6         89.11         83.41         4.43 o                         
  -1   0   6        383.87        365.38         6.61 o                         
   0   0   6        170.80        158.92         7.04 o                         
   1   0   6         17.66         10.52         6.19 o                         
   2   0   6         51.33         64.96         7.18 o                         
   3   0   6        256.42        236.66        13.60 o                         
   4   0   6       1137.53       1185.40        46.72 o                         
   5   0   6       1433.62       1419.27        48.61 o                         
   6   0   6         84.04         88.61         9.73 o                         
   7   0   6        131.84        126.90        10.95 o                         
   8   0   6         34.18         34.34        11.86 o                         
  -9   1   6         11.08         12.36         9.00 o                         
  -8   1   6         59.91         63.47         7.85 o                         
  -7   1   6        127.93        153.21        19.72 o                         
  -6   1   6        466.11        497.40        49.05 o                         
  -5   1   6        142.24        136.77        11.60 o                         
  -4   1   6         38.54         38.66         5.66 o                         
  -3   1   6         18.37         33.65         6.77 o                         
  -2   1   6        150.50        199.24         8.02 o                         
  -1   1   6         47.95         40.88         6.96 o                         
   0   1   6       1055.01       1150.14        53.48 o                         
   1   1   6       5014.07       5092.42       346.23 o                         
   2   1   6         86.39         75.78         8.07 o                         
   3   1   6          6.34          8.78         6.01 o                         
   4   1   6        369.84        389.18        20.98 o                         
   5   1   6        421.59        416.67        30.49 o                         
   6   1   6         54.65         61.17         9.88 o                         
   7   1   6         35.06         34.64        10.80 o                         
   8   1   6        213.55        219.07        13.00 o                         
  -9   2   6         22.27         26.54         9.65 o                         
  -8   2   6         74.63         80.49         8.78 o                         
  -7   2   6         55.36         63.99         9.66 o                         
  -6   2   6        139.47        165.19        15.55 o                         
  -5   2   6        493.40        560.47        50.78 o                         
  -4   2   6         37.23         30.62         6.47 o                         
  -3   2   6       1807.86       2141.76        94.02 o                         
  -2   2   6        745.08        868.62        67.58 o                         
  -1   2   6        307.79        319.36        14.84 o                         
   0   2   6        105.07        112.86        10.63 o                         
   1   2   6         25.60         44.26         8.27 o                         
   2   2   6          5.37          7.29         7.83 o                         
   3   2   6        415.17        397.92        37.19 o                         
   4   2   6        131.89        131.43         8.28 o                         
   5   2   6         56.11         54.43         8.58 o                         
   6   2   6         76.97         85.04         9.86 o                         
   7   2   6         53.76         52.39         9.18 o                         
  -9   3   6         33.52         28.43         8.49 o                         
  -8   3   6         61.29         58.94         8.01 o                         
  -7   3   6       1645.01       1770.80       176.13 o                         
  -6   3   6        205.30        241.37        19.31 o                         
  -5   3   6         69.17         72.66         6.92 o                         
  -4   3   6        254.96        276.44        18.12 o                         
  -3   3   6       1021.05       1117.91        38.35 o                         
  -2   3   6         26.72         34.53        11.39 o                         
  -1   3   6        397.47        378.36        13.59 o                         
   0   3   6         23.82         34.98         8.28 o                         
   1   3   6          9.44         14.58         6.04 o                         
   2   3   6        566.67        573.25        42.85 o                         
   3   3   6         16.61         17.98         7.86 o                         
   4   3   6        137.08        135.49         8.43 o                         
   5   3   6        754.04        727.96        64.26 o                         
   6   3   6         74.38         78.00        10.74 o                         
   7   3   6          3.83          2.37         9.26 o                         
  -9   4   6         66.22         63.92         9.54 o                         
  -8   4   6         64.72         56.87         8.82 o                         
  -7   4   6          6.64         12.54         8.25 o                         
  -6   4   6         11.70         13.72         9.29 o                         
  -5   4   6         29.72         33.03        10.79 o                         
  -4   4   6          0.61          2.52        10.90 o                         
  -3   4   6          9.67          6.34        11.06 o                         
  -2   4   6         32.39         32.07        10.87 o                         
  -1   4   6         29.42         26.76         8.65 o                         
   0   4   6        193.88        201.55        14.35 o                         
   1   4   6        146.88        161.48         8.90 o                         
   2   4   6        211.35        193.39         8.84 o                         
   3   4   6         42.83         36.50         8.22 o                         
   4   4   6         37.74         37.42         8.20 o                         
   5   4   6         35.17         35.00         8.72 o                         
   6   4   6         24.29         27.24         9.74 o                         
  -9   5   6        114.47        109.98        11.30 o                         
  -8   5   6          0.02          1.47         8.63 o                         
  -7   5   6        151.27        175.78        17.20 o                         
  -6   5   6        278.41        266.86        13.71 o                         
  -5   5   6        239.97        243.39        12.28 o                         
  -4   5   6        169.33        166.34        12.04 o                         
  -3   5   6        283.95        284.68        13.33 o                         
  -2   5   6         56.30         52.28         7.86 o                         
  -1   5   6        250.38        255.91         7.72 o                         
   0   5   6          0.09          1.16         8.13 o                         
   1   5   6          0.02          2.89         8.08 o                         
   2   5   6        290.25        275.75        23.64 o                         
   3   5   6       1225.69       1191.38        69.45 o                         
   4   5   6        136.95        133.43         7.45 o                         
   5   5   6         76.17         67.49         9.56 o                         
  -9   6   6         12.78         11.02        10.19 o                         
  -8   6   6        202.30        229.79        18.85 o                         
  -7   6   6          2.58         10.63        16.29 o                         
  -6   6   6          6.33          6.86         9.06 o                         
  -5   6   6        318.47        292.49        16.32 o                         
  -4   6   6        100.43        101.23         9.74 o                         
  -3   6   6          9.64         12.64         9.40 o                         
  -2   6   6         35.31         29.10         8.09 o                         
  -1   6   6        180.87        182.89         9.43 o                         
   0   6   6        529.04        516.94        23.88 o                         
   1   6   6        269.15        256.10        10.90 o                         
   2   6   6         11.17         13.87         7.11 o                         
   3   6   6        589.27        557.64        31.31 o                         
   4   6   6          0.31          5.49         9.23 o                         
   5   6   6        162.18        145.51         9.15 o                         
  -9   7   6         17.29         18.68         8.89 o                         
  -8   7   6         53.34         45.52        10.06 o                         
  -7   7   6          1.67          6.04         9.53 o                         
  -6   7   6          9.71          5.64         9.53 o                         
  -5   7   6         36.71         38.15         9.78 o                         
  -4   7   6        183.15        160.80        10.31 o                         
  -3   7   6         13.75         13.42         9.62 o                         
  -2   7   6         37.13         39.77         8.28 o                         
  -1   7   6        118.94        126.00         9.58 o                         
   0   7   6        181.02        182.99        10.43 o                         
   1   7   6         19.77         17.59         8.87 o                         
   2   7   6          0.01         -0.31         9.13 o                         
   3   7   6          4.20          8.19         9.39 o                         
   4   7   6         18.32         16.38        10.30 o                         
  -9   8   6         14.59         17.78         9.06 o                         
  -8   8   6        187.01        186.63        10.97 o                         
  -7   8   6        161.15        151.68        10.85 o                         
  -6   8   6        109.99         95.03        10.64 o                         
  -5   8   6         16.15         16.30        10.22 o                         
  -4   8   6        840.51        827.37        15.72 o                         
  -3   8   6          3.49          4.55         8.63 o                         
  -2   8   6         95.89         88.67         8.72 o                         
  -1   8   6         50.03         47.71         9.53 o                         
   0   8   6         44.85         42.95         9.55 o                         
   1   8   6        181.51        178.09        10.08 o                         
   2   8   6         85.35         82.21        10.57 o                         
   3   8   6          1.07          4.25        10.06 o                         
  -8   9   6         31.03         29.10        11.14 o                         
  -7   9   6         23.65         22.66         9.57 o                         
  -6   9   6         54.29         57.95        11.95 o                         
  -5   9   6         75.47         96.73        10.92 o                         
  -4   9   6         11.56         15.12        10.59 o                         
  -3   9   6         44.61         35.31        10.26 o                         
  -2   9   6         19.98         24.75        10.06 o                         
  -1   9   6         44.94         57.22         8.77 o                         
   0   9   6         67.91         70.18        10.19 o                         
   1   9   6          7.27         12.27        10.22 o                         
   2   9   6         88.01         84.91        10.76 o                         
  -8  10   6          1.04          3.87        12.53 o                         
  -7  10   6         82.24         81.99        11.88 o                         
  -6  10   6        121.38        123.48        12.10 o                         
  -5  10   6          1.77          4.55        11.47 o                         
  -4  10   6        601.77        600.78        24.95 o                         
  -3  10   6          5.12         11.69        10.88 o                         
  -2  10   6         27.32         22.29        10.91 o                         
  -1  10   6         47.79         51.11        10.96 o                         
   0  10   6         11.53         12.41        10.77 o                         
   1  10   6          0.49          3.84        12.97 o                         
  -7  11   6          0.42         -5.14        15.02 o                         
  -6  11   6         29.84         40.23        11.44 o                         
  -5  11   6          0.44         -3.17        12.19 o                         
  -4  11   6         50.86         56.55        13.13 o                         
  -3  11   6          1.15          2.15        11.89 o                         
  -2  11   6         16.27         16.31        10.29 o                         
  -1  11   6          1.76          2.19        12.23 o                         
   1 -11   7         28.25         36.81        12.91 o                         
   2 -11   7         38.28         34.98        13.17 o                         
   3 -11   7        157.04        171.34        20.71 o                         
   4 -11   7         11.00         21.14        13.13 o                         
   5 -11   7          0.11         -2.70        13.68 o                         
  -1 -10   7          5.20          1.22         9.84 o                         
   0 -10   7         18.56         19.18         8.59 o                         
   1 -10   7         74.14         85.05         9.62 o                         
   2 -10   7        273.49        265.46        36.43 o                         
   3 -10   7        478.31        450.19        44.56 o                         
   4 -10   7         50.74         53.22        12.35 o                         
   5 -10   7         19.87         16.64        13.52 o                         
   6 -10   7          3.71         10.10        15.36 o                         
   7 -10   7          1.60          5.91        18.19 o                         
  -2  -9   7        118.66        116.06         9.22 o                         
  -1  -9   7         42.21         34.30         8.62 o                         
   0  -9   7         12.74         11.31         7.36 o                         
   1  -9   7        107.06        111.43        33.99 o                         
   2  -9   7         42.56         38.58        10.53 o                         
   3  -9   7         79.59         69.19        10.59 o                         
   4  -9   7         12.69         15.81        11.19 o                         
   5  -9   7         74.38         73.40        11.95 o                         
   6  -9   7         86.87         86.44        14.30 o                         
   7  -9   7         25.42         34.09        13.97 o                         
  -3  -8   7         10.49          8.98         8.09 o                         
  -2  -8   7         73.64         76.00         7.69 o                         
  -1  -8   7        117.01        123.00         8.25 o                         
   0  -8   7          0.42         -1.83         7.86 o                         
   1  -8   7        346.63        342.22        56.11 o                         
   2  -8   7         19.68         16.67         9.42 o                         
   3  -8   7          0.02          4.46         9.52 o                         
   4  -8   7        175.16        179.86        11.00 o                         
   5  -8   7         24.20         32.03        13.42 o                         
   6  -8   7         10.84         15.32        14.21 o                         
   7  -8   7        266.16        272.92        20.25 o                         
   8  -8   7          5.86          7.76        14.40 o                         
  -4  -7   7         68.28         74.39         8.14 o                         
  -3  -7   7         42.38         35.81         7.80 o                         
  -2  -7   7         24.49         22.11         6.59 o                         
  -1  -7   7         57.56         53.97         6.87 o                         
   0  -7   7         28.31         22.06         6.79 o                         
   1  -7   7        129.76        139.51         8.23 o                         
   2  -7   7         11.70         14.10         8.47 o                         
   3  -7   7        120.21        120.67         9.55 o                         
   4  -7   7         21.86         19.46         9.38 o                         
   5  -7   7        123.37        128.87        10.83 o                         
   6  -7   7          3.93          7.11         9.82 o                         
   7  -7   7         87.76         75.79        11.84 o                         
   8  -7   7         33.11         29.15        11.99 o                         
  -5  -6   7          4.93          7.68         7.91 o                         
  -4  -6   7        130.41        132.22         7.50 o                         
  -3  -6   7         56.36         65.19         6.69 o                         
  -2  -6   7         34.32         31.01         5.38 o                         
  -1  -6   7        328.58        326.07        15.87 o                         
   0  -6   7         21.84         22.80         6.12 o                         
   1  -6   7         57.21         54.29         6.98 o                         
   2  -6   7        266.90        247.86        12.55 o                         
   3  -6   7         38.68         37.69         9.31 o                         
   4  -6   7         82.70         87.66        11.11 o                         
   5  -6   7        106.42        101.45         9.46 o                         
   6  -6   7          0.30          2.02         8.80 o                         
   7  -6   7          6.99          9.09        10.14 o                         
   8  -6   7          9.30          5.33        10.73 o                         
  -6  -5   7        371.57        389.37        22.54 o                         
  -5  -5   7        146.20        147.04         9.13 o                         
  -4  -5   7         63.84         63.23         5.81 o                         
  -3  -5   7        314.69        314.35        17.57 o                         
  -2  -5   7         30.41         26.59         5.71 o                         
  -1  -5   7         71.46         67.98         5.76 o                         
   0  -5   7        941.92        900.18        52.53 o                         
   1  -5   7         65.77         58.71         6.44 o                         
   2  -5   7          6.62          7.56         7.04 o                         
   3  -5   7        353.34        327.92         8.77 o                         
   4  -5   7        414.20        396.80         9.42 o                         
   5  -5   7         19.59         23.81         8.04 o                         
   6  -5   7        298.96        299.79        18.56 o                         
   7  -5   7         22.72         23.27         9.88 o                         
   8  -5   7          0.00          3.99        11.95 o                         
  -7  -4   7        155.00        178.23        12.92 o                         
  -6  -4   7        201.91        208.28        10.09 o                         
  -5  -4   7        305.50        307.78        10.66 o                         
  -4  -4   7        285.91        287.43        16.05 o                         
  -3  -4   7         60.98         63.19         5.00 o                         
  -2  -4   7          5.48          5.44         5.49 o                         
  -1  -4   7         21.51         17.87         5.25 o                         
   0  -4   7         20.20         18.35         5.46 o                         
   1  -4   7         63.56         61.41         6.37 o                         
   2  -4   7        676.77        696.39        24.85 o                         
   3  -4   7          4.13          6.42         6.34 o                         
   4  -4   7        598.74        629.72        23.72 o                         
   5  -4   7        231.13        237.86         9.06 o                         
   6  -4   7         46.98         42.93         9.64 o                         
   7  -4   7         54.95         50.96        10.26 o                         
   8  -4   7         20.73         22.41        11.25 o                         
  -7  -3   7          3.93          5.85         7.70 o                         
  -6  -3   7         69.67         72.57         6.88 o                         
  -5  -3   7        172.91        172.47         7.83 o                         
  -4  -3   7        137.46        139.23         6.98 o                         
  -3  -3   7         17.16         17.26         5.24 o                         
  -2  -3   7       1224.60       1226.87        68.27 o                         
  -1  -3   7        125.10        117.75         6.79 o                         
   0  -3   7        743.29        723.92        28.24 o                         
   1  -3   7         34.85         48.72         5.75 o                         
   2  -3   7        759.85        768.58        25.84 o                         
   3  -3   7         10.75         13.70         7.19 o                         
   4  -3   7        324.58        338.40        10.18 o                         
   5  -3   7         30.37         34.91        10.19 o                         
   6  -3   7        997.80       1002.82        15.23 o                         
   7  -3   7         30.30         31.74        11.36 o                         
   8  -3   7         14.53         19.87        11.57 o                         
  -8  -2   7         27.34         32.81         8.54 o                         
  -7  -2   7         14.31         20.60         7.36 o                         
  -6  -2   7        267.39        271.27        17.73 o                         
  -5  -2   7        214.84        212.15         9.49 o                         
  -4  -2   7         59.13         56.84         4.62 o                         
  -3  -2   7        369.60        370.75        19.83 o                         
  -2  -2   7          4.22          7.76         5.28 o                         
  -1  -2   7        165.20        145.43         4.90 o                         
   0  -2   7        304.68        303.51         7.37 o                         
   1  -2   7        135.44        140.92         6.45 o                         
   2  -2   7       4696.06       4983.15       140.08 o                         
   3  -2   7        506.87        535.58        13.96 o                         
   4  -2   7        818.52        879.17        30.42 o                         
   5  -2   7          3.21          7.49         9.31 o                         
   6  -2   7        796.60        768.18        20.57 o                         
   7  -2   7          5.68          7.75        10.55 o                         
   8  -2   7         13.57         24.36        11.87 o                         
  -8  -1   7          0.06          6.44         9.48 o                         
  -7  -1   7          0.07          2.04         7.04 o                         
  -6  -1   7        273.19        283.20        23.40 o                         
  -5  -1   7        225.79        211.14        10.12 o                         
  -4  -1   7          1.74         12.05         4.97 o                         
  -3  -1   7        180.48        178.28        13.84 o                         
  -2  -1   7       1465.28       1437.41        31.47 o                         
  -1  -1   7        370.43        363.69         9.61 o                         
   0  -1   7       1518.82       1514.66        21.32 o                         
   1  -1   7        312.65        310.99         6.82 o                         
   2  -1   7        314.64        379.43        18.12 o                         
   3  -1   7          6.15          3.46         8.67 o                         
   4  -1   7         80.64         86.46         9.68 o                         
   5  -1   7        612.55        625.32        34.29 o                         
   6  -1   7         78.33         77.60        10.08 o                         
   7  -1   7          8.93         11.48        10.49 o                         
   8  -1   7         51.31         52.66        12.58 o                         
  -8   0   7         40.11         43.46         7.58 o                         
  -7   0   7         23.70         23.88         8.20 o                         
  -6   0   7        916.65        938.94        87.87 o                         
  -5   0   7        205.42        218.74        14.21 o                         
  -4   0   7        180.06        187.85        12.97 o                         
  -3   0   7       1155.61       1120.05        28.82 o                         
  -2   0   7        417.27        444.18         8.51 o                         
  -1   0   7        168.98        177.06         7.13 o                         
   0   0   7        508.69        498.76        12.49 o                         
   1   0   7        366.78        421.20        13.44 o                         
   2   0   7        449.29        494.99        25.15 o                         
   3   0   7         56.43         49.79         7.66 o                         
   4   0   7         15.32         17.55         9.54 o                         
   5   0   7        785.95        755.84        42.08 o                         
   6   0   7        305.78        323.33        19.81 o                         
   7   0   7          5.15          1.48        10.83 o                         
   8   0   7         13.45         14.53        12.08 o                         
  -9   1   7          2.92          7.70         8.99 o                         
  -8   1   7        272.69        272.38        30.66 o                         
  -7   1   7         29.60         29.95         8.17 o                         
  -6   1   7        235.27        246.72        31.11 o                         
  -5   1   7         39.25         40.03         7.08 o                         
  -4   1   7         26.03         26.54         6.92 o                         
  -3   1   7        174.39        190.48         7.58 o                         
  -2   1   7          0.94          6.00         5.42 o                         
  -1   1   7        197.12        194.27         8.00 o                         
   0   1   7        128.04        128.48         8.19 o                         
   1   1   7        486.49        528.05        27.11 o                         
   2   1   7          8.31          5.90         7.46 o                         
   3   1   7        172.72        175.23        14.34 o                         
   4   1   7         11.52         15.82         8.20 o                         
   5   1   7         85.01         82.89        14.89 o                         
   6   1   7         10.75          4.12        10.20 o                         
   7   1   7          8.29          9.22        11.02 o                         
  -9   2   7         50.90         58.96        10.26 o                         
  -8   2   7          3.22          1.14         8.75 o                         
  -7   2   7         23.45         16.10         8.06 o                         
  -6   2   7        317.93        353.39        39.66 o                         
  -5   2   7        458.75        449.33        37.99 o                         
  -4   2   7          5.21          4.89         7.36 o                         
  -3   2   7        316.29        348.11        18.32 o                         
  -2   2   7        690.52        766.60        41.12 o                         
  -1   2   7         50.98         55.71        11.06 o                         
   0   2   7        768.42        804.35        30.70 o                         
   1   2   7         98.00         83.92         9.91 o                         
   2   2   7        220.86        225.34        11.46 o                         
   3   2   7          0.07          4.34         8.06 o                         
   4   2   7        347.39        333.94        17.92 o                         
   5   2   7          3.99          8.84         9.63 o                         
   6   2   7         63.90         58.93        10.58 o                         
   7   2   7         11.15         15.88        11.50 o                         
  -9   3   7          2.03          2.77        10.69 o                         
  -8   3   7          0.05          2.15         8.77 o                         
  -7   3   7        670.65        690.26        69.94 o                         
  -6   3   7          7.00         15.08         6.91 o                         
  -5   3   7        210.51        220.62        13.85 o                         
  -4   3   7        228.57        252.07        21.40 o                         
  -3   3   7          2.14          6.73         8.25 o                         
  -2   3   7        144.29        140.08        10.18 o                         
  -1   3   7         98.59         83.66        11.02 o                         
   0   3   7         88.18         89.25        10.59 o                         
   1   3   7        350.24        307.42        13.62 o                         
   2   3   7        214.49        218.47        23.81 o                         
   3   3   7        184.96        171.71        13.37 o                         
   4   3   7        138.86        138.73         7.44 o                         
   5   3   7        215.75        191.35        16.96 o                         
   6   3   7         15.59         19.06        11.07 o                         
  -9   4   7        125.06        131.34        14.08 o                         
  -8   4   7          6.46          6.29         8.94 o                         
  -7   4   7        107.55        110.60         8.57 o                         
  -6   4   7          1.37          6.53         8.14 o                         
  -5   4   7         12.76         17.93         6.85 o                         
  -4   4   7          1.80         -1.65        11.36 o                         
  -3   4   7         17.38         20.09        11.69 o                         
  -2   4   7         41.86         34.94        11.10 o                         
  -1   4   7        511.10        491.79        18.81 o                         
   0   4   7          0.01          1.63         8.55 o                         
   1   4   7          3.81          6.00         8.38 o                         
   2   4   7         13.61         14.04         8.71 o                         
   3   4   7        569.76        545.73        47.15 o                         
   4   4   7          0.10         -7.03         8.77 o                         
   5   4   7        115.14        107.80         9.38 o                         
   6   4   7          1.26          8.09        10.53 o                         
  -9   5   7        108.15        128.60        16.17 o                         
  -8   5   7         10.61         13.38         8.95 o                         
  -7   5   7        117.10        148.39        13.66 o                         
  -6   5   7        100.56        123.73        17.98 o                         
  -5   5   7          4.24          3.77        11.09 o                         
  -4   5   7         15.68         15.59         9.34 o                         
  -3   5   7        259.64        271.25        12.50 o                         
  -2   5   7          1.18          5.71         7.54 o                         
  -1   5   7        167.82        170.08         9.18 o                         
   0   5   7          2.77          4.82         7.21 o                         
   1   5   7         60.73         60.39         9.13 o                         
   2   5   7         13.55         13.14         9.00 o                         
   3   5   7        929.05        902.58        69.55 o                         
   4   5   7         64.50         61.86         7.98 o                         
   5   5   7        146.37        143.17        14.57 o                         
  -9   6   7         57.03         54.19         9.87 o                         
  -8   6   7         99.70        115.03         9.66 o                         
  -7   6   7         69.00         85.21        19.74 o                         
  -6   6   7          0.17         -2.52         9.90 o                         
  -5   6   7         23.48         16.57         9.48 o                         
  -4   6   7        247.08        245.63        16.63 o                         
  -3   6   7         27.75         26.80         9.57 o                         
  -2   6   7         27.08         28.77         7.03 o                         
  -1   6   7         14.46         18.07         9.01 o                         
   0   6   7        760.82        776.31        56.56 o                         
   1   6   7        186.45        193.53        16.52 o                         
   2   6   7          3.87          8.75         9.01 o                         
   3   6   7        284.49        273.86        18.12 o                         
   4   6   7         19.22         23.79         8.38 o                         
  -9   7   7          2.54          7.73         8.92 o                         
  -8   7   7          8.70         11.58         8.55 o                         
  -7   7   7          2.77         -1.99         9.84 o                         
  -6   7   7        157.49        141.43        10.16 o                         
  -5   7   7         34.43         30.87        10.15 o                         
  -4   7   7         25.55         23.28         8.90 o                         
  -3   7   7        902.54        885.03        17.30 o                         
  -2   7   7        276.29        258.24        14.96 o                         
  -1   7   7          8.18         12.13         9.32 o                         
   0   7   7        172.29        167.61        12.50 o                         
   1   7   7        167.29        157.05         9.79 o                         
   2   7   7         24.03         25.63         7.48 o                         
   3   7   7         87.63         81.29         9.97 o                         
   4   7   7          2.19          1.92         8.23 o                         
  -9   8   7         25.59         26.98         9.38 o                         
  -8   8   7        155.38        143.33        14.26 o                         
  -7   8   7        176.75        165.97        11.07 o                         
  -6   8   7          3.97          2.10        10.35 o                         
  -5   8   7         73.30         83.58        10.93 o                         
  -4   8   7         41.01         42.97        10.48 o                         
  -3   8   7        135.18        136.28        10.28 o                         
  -2   8   7        421.15        390.46        11.14 o                         
  -1   8   7        202.47        191.45        10.74 o                         
   0   8   7         67.15         69.15        10.00 o                         
   1   8   7          4.60          5.79         9.95 o                         
   2   8   7          9.11          6.41         8.86 o                         
   3   8   7          0.23          5.43        10.69 o                         
  -8   9   7         19.03         23.88        14.55 o                         
  -7   9   7         20.47         11.73         9.83 o                         
  -6   9   7          4.80          8.07        11.18 o                         
  -5   9   7        499.47        443.70        14.01 o                         
  -4   9   7         72.07         67.79        11.00 o                         
  -3   9   7         76.70         72.03        10.58 o                         
  -2   9   7         84.48         85.01        11.44 o                         
  -1   9   7         60.75         58.06        10.49 o                         
   0   9   7          0.29         -3.25        10.67 o                         
   1   9   7        103.22        107.98        11.68 o                         
  -7  10   7        108.18         88.70        12.48 o                         
  -6  10   7         26.96         32.65        11.94 o                         
  -5  10   7          1.72          4.98        11.63 o                         
  -4  10   7         35.27         39.51        12.17 o                         
  -3  10   7        286.86        266.23        11.83 o                         
  -2  10   7          5.68          6.58        11.08 o                         
  -1  10   7         47.80         50.07        11.31 o                         
   0  10   7         25.29         30.71        11.40 o                         
  -6  11   7         40.11         38.87        13.07 o                         
  -5  11   7         32.91         31.32        12.50 o                         
  -4  11   7         11.20          7.29        12.12 o                         
  -3  11   7          0.02          8.05        11.89 o                         
  -2  11   7         37.24         38.75        12.12 o                         
   2 -11   8         12.59         19.92        17.03 o                         
   3 -11   8         15.15         23.31        12.85 o                         
   4 -11   8          0.93          6.05        13.33 o                         
   0 -10   8         16.26         14.11        10.63 o                         
   1 -10   8         45.79         40.37        15.89 o                         
   2 -10   8          1.16          2.92        11.29 o                         
   3 -10   8        152.14        154.77        12.48 o                         
   4 -10   8        123.05        119.46        24.88 o                         
   5 -10   8        150.30        148.84        15.55 o                         
   6 -10   8         88.66        105.61        20.58 o                         
  -2  -9   8         19.64         20.98         7.95 o                         
  -1  -9   8         10.34         10.73         8.61 o                         
   0  -9   8         49.07         57.28         9.06 o                         
   1  -9   8        121.33        115.53        24.69 o                         
   2  -9   8         10.56         10.69         7.90 o                         
   3  -9   8         40.28         53.63        10.70 o                         
   4  -9   8          3.03          7.39        11.31 o                         
   5  -9   8          8.19         11.68        12.02 o                         
   6  -9   8         51.66         51.23        15.81 o                         
   7  -9   8         46.08         51.59        13.39 o                         
  -3  -8   8          7.20          7.61         7.42 o                         
  -2  -8   8        278.75        256.26        22.09 o                         
  -1  -8   8        100.65         99.04         8.15 o                         
   0  -8   8          0.00          1.62         7.81 o                         
   1  -8   8        403.52        379.00        44.10 o                         
   2  -8   8          9.37          7.02         9.05 o                         
   3  -8   8         12.41          9.98         9.63 o                         
   4  -8   8         78.69         83.60        11.95 o                         
   5  -8   8         22.89         22.61        11.22 o                         
   6  -8   8         87.06        101.70        13.60 o                         
   7  -8   8        258.77        257.04        13.68 o                         
  -4  -7   8          7.66          8.33         7.08 o                         
  -3  -7   8        228.42        215.59        14.00 o                         
  -2  -7   8         10.75         12.87         7.18 o                         
  -1  -7   8         56.63         51.23         6.03 o                         
   0  -7   8          1.50          3.22         6.79 o                         
   1  -7   8          3.96          3.09         7.90 o                         
   2  -7   8        331.73        329.28        13.48 o                         
   3  -7   8         93.15         83.69         9.23 o                         
   4  -7   8          5.49          2.05         9.90 o                         
   5  -7   8        547.36        550.36        44.37 o                         
   6  -7   8          0.37          1.65        10.83 o                         
   7  -7   8         24.47         22.46        11.54 o                         
   8  -7   8         56.99         51.02        13.50 o                         
  -5  -6   8          1.63          0.81         7.19 o                         
  -4  -6   8        181.02        170.41        10.42 o                         
  -3  -6   8         45.46         45.82         7.22 o                         
  -2  -6   8         32.91         35.81         6.35 o                         
  -1  -6   8        253.41        244.35        11.50 o                         
   0  -6   8        172.68        178.49        11.21 o                         
   1  -6   8         22.39         23.35         6.83 o                         
   2  -6   8         85.80         79.35         8.15 o                         
   3  -6   8         30.17         32.12         8.25 o                         
   4  -6   8         17.24         22.38         9.00 o                         
   5  -6   8          0.06          2.73         8.04 o                         
   6  -6   8         14.61         14.91         8.94 o                         
   7  -6   8        265.54        254.75        23.69 o                         
   8  -6   8          3.07          7.46        12.62 o                         
  -6  -5   8        141.23        139.82         8.62 o                         
  -5  -5   8        158.69        155.50         7.85 o                         
  -4  -5   8          0.21          3.24         6.68 o                         
  -3  -5   8        400.67        417.83        20.41 o                         
  -2  -5   8         94.40         88.49         8.57 o                         
  -1  -5   8          6.99          6.50         5.58 o                         
   0  -5   8        349.51        351.52        20.40 o                         
   1  -5   8        115.41        119.30         6.76 o                         
   2  -5   8        102.74        107.52         7.01 o                         
   3  -5   8        360.37        373.55        15.82 o                         
   4  -5   8          4.74          3.39         8.19 o                         
   5  -5   8         90.47         96.44         8.52 o                         
   6  -5   8        133.31        143.80        10.84 o                         
   7  -5   8        176.70        153.57        11.21 o                         
   8  -5   8         36.39         33.27        11.25 o                         
  -6  -4   8          5.61          3.65         6.72 o                         
  -5  -4   8         23.61         21.41         6.86 o                         
  -4  -4   8        250.66        242.48         9.47 o                         
  -3  -4   8          3.42          1.85         5.72 o                         
  -2  -4   8        166.07        159.75        11.19 o                         
  -1  -4   8        251.15        235.48        12.36 o                         
   0  -4   8        258.03        248.06        14.49 o                         
   1  -4   8        180.80        171.45         6.74 o                         
   2  -4   8          9.73         12.80         6.28 o                         
   3  -4   8        448.54        468.22        24.86 o                         
   4  -4   8          6.13         10.29         7.79 o                         
   5  -4   8        232.67        235.42        11.25 o                         
   6  -4   8          1.15          2.74        12.62 o                         
   7  -4   8         40.95         39.54        11.62 o                         
   8  -4   8          1.86          5.51        11.64 o                         
  -7  -3   8         26.45         24.97         8.05 o                         
  -6  -3   8         26.40         26.56         7.06 o                         
  -5  -3   8       1157.18       1163.31        60.86 o                         
  -4  -3   8         10.67         12.88         5.64 o                         
  -3  -3   8        570.94        560.83        26.01 o                         
  -2  -3   8        256.09        234.47        14.30 o                         
  -1  -3   8        355.69        357.38        17.59 o                         
   0  -3   8         78.99         65.80         5.74 o                         
   1  -3   8         26.60         31.65         6.09 o                         
   2  -3   8         95.05         99.51         6.84 o                         
   3  -3   8         13.29         12.29         7.33 o                         
   4  -3   8         43.67         41.43         7.94 o                         
   5  -3   8          0.02          3.99        11.25 o                         
   6  -3   8        793.10        761.71        16.79 o                         
   7  -3   8        346.71        342.45        11.98 o                         
   8  -3   8         41.00         41.31        13.11 o                         
  -7  -2   8        176.60        167.98        10.61 o                         
  -6  -2   8          3.86          5.53         6.68 o                         
  -5  -2   8         16.43         16.53         5.89 o                         
  -4  -2   8         46.17         45.84         5.51 o                         
  -3  -2   8        144.91        137.90         7.73 o                         
  -2  -2   8          7.49         23.84         5.06 o                         
  -1  -2   8          9.34          2.47         5.06 o                         
   0  -2   8         36.07         33.71         5.34 o                         
   1  -2   8        400.12        406.48        13.31 o                         
   2  -2   8        128.60        134.08         7.02 o                         
   3  -2   8        162.19        182.57         9.74 o                         
   4  -2   8       1250.86       1286.07        44.98 o                         
   5  -2   8         60.01         66.36        10.35 o                         
   6  -2   8         31.87         34.07        10.42 o                         
   7  -2   8          3.16          6.23        11.03 o                         
   8  -2   8         13.90         21.71        12.22 o                         
  -8  -1   8         19.47         20.06        10.11 o                         
  -7  -1   8          0.43          1.05         7.72 o                         
  -6  -1   8         14.77         16.08         6.29 o                         
  -5  -1   8        781.86        739.07        50.06 o                         
  -4  -1   8        200.92        187.15        12.51 o                         
  -3  -1   8          1.69          9.31         5.33 o                         
  -2  -1   8         12.19         17.50         4.84 o                         
  -1  -1   8        703.01        681.47        20.19 o                         
   0  -1   8       1534.61       1564.95        30.41 o                         
   1  -1   8       1237.60       1305.44        37.69 o                         
   2  -1   8         15.91         15.04         7.81 o                         
   3  -1   8        101.83        115.47         8.99 o                         
   4  -1   8          0.07          0.52         9.28 o                         
   5  -1   8        168.04        183.68        10.79 o                         
   6  -1   8          2.36          4.92        10.28 o                         
   7  -1   8         33.15         42.42        11.37 o                         
   8  -1   8         88.74         92.50        12.97 o                         
  -8   0   8          0.08          3.12         9.44 o                         
  -7   0   8        170.08        180.88        19.06 o                         
  -6   0   8        188.93        202.45        23.44 o                         
  -5   0   8          4.81          2.57         6.05 o                         
  -4   0   8         76.07         70.89         5.81 o                         
  -3   0   8        460.10        424.15         6.77 o                         
  -2   0   8         95.53        102.42         6.29 o                         
  -1   0   8        546.26        535.60         9.87 o                         
   0   0   8          4.10          6.58         6.51 o                         
   1   0   8          2.60          1.45         7.27 o                         
   2   0   8        274.17        277.57        22.01 o                         
   3   0   8          0.07          1.74         8.68 o                         
   4   0   8        243.68        226.40        14.13 o                         
   5   0   8        285.42        290.45        14.32 o                         
   6   0   8         16.12         21.74        10.24 o                         
   7   0   8          0.88         -5.75        11.45 o                         
  -8   1   8        194.59        213.47        22.93 o                         
  -7   1   8         56.45         57.29        11.07 o                         
  -6   1   8         98.30        112.44         8.72 o                         
  -5   1   8         34.70         50.02         6.85 o                         
  -4   1   8         17.47         26.25         6.98 o                         
  -3   1   8        109.42        112.80         6.85 o                         
  -2   1   8        189.18        217.72         8.08 o                         
  -1   1   8        113.35        144.46         7.63 o                         
   0   1   8          8.97         17.01         6.14 o                         
   1   1   8        815.24        822.95        46.04 o                         
   2   1   8        172.57        190.60        12.85 o                         
   3   1   8         39.90         48.93         8.30 o                         
   4   1   8        233.53        237.25        13.32 o                         
   5   1   8        137.64        130.35        16.71 o                         
   6   1   8         56.95         49.40        10.55 o                         
   7   1   8          2.20         11.52        11.43 o                         
  -9   2   8         29.56         19.82        10.34 o                         
  -8   2   8          0.03         -3.24         8.99 o                         
  -7   2   8          5.26          5.02         8.21 o                         
  -6   2   8         25.57         33.90         7.98 o                         
  -5   2   8         88.94         97.60         7.72 o                         
  -4   2   8          3.88         11.02         7.63 o                         
  -3   2   8          0.33          0.34         6.91 o                         
  -2   2   8        338.26        365.67        18.54 o                         
  -1   2   8          6.66          7.64         7.37 o                         
   0   2   8         17.09         10.74         7.34 o                         
   1   2   8        640.88        672.25        47.02 o                         
   2   2   8         29.90         31.25         8.77 o                         
   3   2   8        178.19        182.61        15.40 o                         
   4   2   8         69.16         72.43         8.51 o                         
   5   2   8          0.45          3.10        10.02 o                         
   6   2   8         81.80         78.29        11.08 o                         
   7   2   8          4.00          2.42        12.26 o                         
  -9   3   8          8.99          8.71        10.86 o                         
  -8   3   8         25.18         33.25         8.22 o                         
  -7   3   8         45.77         62.02         8.64 o                         
  -6   3   8         41.81         30.88         9.48 o                         
  -5   3   8         83.74         96.95        10.42 o                         
  -4   3   8         22.28         24.40         8.23 o                         
  -3   3   8          5.78          6.53         8.36 o                         
  -2   3   8        108.10        104.80        11.99 o                         
  -1   3   8        220.32        225.90        11.62 o                         
   0   3   8          7.00          5.10        10.31 o                         
   1   3   8        593.95        605.04        41.46 o                         
   2   3   8        313.56        301.00        19.89 o                         
   3   3   8        250.85        230.08        10.21 o                         
   4   3   8         70.39         70.01         9.45 o                         
   5   3   8         57.25         62.24         9.88 o                         
   6   3   8          1.97          4.56        11.24 o                         
  -9   4   8         18.45         16.98         8.91 o                         
  -8   4   8         32.21         38.69         9.44 o                         
  -7   4   8         33.22         32.13         8.63 o                         
  -6   4   8          0.11          5.52         7.52 o                         
  -5   4   8        156.58        173.59        17.49 o                         
  -4   4   8        116.59        124.63        12.22 o                         
  -3   4   8         44.30         54.13        12.09 o                         
  -2   4   8        537.31        522.43        23.59 o                         
  -1   4   8       1133.51       1143.89        63.20 o                         
   0   4   8         18.80         20.10         8.67 o                         
   1   4   8         72.60         69.10         8.71 o                         
   2   4   8         18.06         12.51         8.88 o                         
   3   4   8         94.78         76.19         8.99 o                         
   4   4   8        340.57        328.61        23.73 o                         
   5   4   8          8.48          5.75        10.16 o                         
  -9   5   8          9.01         10.27         8.08 o                         
  -8   5   8          2.32          1.63         9.37 o                         
  -7   5   8        107.18        152.75        23.10 o                         
  -6   5   8        198.39        211.94        23.73 o                         
  -5   5   8         14.93         13.37        11.98 o                         
  -4   5   8       1221.23       1244.35        17.01 o                         
  -3   5   8         17.51         28.64        11.83 o                         
  -2   5   8         11.26         16.10         9.10 o                         
  -1   5   8        228.02        220.23        21.69 o                         
   0   5   8          9.39          8.58         8.84 o                         
   1   5   8          7.75          4.85         8.97 o                         
   2   5   8        151.27        132.17         9.90 o                         
   3   5   8         54.78         51.35         9.17 o                         
   4   5   8          5.01          3.59         9.70 o                         
   5   5   8         76.90         79.23        10.70 o                         
  -9   6   8         55.20         72.81        10.34 o                         
  -8   6   8         11.84         13.98         9.63 o                         
  -7   6   8          0.85          4.21         8.32 o                         
  -6   6   8         56.53         54.75        12.48 o                         
  -5   6   8          0.41          2.02        12.75 o                         
  -4   6   8       1277.90       1210.27        73.40 o                         
  -3   6   8         89.40         85.53         9.66 o                         
  -2   6   8        465.68        456.37        19.55 o                         
  -1   6   8        267.85        260.13         9.92 o                         
   0   6   8        335.69        330.67        10.52 o                         
   1   6   8          8.36         11.67         9.36 o                         
   2   6   8         35.52         37.11         9.55 o                         
   3   6   8          0.12          2.17         9.80 o                         
   4   6   8         19.62         29.35        10.62 o                         
  -9   7   8         17.72         19.89         9.36 o                         
  -8   7   8          9.01         16.75         8.73 o                         
  -7   7   8         14.05         14.02        10.33 o                         
  -6   7   8        600.71        517.07        25.92 o                         
  -5   7   8         12.56         13.97        10.19 o                         
  -4   7   8         61.76         56.98         8.91 o                         
  -3   7   8          0.75         -3.38        10.28 o                         
  -2   7   8        632.03        601.10        17.92 o                         
  -1   7   8          8.68         13.51         9.69 o                         
   0   7   8        117.04        126.12         9.96 o                         
   1   7   8         54.75         48.59        10.18 o                         
   2   7   8         75.88         83.09        10.43 o                         
   3   7   8         26.77         34.56        10.48 o                         
  -8   8   8         18.72          9.09        13.93 o                         
  -7   8   8         10.32         10.51        11.00 o                         
  -6   8   8         18.02         18.37        10.86 o                         
  -5   8   8        107.95        105.13        10.81 o                         
  -4   8   8         81.65         84.78         9.55 o                         
  -3   8   8          8.06          2.90        10.20 o                         
  -2   8   8        234.05        208.36         9.50 o                         
  -1   8   8         23.32         22.10         8.78 o                         
   0   8   8         64.61         55.21        10.39 o                         
   1   8   8         33.24         39.41        10.71 o                         
   2   8   8         17.27         20.65        11.56 o                         
  -8   9   8         61.30         51.61        12.03 o                         
  -7   9   8         10.90         16.09        11.78 o                         
  -6   9   8          2.82          5.56        11.59 o                         
  -5   9   8          4.25          5.32        11.30 o                         
  -4   9   8        412.38        385.69        15.93 o                         
  -3   9   8          7.28          9.56        10.77 o                         
  -2   9   8          0.23          3.38        10.70 o                         
  -1   9   8         88.36         89.38        11.12 o                         
   0   9   8          5.89          7.97        10.92 o                         
   1   9   8         16.17         17.52        11.47 o                         
  -7  10   8         17.95         24.05        12.73 o                         
  -6  10   8          0.04         10.45        12.14 o                         
  -5  10   8          1.67          0.79        10.28 o                         
  -4  10   8          0.25          2.60        11.63 o                         
  -3  10   8          5.86          7.01        10.17 o                         
  -2  10   8         58.78         54.84        11.70 o                         
  -1  10   8         60.31         51.37        11.85 o                         
  -5  11   8         42.61         35.23        12.23 o                         
  -4  11   8        232.54        227.76        13.18 o                         
  -3  11   8          0.31         -0.66        12.04 o                         
   1 -10   9         53.11         41.00        11.48 o                         
   2 -10   9         41.67         27.32        11.66 o                         
   3 -10   9        214.86        248.74        26.74 o                         
   4 -10   9         31.34         28.78        12.59 o                         
   5 -10   9         40.31         50.35        13.47 o                         
  -1  -9   9          0.14         -2.87         7.68 o                         
   0  -9   9         18.24         14.71         9.34 o                         
   1  -9   9        109.98        113.33        12.43 o                         
   2  -9   9          0.01         -0.44        10.22 o                         
   3  -9   9         24.92         36.24        10.88 o                         
   4  -9   9         35.61         40.60        11.44 o                         
   5  -9   9          7.69          9.75        13.87 o                         
   6  -9   9         29.16         29.84        12.49 o                         
  -3  -8   9          0.88          3.84         8.47 o                         
  -2  -8   9        117.48        123.15         9.65 o                         
  -1  -8   9         55.73         50.92         7.72 o                         
   0  -8   9          1.96          3.87         8.01 o                         
   1  -8   9         73.20         76.75        11.41 o                         
   2  -8   9          3.42          4.00         9.09 o                         
   3  -8   9          3.18          5.47         9.69 o                         
   4  -8   9        176.04        171.77        17.75 o                         
   5  -8   9          8.18         12.56        11.58 o                         
   6  -8   9        133.74        138.74        13.77 o                         
   7  -8   9         44.05         33.25        14.96 o                         
  -4  -7   9          0.87          2.49         8.34 o                         
  -3  -7   9         15.73         15.44         6.51 o                         
  -2  -7   9          0.47          0.98         6.06 o                         
  -1  -7   9         96.13         93.87         7.05 o                         
   0  -7   9         80.06         71.85         7.11 o                         
   1  -7   9         10.39         13.10         7.60 o                         
   2  -7   9        144.00        143.52        11.47 o                         
   3  -7   9          1.07         -2.59         8.91 o                         
   4  -7   9          6.08          8.23        10.88 o                         
   5  -7   9         29.54         32.04        12.51 o                         
   6  -7   9          0.19          2.05        12.17 o                         
   7  -7   9          3.16          7.39        16.97 o                         
  -5  -6   9          0.67         -1.01         8.80 o                         
  -4  -6   9        298.11        287.49        12.76 o                         
  -3  -6   9        103.05        106.42         7.35 o                         
  -2  -6   9        200.81        210.72        12.14 o                         
  -1  -6   9         41.61         36.90         5.36 o                         
   0  -6   9         32.80         30.56         6.50 o                         
   1  -6   9        113.84        105.70         7.30 o                         
   2  -6   9         86.56         82.95         7.58 o                         
   3  -6   9         56.85         57.91         8.23 o                         
   4  -6   9        265.47        245.18        10.08 o                         
   5  -6   9          8.80         11.53         8.52 o                         
   6  -6   9         13.62         12.35        10.45 o                         
   7  -6   9        157.33        154.68        17.12 o                         
   8  -6   9        164.87        138.82        13.84 o                         
  -5  -5   9          7.96          8.00         6.69 o                         
  -4  -5   9          0.24          4.63         6.92 o                         
  -3  -5   9        145.84        154.10         9.09 o                         
  -2  -5   9         34.70         35.40         5.86 o                         
  -1  -5   9         57.22         54.10         5.24 o                         
   0  -5   9         48.26         53.05         6.13 o                         
   1  -5   9         35.54         43.39         6.34 o                         
   2  -5   9        620.85        610.24        31.01 o                         
   3  -5   9         53.69         56.99         7.66 o                         
   4  -5   9        261.58        245.29         8.62 o                         
   5  -5   9        247.45        251.62        11.26 o                         
   6  -5   9          2.41          0.67         9.80 o                         
   7  -5   9          2.92          3.98        13.78 o                         
   8  -5   9          2.33          2.95        12.04 o                         
  -6  -4   9         17.50         20.53         7.85 o                         
  -5  -4   9         93.79         91.45         6.60 o                         
  -4  -4   9        158.83        162.19        12.37 o                         
  -3  -4   9        394.56        382.04        15.77 o                         
  -2  -4   9         23.42         26.76         5.57 o                         
  -1  -4   9         23.27         19.56         5.74 o                         
   0  -4   9        620.02        584.25        25.35 o                         
   1  -4   9        221.61        223.13         8.01 o                         
   2  -4   9        699.02        721.25        24.47 o                         
   3  -4   9        225.82        235.37        10.04 o                         
   4  -4   9        655.00        679.70        27.74 o                         
   5  -4   9         91.00         94.24         8.98 o                         
   6  -4   9        273.71        288.08        23.28 o                         
   7  -4   9          6.84          7.76        12.74 o                         
   8  -4   9         18.21         18.33        12.23 o                         
  -7  -3   9         29.09         27.79         8.40 o                         
  -6  -3   9         70.25         83.52         6.52 o                         
  -5  -3   9         95.36        101.59         9.21 o                         
  -4  -3   9        160.08        151.68        10.35 o                         
  -3  -3   9        298.85        291.94        17.13 o                         
  -2  -3   9         91.38         84.63         6.21 o                         
  -1  -3   9          8.57          8.68         4.54 o                         
   0  -3   9        555.74        537.63        17.61 o                         
   1  -3   9        258.02        271.52         8.55 o                         
   2  -3   9         21.06         17.95         6.13 o                         
   3  -3   9        116.18        121.98         7.82 o                         
   4  -3   9          0.04          0.76         9.65 o                         
   5  -3   9        101.32         98.96        12.17 o                         
   6  -3   9         41.93         52.27        11.25 o                         
   7  -3   9        123.19        117.40        12.05 o                         
   8  -3   9          2.83          3.27        12.68 o                         
  -7  -2   9         85.80         93.62         6.89 o                         
  -6  -2   9          6.85          9.40         6.90 o                         
  -5  -2   9        349.20        350.74        18.58 o                         
  -4  -2   9        259.80        245.16        10.63 o                         
  -3  -2   9         48.23         41.81         4.69 o                         
  -2  -2   9        110.95        111.69         6.86 o                         
  -1  -2   9         10.64         13.21         5.36 o                         
   0  -2   9          0.02         -1.76         5.78 o                         
   1  -2   9          4.75          3.03         5.77 o                         
   2  -2   9         17.74         20.69         6.15 o                         
   3  -2   9          9.82         10.55         8.82 o                         
   4  -2   9        264.91        273.80        10.66 o                         
   5  -2   9         34.48         38.17        10.87 o                         
   6  -2   9         89.14        100.61        12.62 o                         
   7  -2   9        125.76        126.28        11.89 o                         
  -8  -1   9         56.34         42.93        10.52 o                         
  -7  -1   9          9.68         12.70         7.41 o                         
  -6  -1   9         41.75         37.99         6.71 o                         
  -5  -1   9         62.90         61.19         5.92 o                         
  -4  -1   9         27.01         25.18         5.46 o                         
  -3  -1   9         15.38         16.55         4.90 o                         
  -2  -1   9          1.23          5.61         4.44 o                         
  -1  -1   9         60.29         67.28         5.49 o                         
   0  -1   9        167.75        179.76         6.32 o                         
   1  -1   9        287.89        290.74        12.07 o                         
   2  -1   9        145.91        174.49         8.89 o                         
   3  -1   9         15.91         19.51         8.78 o                         
   4  -1   9         98.50        101.69         9.85 o                         
   5  -1   9        210.40        206.99        11.45 o                         
   6  -1   9         13.90         11.67        10.95 o                         
   7  -1   9         41.14         36.83        11.85 o                         
  -8   0   9          7.35          7.42         9.89 o                         
  -7   0   9        165.67        172.46        19.65 o                         
  -6   0   9         21.43         24.01         8.04 o                         
  -5   0   9         29.82         29.48         7.15 o                         
  -4   0   9         40.57         31.44         6.93 o                         
  -3   0   9         53.35         45.96         6.88 o                         
  -2   0   9          0.61          1.53         6.50 o                         
  -1   0   9        209.91        201.75         7.68 o                         
   0   0   9        104.82         98.53         7.48 o                         
   1   0   9          5.97          7.77         7.12 o                         
   2   0   9        112.36        118.53        10.56 o                         
   3   0   9        288.62        306.12        18.43 o                         
   4   0   9         32.25         41.19         9.48 o                         
   5   0   9         50.69         55.24        10.79 o                         
   6   0   9         10.53         11.27        11.41 o                         
   7   0   9         12.52         10.16        12.19 o                         
  -8   1   9          9.89         13.49         9.64 o                         
  -7   1   9        126.72        124.17        12.00 o                         
  -6   1   9          0.03          4.78         7.94 o                         
  -5   1   9         10.15         15.65         8.36 o                         
  -4   1   9         69.70         76.05         5.94 o                         
  -3   1   9          5.38          5.83         6.56 o                         
  -2   1   9         55.63         53.04         7.30 o                         
  -1   1   9        320.85        317.11        16.00 o                         
   0   1   9          9.98         13.28         7.68 o                         
   1   1   9         44.80         35.01         7.90 o                         
   2   1   9          6.45          8.65         8.19 o                         
   3   1   9        140.39        143.96        10.07 o                         
   4   1   9        114.40        124.69        11.00 o                         
   5   1   9          1.10         -3.74        11.01 o                         
   6   1   9          7.43          4.07        11.50 o                         
   7   1   9          7.81          7.36        12.62 o                         
  -8   2   9          0.07          1.47         9.46 o                         
  -7   2   9         24.93         28.46         7.69 o                         
  -6   2   9        115.12        147.16        16.49 o                         
  -5   2   9         86.60         84.12         8.01 o                         
  -4   2   9          0.01          2.31         7.52 o                         
  -3   2   9        390.58        428.95        27.86 o                         
  -2   2   9        199.14        204.78        12.12 o                         
  -1   2   9         21.81         28.04         7.64 o                         
   0   2   9         88.12         91.54         6.85 o                         
   1   2   9          2.13          1.39         7.50 o                         
   2   2   9          5.95          8.70         7.67 o                         
   3   2   9        158.83        190.53        13.41 o                         
   4   2   9          8.21         16.62         8.93 o                         
   5   2   9        190.86        198.66        22.82 o                         
   6   2   9         39.93         34.43         9.64 o                         
  -9   3   9         75.77         74.26        11.43 o                         
  -8   3   9         32.99         37.81         9.56 o                         
  -7   3   9          6.46          9.13         8.73 o                         
  -6   3   9         15.27         15.69         9.70 o                         
  -5   3   9         38.46         52.86         7.49 o                         
  -4   3   9        114.14        126.19        13.69 o                         
  -3   3   9        701.81        784.56        58.21 o                         
  -2   3   9          0.16          4.86         8.29 o                         
  -1   3   9         32.26         29.33        10.97 o                         
   0   3   9         67.50         72.04        10.48 o                         
   1   3   9        144.89        146.50         9.18 o                         
   2   3   9          8.09          6.39         9.55 o                         
   3   3   9        575.96        570.44        39.90 o                         
   4   3   9         11.39          8.83         9.16 o                         
   5   3   9         75.14         83.36        10.36 o                         
   6   3   9          2.56          5.16        12.45 o                         
  -9   4   9          4.95          7.12        10.42 o                         
  -8   4   9         45.03         53.06         9.65 o                         
  -7   4   9         52.17         59.35         9.12 o                         
  -6   4   9        131.98        128.44        10.73 o                         
  -5   4   9        107.26        116.53        12.29 o                         
  -4   4   9        212.04        263.11        29.18 o                         
  -3   4   9         61.21         48.75        10.07 o                         
  -2   4   9          2.21          4.64        11.70 o                         
  -1   4   9        879.30        862.32        75.20 o                         
   0   4   9        294.19        281.64        23.83 o                         
   1   4   9         71.58         80.86         9.22 o                         
   2   4   9          8.23          9.49         9.39 o                         
   3   4   9        184.28        192.02        17.71 o                         
   4   4   9         82.82         76.35        10.33 o                         
   5   4   9          3.56          6.63        10.87 o                         
  -9   5   9          3.42          7.44        10.42 o                         
  -8   5   9         40.04         42.11         9.69 o                         
  -7   5   9        115.06        153.46        33.40 o                         
  -6   5   9         66.14         66.54         9.81 o                         
  -5   5   9          5.30          3.08         7.15 o                         
  -4   5   9        688.01        715.10        17.16 o                         
  -3   5   9          0.11          4.66        12.13 o                         
  -2   5   9        446.77        446.03        22.05 o                         
  -1   5   9         24.78         21.84         7.85 o                         
   0   5   9         19.32         19.73         9.37 o                         
   1   5   9        277.06        246.28        11.37 o                         
   2   5   9          0.34          1.91         8.41 o                         
   3   5   9         26.52         22.87        10.54 o                         
   4   5   9         49.61         48.71        10.73 o                         
  -8   6   9         13.47         18.20         9.93 o                         
  -7   6   9         89.58         93.03        18.01 o                         
  -6   6   9        348.30        406.63        46.81 o                         
  -5   6   9          2.68         11.79        13.17 o                         
  -4   6   9          0.33         -0.28         8.64 o                         
  -3   6   9       1518.02       1418.07        57.08 o                         
  -2   6   9         93.13         93.97         8.58 o                         
  -1   6   9        389.91        346.57        19.62 o                         
   0   6   9        108.61        108.36         8.49 o                         
   1   6   9         46.97         41.83         9.94 o                         
   2   6   9         70.53         64.25        10.37 o                         
   3   6   9          3.43         11.03         9.19 o                         
   4   6   9         27.30         24.09        11.47 o                         
  -8   7   9          4.53          8.11        10.43 o                         
  -7   7   9         11.46         13.88         8.87 o                         
  -6   7   9        106.22         94.54        10.70 o                         
  -5   7   9         53.17         51.75        10.71 o                         
  -4   7   9         48.18         49.02        10.54 o                         
  -3   7   9         73.66         74.01         8.17 o                         
  -2   7   9          8.96         11.89         8.58 o                         
  -1   7   9         89.17         91.03         9.23 o                         
   0   7   9         25.35         27.71        10.43 o                         
   1   7   9         50.39         50.97        10.74 o                         
   2   7   9        107.89        106.08        11.01 o                         
   3   7   9         32.79         28.29        11.41 o                         
  -8   8   9         43.00         38.66         9.62 o                         
  -7   8   9         51.45         37.35        11.45 o                         
  -6   8   9          6.46          7.23         9.31 o                         
  -5   8   9        281.95        263.16        18.58 o                         
  -4   8   9         28.20         27.53        11.02 o                         
  -3   8   9        511.34        503.99        12.16 o                         
  -2   8   9        172.79        182.52        11.06 o                         
  -1   8   9          0.53          7.48        10.43 o                         
   0   8   9         33.18         40.09        10.96 o                         
   1   8   9        115.01        105.11        10.06 o                         
   2   8   9         20.94         21.07        11.71 o                         
  -7   9   9         45.26         45.37        10.62 o                         
  -6   9   9          0.59          8.11        11.72 o                         
  -5   9   9          4.35          9.74        11.76 o                         
  -4   9   9         20.09         21.12        11.42 o                         
  -3   9   9        109.17         98.66        11.47 o                         
  -2   9   9          4.69         13.29        11.14 o                         
  -1   9   9         82.78         82.67        11.50 o                         
   0   9   9          3.35          7.65        11.50 o                         
  -6  10   9          5.21         13.39        10.64 o                         
  -5  10   9        234.65        227.84        16.61 o                         
  -4  10   9         10.33          9.61        12.37 o                         
  -3  10   9         65.86         65.03        12.11 o                         
  -2  10   9        141.26        141.23        12.38 o                         
   2 -10  10          1.12          0.37        11.69 o                         
   3 -10  10         32.87         42.71        12.32 o                         
  -1  -9  10         97.33         90.23        14.09 o                         
   0  -9  10          0.45         -0.59         9.71 o                         
   1  -9  10         72.94         67.67        10.67 o                         
   2  -9  10         20.54         30.50        10.71 o                         
   3  -9  10         13.77         15.79        10.84 o                         
   4  -9  10          8.21          8.97        11.67 o                         
   5  -9  10        150.86        151.28        13.45 o                         
  -2  -8  10          9.37         10.68         8.28 o                         
  -1  -8  10         27.41         24.99         7.17 o                         
   0  -8  10         46.40         44.91         7.16 o                         
   1  -8  10          0.06          5.88         9.42 o                         
   2  -8  10        104.65         98.83         9.53 o                         
   3  -8  10         37.13         44.29        10.09 o                         
   4  -8  10         18.28         20.82        10.74 o                         
   5  -8  10          0.11          1.47        11.03 o                         
   6  -8  10        104.32         94.78        14.61 o                         
  -3  -7  10         92.60         94.25         8.18 o                         
  -2  -7  10        199.24        183.65        11.66 o                         
  -1  -7  10          1.11          5.57         7.18 o                         
   0  -7  10         16.32         18.70         6.96 o                         
   1  -7  10        195.52        181.33        14.28 o                         
   2  -7  10         17.59         14.89         8.82 o                         
   3  -7  10        173.70        170.55        14.88 o                         
   4  -7  10         91.81         87.37        11.46 o                         
   5  -7  10          0.20         -0.03        10.45 o                         
   6  -7  10         22.50         23.56        13.06 o                         
   7  -7  10        108.61        118.24        19.58 o                         
  -4  -6  10          0.04         -1.29         6.76 o                         
  -3  -6  10         40.06         43.40         6.96 o                         
  -2  -6  10         17.86         16.87         6.87 o                         
  -1  -6  10         35.11         32.78         6.73 o                         
   0  -6  10         65.44         63.38         6.92 o                         
   1  -6  10         64.53         65.68         7.19 o                         
   2  -6  10          4.02          5.93         7.10 o                         
   3  -6  10         25.77         19.65         8.52 o                         
   4  -6  10         81.56         76.62         8.35 o                         
   5  -6  10        269.98        245.06         9.91 o                         
   6  -6  10          0.00          2.88        10.52 o                         
   7  -6  10          0.09          0.23        14.95 o                         
  -5  -5  10         56.90         53.14         8.00 o                         
  -4  -5  10        145.06        148.77         9.88 o                         
  -3  -5  10          1.63          1.48         6.49 o                         
  -2  -5  10          3.76          5.53         6.16 o                         
  -1  -5  10        173.44        172.37         9.55 o                         
   0  -5  10          4.59          4.73         6.49 o                         
   1  -5  10         20.58         28.18         7.17 o                         
   2  -5  10         20.33         25.30         7.05 o                         
   3  -5  10        273.75        265.17        12.60 o                         
   4  -5  10        145.50        145.82         8.69 o                         
   5  -5  10        183.34        179.98        10.14 o                         
   6  -5  10          0.52          0.78        11.12 o                         
   7  -5  10        100.08         92.08        13.81 o                         
  -6  -4  10         33.21         33.96         8.20 o                         
  -5  -4  10          7.25          8.42         7.17 o                         
  -4  -4  10         13.44         18.73         5.68 o                         
  -3  -4  10         25.70         23.69         6.13 o                         
  -2  -4  10         39.26         37.75         5.72 o                         
  -1  -4  10         15.56         17.64         6.10 o                         
   0  -4  10         91.46         88.72         6.61 o                         
   1  -4  10         45.38         47.26         6.83 o                         
   2  -4  10         81.38         85.60         7.67 o                         
   3  -4  10        631.80        678.17        36.96 o                         
   4  -4  10         29.36         25.69         8.82 o                         
   5  -4  10         30.19         32.27        12.49 o                         
   6  -4  10         87.77         83.84        12.13 o                         
   7  -4  10         48.95         39.34        14.20 o                         
  -6  -3  10         73.14         76.25         7.70 o                         
  -5  -3  10         84.05         74.11         6.09 o                         
  -4  -3  10         14.40         12.49         6.02 o                         
  -3  -3  10         15.34         12.00         4.92 o                         
  -2  -3  10        122.46        122.62         8.11 o                         
  -1  -3  10        147.93        153.22         9.13 o                         
   0  -3  10        938.02        939.59        31.56 o                         
   1  -3  10         10.69         11.75         6.49 o                         
   2  -3  10          3.81          3.96         6.88 o                         
   3  -3  10         50.17         56.41         7.57 o                         
   4  -3  10        333.68        333.53        12.23 o                         
   5  -3  10         73.01         73.20        12.92 o                         
   6  -3  10          3.15          3.91        11.95 o                         
   7  -3  10          0.37          1.85        13.59 o                         
  -7  -2  10          4.72          7.92         7.61 o                         
  -6  -2  10         26.82         32.19         7.16 o                         
  -5  -2  10          0.29          3.61         5.22 o                         
  -4  -2  10        224.71        217.23        14.89 o                         
  -3  -2  10        107.01         98.96         5.54 o                         
  -2  -2  10        193.57        188.51        12.17 o                         
  -1  -2  10         97.74         93.38         5.42 o                         
   0  -2  10          4.21          6.84         6.00 o                         
   1  -2  10        116.27        126.14         6.50 o                         
   2  -2  10          0.01          2.61         6.74 o                         
   3  -2  10         17.31         17.46        10.06 o                         
   4  -2  10        325.66        325.17        11.69 o                         
   5  -2  10        147.29        151.37        13.22 o                         
   6  -2  10          0.35         -3.42        12.02 o                         
   7  -2  10         16.35          9.42        12.73 o                         
  -7  -1  10         12.46         13.81         8.67 o                         
  -6  -1  10          1.46          2.82         6.53 o                         
  -5  -1  10         74.44         78.36         6.17 o                         
  -4  -1  10          0.16         -0.57         5.52 o                         
  -3  -1  10          4.88          4.69         5.37 o                         
  -2  -1  10        341.34        312.17         9.28 o                         
  -1  -1  10        133.10        135.09         6.14 o                         
   0  -1  10          7.22          7.41         7.30 o                         
   1  -1  10        545.98        576.51        34.24 o                         
   2  -1  10         31.38         31.16         8.20 o                         
   3  -1  10        147.73        161.19        10.38 o                         
   4  -1  10         51.57         55.09        10.67 o                         
   5  -1  10          7.79         14.00        12.59 o                         
   6  -1  10         22.83         29.63        11.95 o                         
   7  -1  10          2.38         -0.46        12.80 o                         
  -8   0  10         35.89         44.47         8.54 o                         
  -7   0  10         51.85         70.75         7.91 o                         
  -6   0  10         16.66         16.34         7.28 o                         
  -5   0  10         95.99         91.62         9.83 o                         
  -4   0  10         33.34         34.60         7.23 o                         
  -3   0  10         49.76         47.15         7.17 o                         
  -2   0  10        805.80        790.91        12.10 o                         
  -1   0  10        268.82        258.97         8.63 o                         
   0   0  10         73.41         71.47         7.52 o                         
   1   0  10        110.88        115.26        11.23 o                         
   2   0  10        276.54        297.52        27.47 o                         
   3   0  10        119.04        128.13        10.25 o                         
   4   0  10         48.22         58.46        10.17 o                         
   5   0  10         42.03         48.66        11.87 o                         
   6   0  10          0.36          6.46        12.10 o                         
  -8   1  10          3.95          5.65        10.23 o                         
  -7   1  10         27.62         27.31         8.92 o                         
  -6   1  10        123.96        118.99        15.67 o                         
  -5   1  10          5.35          7.99         8.66 o                         
  -4   1  10        228.47        222.66         8.53 o                         
  -3   1  10        110.56        108.44         7.16 o                         
  -2   1  10          0.33          3.48         7.15 o                         
  -1   1  10         51.19         55.22         7.60 o                         
   0   1  10         97.34         99.64         8.31 o                         
   1   1  10        205.88        224.59        14.56 o                         
   2   1  10         17.10         18.39         8.83 o                         
   3   1  10         61.03         56.01         9.07 o                         
   4   1  10         60.46         63.82        10.08 o                         
   5   1  10        222.18        234.33        12.51 o                         
   6   1  10         65.66         65.71        12.70 o                         
  -8   2  10          4.34          3.57        10.07 o                         
  -7   2  10         33.94         39.15         9.03 o                         
  -6   2  10        108.30        128.86        14.21 o                         
  -5   2  10          4.43          1.16         7.99 o                         
  -4   2  10        267.08        308.95        23.19 o                         
  -3   2  10         47.88         52.39         8.13 o                         
  -2   2  10        134.47        141.27         7.80 o                         
  -1   2  10        625.77        652.84        40.57 o                         
   0   2  10          4.93          8.05         7.51 o                         
   1   2  10         53.45         58.80         7.56 o                         
   2   2  10        176.07        173.46        15.61 o                         
   3   2  10          9.03         13.45         7.72 o                         
   4   2  10        157.66        150.95        12.42 o                         
   5   2  10        102.08         92.68        12.49 o                         
   6   2  10          4.16          3.47        12.72 o                         
  -8   3  10        136.02        156.98        13.96 o                         
  -7   3  10          2.15          4.01         9.25 o                         
  -6   3  10        281.99        248.89        22.13 o                         
  -5   3  10        595.72        657.06        52.76 o                         
  -4   3  10        191.30        225.96        12.33 o                         
  -3   3  10         27.16         26.67         8.64 o                         
  -2   3  10        733.91        774.10        74.33 o                         
  -1   3  10        115.82        135.71         9.19 o                         
   0   3  10          0.83          3.38         7.96 o                         
   1   3  10         38.34         34.93         6.95 o                         
   2   3  10        199.35        169.54        16.13 o                         
   3   3  10        347.52        355.97        34.58 o                         
   4   3  10        184.94        217.37        18.32 o                         
   5   3  10         51.16         50.37         9.84 o                         
  -8   4  10         30.73         22.94         9.96 o                         
  -7   4  10         39.76         46.04        11.22 o                         
  -6   4  10          7.16         13.90         9.25 o                         
  -5   4  10         38.53         47.33         9.31 o                         
  -4   4  10        200.44        260.22        23.10 o                         
  -3   4  10        467.27        549.42        60.24 o                         
  -2   4  10        944.68        986.63        60.34 o                         
  -1   4  10         89.51         79.91        11.27 o                         
   0   4  10        294.70        277.26        14.55 o                         
   1   4  10         70.92         71.23        10.10 o                         
   2   4  10         75.90         67.75        10.10 o                         
   3   4  10         52.15         58.86        11.03 o                         
   4   4  10        195.68        174.56        12.02 o                         
   5   4  10         43.93         48.07        11.84 o                         
  -8   5  10         37.88         40.94         8.89 o                         
  -7   5  10         50.15         58.29         9.85 o                         
  -6   5  10        319.17        324.96        51.49 o                         
  -5   5  10          9.53         13.66         9.78 o                         
  -4   5  10         33.73         40.25        13.35 o                         
  -3   5  10        277.22        281.79        15.22 o                         
  -2   5  10       2281.37       2200.88       115.65 o                         
  -1   5  10        214.59        194.13         9.81 o                         
   0   5  10         63.79         61.60         9.68 o                         
   1   5  10        358.55        345.16        19.49 o                         
   2   5  10        139.98        137.53        11.38 o                         
   3   5  10         32.57         28.85        11.25 o                         
   4   5  10        140.47        126.70        10.24 o                         
  -8   6  10          3.27          7.05         8.04 o                         
  -7   6  10          1.29          4.07        10.14 o                         
  -6   6  10        444.11        539.23        91.12 o                         
  -5   6  10         15.67         18.22        13.84 o                         
  -4   6  10          0.04          6.26        13.89 o                         
  -3   6  10        136.19        133.04        12.83 o                         
  -2   6  10         35.17         41.10         9.91 o                         
  -1   6  10          2.18          3.59         9.81 o                         
   0   6  10         51.13         44.48        10.04 o                         
   1   6  10         24.02         22.25        10.53 o                         
   2   6  10          8.10         15.26        10.58 o                         
   3   6  10         25.75         25.45        10.27 o                         
  -8   7  10          1.70         21.94        13.04 o                         
  -7   7  10         43.63         55.91        10.98 o                         
  -6   7  10          0.50          5.07        10.90 o                         
  -5   7  10         17.46         13.62         8.69 o                         
  -4   7  10        225.19        223.57        23.17 o                         
  -3   7  10         21.92         22.16        10.60 o                         
  -2   7  10        154.60        139.05        10.83 o                         
  -1   7  10        278.47        241.48         9.87 o                         
   0   7  10          0.09          1.56        11.22 o                         
   1   7  10          3.21         11.36        11.24 o                         
   2   7  10         56.43         55.99        12.62 o                         
  -7   8  10         37.34         34.16        11.91 o                         
  -6   8  10         88.80         83.89        10.70 o                         
  -5   8  10         35.53         38.67        11.55 o                         
  -4   8  10         11.25          7.79        11.30 o                         
  -3   8  10         68.03         59.78        11.24 o                         
  -2   8  10         30.49         30.07         9.37 o                         
  -1   8  10         25.76         19.10        11.11 o                         
   0   8  10          2.53          1.89        11.56 o                         
   1   8  10          3.64         12.02        12.07 o                         
  -6   9  10          1.44          2.81        12.44 o                         
  -5   9  10         28.27         26.57        12.20 o                         
  -4   9  10         78.50         65.79        10.58 o                         
  -3   9  10          0.19          8.43        11.53 o                         
  -2   9  10          9.46         12.29        10.16 o                         
  -1   9  10          4.29          1.06        11.92 o                         
  -4  10  10         32.20         28.49        12.72 o                         
  -3  10  10        121.85        125.46        15.27 o                         
   1  -9  11          2.38         -0.46        10.63 o                         
   2  -9  11        133.27        125.76        13.17 o                         
   3  -9  11          1.12          7.70        11.08 o                         
   4  -9  11          1.39         -1.28        11.75 o                         
  -1  -8  11         31.17         28.23         7.08 o                         
   0  -8  11         70.11         68.33         8.70 o                         
   1  -8  11        138.21        113.91        13.54 o                         
   2  -8  11        143.83        137.54        22.96 o                         
   3  -8  11         36.80         36.86        10.12 o                         
   4  -8  11          0.52          3.33        11.35 o                         
   5  -8  11          0.01          4.56        11.31 o                         
  -3  -7  11          0.06         -1.48         7.85 o                         
  -2  -7  11          5.00          6.06         7.60 o                         
  -1  -7  11         11.71         13.06         7.46 o                         
   0  -7  11          0.77          1.38         7.50 o                         
   1  -7  11         72.36         74.49         7.96 o                         
   2  -7  11         15.00         13.81         9.21 o                         
   3  -7  11         83.23         84.97         9.77 o                         
   4  -7  11          2.65          3.50        10.76 o                         
   5  -7  11         38.97         36.79        13.30 o                         
   6  -7  11          7.43         11.14        11.65 o                         
  -4  -6  11         15.02         13.20         8.10 o                         
  -3  -6  11        109.81         95.51         7.52 o                         
  -2  -6  11          3.66          5.01         7.18 o                         
  -1  -6  11         73.98         67.78         7.13 o                         
   0  -6  11        431.66        401.75        19.49 o                         
   1  -6  11        262.51        258.29        11.86 o                         
   2  -6  11          0.18         -0.26         7.68 o                         
   3  -6  11          9.40         10.24         8.25 o                         
   4  -6  11        104.59         83.08         9.82 o                         
   5  -6  11        309.67        273.33        10.98 o                         
   6  -6  11          5.00          9.66        11.53 o                         
  -4  -5  11        203.46        191.31        11.39 o                         
  -3  -5  11          5.19          4.32         6.58 o                         
  -2  -5  11        133.60        124.87         7.55 o                         
  -1  -5  11        115.82        116.25         6.81 o                         
   0  -5  11         14.89         15.56         6.64 o                         
   1  -5  11         55.06         50.42         7.15 o                         
   2  -5  11         52.16         58.09         7.59 o                         
   3  -5  11         72.03         61.32         7.93 o                         
   4  -5  11         33.51         25.76         8.82 o                         
   5  -5  11        160.70        161.52        10.56 o                         
   6  -5  11         13.61         17.25        13.54 o                         
   7  -5  11         76.27         76.95        14.64 o                         
  -5  -4  11         10.64         13.70         6.59 o                         
  -4  -4  11         86.46         79.95         5.93 o                         
  -3  -4  11        131.93        118.05         9.67 o                         
  -2  -4  11         46.31         47.92         5.52 o                         
  -1  -4  11         58.47         53.32         6.50 o                         
   0  -4  11         50.20         47.85         6.76 o                         
   1  -4  11          1.72          3.57         6.96 o                         
   2  -4  11         82.73         92.60         7.43 o                         
   3  -4  11         12.32         15.94         7.78 o                         
   4  -4  11         30.88         28.70         8.35 o                         
   5  -4  11         31.03         37.86        12.64 o                         
   6  -4  11          0.04          3.90        13.09 o                         
   7  -4  11         28.99         30.67        13.99 o                         
  -6  -3  11         41.92         38.08         7.86 o                         
  -5  -3  11        139.12        129.15         7.23 o                         
  -4  -3  11         72.54         68.89         5.59 o                         
  -3  -3  11         11.13         10.96         5.88 o                         
  -2  -3  11          2.37          1.76         6.47 o                         
  -1  -3  11        146.35        152.66         7.21 o                         
   0  -3  11       1093.23       1079.55        42.82 o                         
   1  -3  11         73.38         80.23         6.94 o                         
   2  -3  11        167.63        159.74         8.03 o                         
   3  -3  11        137.80        149.21         9.07 o                         
   4  -3  11         13.03         19.24        12.07 o                         
   5  -3  11        115.66        113.78        12.39 o                         
   6  -3  11          8.96         21.11        15.84 o                         
   7  -3  11         59.27         62.63        16.69 o                         
  -6  -2  11         14.25         17.71         6.54 o                         
  -5  -2  11         42.19         46.24         5.80 o                         
  -4  -2  11          0.69          4.06         5.93 o                         
  -3  -2  11        229.89        215.97        11.74 o                         
  -2  -2  11        507.07        497.92        21.82 o                         
  -1  -2  11          5.80          9.68         6.01 o                         
   0  -2  11         43.39         54.39         6.48 o                         
   1  -2  11        329.45        351.96        18.62 o                         
   2  -2  11         26.23         29.08         9.43 o                         
   3  -2  11         72.41         87.95        10.78 o                         
   4  -2  11          0.62          3.06        11.48 o                         
   5  -2  11          1.14          5.27        12.75 o                         
   6  -2  11        142.47        158.04        13.86 o                         
  -7  -1  11          5.77          7.19         9.06 o                         
  -6  -1  11          0.87          4.38         7.12 o                         
  -5  -1  11        112.18        113.14         9.49 o                         
  -4  -1  11         68.17         72.77         6.10 o                         
  -3  -1  11         27.17         27.45         5.72 o                         
  -2  -1  11         99.02         92.68         6.04 o                         
  -1  -1  11        246.17        229.21         8.60 o                         
   0  -1  11        178.28        187.90         8.56 o                         
   1  -1  11          0.09          1.52         8.37 o                         
   2  -1  11          1.61          4.45         8.72 o                         
   3  -1  11        373.61        405.81        25.09 o                         
   4  -1  11          7.63         10.08        11.23 o                         
   5  -1  11          3.10          0.78        14.12 o                         
   6  -1  11          0.02          5.70        13.01 o                         
  -7   0  11         90.66        114.35        10.71 o                         
  -6   0  11         11.11         13.99         8.78 o                         
  -5   0  11        385.85        361.38        37.48 o                         
  -4   0  11        293.21        285.02         8.65 o                         
  -3   0  11        195.24        182.92         8.14 o                         
  -2   0  11        112.73        114.16         8.01 o                         
  -1   0  11        845.04        806.54        35.88 o                         
   0   0  11          1.11          4.95         7.64 o                         
   1   0  11        220.55        226.53        22.76 o                         
   2   0  11        172.24        174.84        17.14 o                         
   3   0  11          3.87          8.32         9.94 o                         
   4   0  11        168.30        176.02        11.35 o                         
   5   0  11          7.24         10.51        12.73 o                         
   6   0  11          0.99          1.18        13.66 o                         
  -7   1  11         25.65         21.00         8.46 o                         
  -6   1  11         20.37         18.26         8.66 o                         
  -5   1  11         63.35         48.81         8.33 o                         
  -4   1  11          9.77         18.94         7.84 o                         
  -3   1  11         56.02         64.65         8.03 o                         
  -2   1  11        368.71        369.57        10.74 o                         
  -1   1  11        189.75        192.35        10.73 o                         
   0   1  11         24.43         29.72         7.66 o                         
   1   1  11         70.95         80.27         8.24 o                         
   2   1  11        178.01        197.42        11.82 o                         
   3   1  11         22.37         12.75         9.11 o                         
   4   1  11          0.36          3.16        10.80 o                         
   5   1  11         40.15         55.02        13.09 o                         
   6   1  11        144.88        140.67        15.82 o                         
  -8   2  11          0.39          5.23        10.42 o                         
  -7   2  11         82.51         95.84         9.77 o                         
  -6   2  11         58.82         64.11        12.39 o                         
  -5   2  11         95.23         85.16        11.10 o                         
  -4   2  11        106.79        105.74        10.21 o                         
  -3   2  11          2.87          5.15         8.38 o                         
  -2   2  11          5.30          5.10         8.27 o                         
  -1   2  11       2292.64       2203.03       141.65 o                         
   0   2  11         63.54         65.94         8.69 o                         
   1   2  11         77.70         73.01         7.64 o                         
   2   2  11        175.17        189.50        14.40 o                         
   3   2  11         87.54         80.18         9.69 o                         
   4   2  11         13.34         15.76         9.18 o                         
   5   2  11          3.05         12.36        13.27 o                         
  -8   3  11          0.36          1.65        10.29 o                         
  -7   3  11         14.12         20.53         9.55 o                         
  -6   3  11          3.22          3.03         9.12 o                         
  -5   3  11        568.30        606.65        64.04 o                         
  -4   3  11          8.10         11.98         8.12 o                         
  -3   3  11        533.33        645.44        46.55 o                         
  -2   3  11         64.36         67.66         8.96 o                         
  -1   3  11        308.67        330.03        26.60 o                         
   0   3  11        166.21        172.68        13.89 o                         
   1   3  11          0.07          3.56         7.12 o                         
   2   3  11         24.70         22.34         8.60 o                         
   3   3  11          1.90          2.31         8.71 o                         
   4   3  11         25.72         29.27        10.84 o                         
   5   3  11         11.01         15.84        14.02 o                         
  -8   4  11         29.65         34.84         9.16 o                         
  -7   4  11        100.38        118.75        22.88 o                         
  -6   4  11        125.26        152.70        18.03 o                         
  -5   4  11         79.60         92.24        10.51 o                         
  -4   4  11          0.60          6.72         9.69 o                         
  -3   4  11        578.26        671.92        63.58 o                         
  -2   4  11        468.85        527.56        53.43 o                         
  -1   4  11          9.58         14.74         8.43 o                         
   0   4  11         89.81         90.19         9.69 o                         
   1   4  11         88.40         78.89        10.31 o                         
   2   4  11          7.20          7.66        10.49 o                         
   3   4  11          0.64          3.66        10.34 o                         
   4   4  11          0.37          2.11        11.14 o                         
  -8   5  11         19.43         30.97        10.86 o                         
  -7   5  11         12.18         13.93         8.96 o                         
  -6   5  11        124.45        175.57        26.42 o                         
  -5   5  11         79.56         91.12         9.13 o                         
  -4   5  11         26.71         30.23         9.10 o                         
  -3   5  11         53.51         47.88        11.01 o                         
  -2   5  11        152.47        168.29        14.99 o                         
  -1   5  11         12.52         18.17         9.87 o                         
   0   5  11         46.25         47.10        10.12 o                         
   1   5  11         35.17         39.15         9.20 o                         
   2   5  11          0.53          2.02        11.03 o                         
   3   5  11         32.86         40.23        12.32 o                         
  -8   6  11         51.33         50.25        17.86 o                         
  -7   6  11          3.41          0.62        10.96 o                         
  -6   6  11         43.48         60.39        14.17 o                         
  -5   6  11        119.85        144.62        12.04 o                         
  -4   6  11         39.11         34.28        13.96 o                         
  -3   6  11         81.63         73.36        10.71 o                         
  -2   6  11        135.41        133.45        10.44 o                         
  -1   6  11         29.21         24.87        10.15 o                         
   0   6  11         12.54         14.56        10.64 o                         
   1   6  11        134.90        119.88        11.36 o                         
   2   6  11        108.31        120.18        12.46 o                         
  -7   7  11          4.28          8.75        11.47 o                         
  -6   7  11          0.46         -0.91         9.49 o                         
  -5   7  11        123.69        123.11        11.35 o                         
  -4   7  11          1.38          3.80        11.57 o                         
  -3   7  11         33.30         28.60        11.19 o                         
  -2   7  11         19.30         24.58         9.25 o                         
  -1   7  11         21.13         21.66        10.96 o                         
   0   7  11         53.48         38.59         9.94 o                         
   1   7  11          2.37          5.86        11.67 o                         
  -6   8  11         44.85         48.92        12.02 o                         
  -5   8  11          9.87         14.91        11.99 o                         
  -4   8  11        161.93        148.27        15.06 o                         
  -3   8  11         25.90         24.92        11.53 o                         
  -2   8  11         12.87         12.89        11.43 o                         
  -1   8  11         15.65         11.77        11.77 o                         
   0   8  11         75.90         64.68        10.64 o                         
  -5   9  11         19.54         13.90        10.74 o                         
  -4   9  11          0.05          4.34        12.28 o                         
  -3   9  11         39.23         29.09        12.28 o                         
  -2   9  11         49.96         40.91        12.40 o                         
   0  -8  12         33.76         25.44         8.82 o                         
   1  -8  12         13.18         15.92        10.07 o                         
   2  -8  12         18.35         11.73        10.23 o                         
   3  -8  12         96.85         90.18        17.51 o                         
   4  -8  12          1.94         -2.70        11.18 o                         
  -2  -7  12          9.19         10.76         8.11 o                         
  -1  -7  12          1.33          2.68         7.81 o                         
   0  -7  12          2.62          7.99         7.71 o                         
   1  -7  12          0.12          3.87         8.19 o                         
   2  -7  12         34.50         31.67         8.96 o                         
   3  -7  12        126.60        113.05        10.37 o                         
   4  -7  12         15.73          5.98        11.97 o                         
   5  -7  12         52.30         35.44        13.65 o                         
  -3  -6  12         44.87         41.40         8.10 o                         
  -2  -6  12         56.70         57.07         7.65 o                         
  -1  -6  12          0.56          2.59         7.01 o                         
   0  -6  12        286.53        284.87        14.02 o                         
   1  -6  12        109.35        103.60         7.79 o                         
   2  -6  12         10.19          9.58         8.77 o                         
   3  -6  12        209.96        191.08        11.73 o                         
   4  -6  12          2.31          9.49         8.87 o                         
   5  -6  12        113.63        107.68        11.41 o                         
   6  -6  12         11.41         13.88        13.45 o                         
  -4  -5  12        318.73        313.75        19.46 o                         
  -3  -5  12          3.22          9.54         6.96 o                         
  -2  -5  12        582.38        557.01        32.72 o                         
  -1  -5  12        234.13        236.93         7.66 o                         
   0  -5  12         34.34         38.48         5.99 o                         
   1  -5  12          8.23         12.12         7.57 o                         
   2  -5  12         89.73         96.74         8.25 o                         
   3  -5  12          5.24         12.16         8.48 o                         
   4  -5  12        148.57        146.70         9.71 o                         
   5  -5  12         89.45         82.89        10.56 o                         
   6  -5  12          3.50          6.37        15.65 o                         
  -5  -4  12          0.12         -1.29         7.84 o                         
  -4  -4  12        247.10        240.34        14.41 o                         
  -3  -4  12          0.02          1.59         6.50 o                         
  -2  -4  12        136.19        130.06         7.98 o                         
  -1  -4  12         98.11         86.45         7.71 o                         
   0  -4  12          6.83          9.70         6.95 o                         
   1  -4  12         53.08         60.25         7.61 o                         
   2  -4  12         31.48         33.56         8.51 o                         
   3  -4  12          0.04          1.78         7.62 o                         
   4  -4  12        163.14        161.49        13.44 o                         
   5  -4  12         34.31         25.65        13.35 o                         
   6  -4  12         32.80         25.11        17.22 o                         
  -5  -3  12        184.97        179.78         8.27 o                         
  -4  -3  12        139.63        134.02         9.75 o                         
  -3  -3  12        204.93        194.87        11.28 o                         
  -2  -3  12        359.53        356.64        24.57 o                         
  -1  -3  12         11.36         15.26         6.49 o                         
   0  -3  12        336.87        347.60        13.42 o                         
   1  -3  12         33.83         42.19         7.43 o                         
   2  -3  12        193.16        214.56        10.47 o                         
   3  -3  12          7.84          7.00        10.41 o                         
   4  -3  12          1.71          6.70        12.18 o                         
   5  -3  12         72.32         69.75        15.09 o                         
   6  -3  12         31.29         34.85        16.21 o                         
  -6  -2  12         54.33         49.44         7.43 o                         
  -5  -2  12         24.65         20.94         5.98 o                         
  -4  -2  12         11.20          9.87         6.32 o                         
  -3  -2  12        105.09        107.79         7.00 o                         
  -2  -2  12         11.32         13.70         6.23 o                         
  -1  -2  12         30.62         32.98         6.79 o                         
   0  -2  12        146.64        150.29         7.46 o                         
   1  -2  12         97.28         98.21         9.39 o                         
   2  -2  12          7.75         11.97         9.29 o                         
   3  -2  12         41.09         52.46        10.79 o                         
   4  -2  12         58.39         60.77        12.05 o                         
   5  -2  12         20.93         22.96        13.95 o                         
   6  -2  12        183.51        201.06        16.16 o                         
  -6  -1  12         18.84         21.20         9.25 o                         
  -5  -1  12          0.04          3.96         8.09 o                         
  -4  -1  12        231.66        199.31        15.04 o                         
  -3  -1  12          1.68          5.16         7.56 o                         
  -2  -1  12         12.78         19.48         7.65 o                         
  -1  -1  12          3.47          1.30         8.32 o                         
   0  -1  12        495.26        522.61        33.77 o                         
   1  -1  12         10.43          7.84         8.62 o                         
   2  -1  12          6.45         10.16        10.21 o                         
   3  -1  12          2.87          5.70        10.80 o                         
   4  -1  12        240.13        246.39        13.95 o                         
   5  -1  12         38.65         41.02        13.93 o                         
   6  -1  12          6.51          6.81        14.23 o                         
  -7   0  12         25.11         27.28         9.08 o                         
  -6   0  12         59.14         59.89         9.28 o                         
  -5   0  12        110.18        117.09         8.55 o                         
  -4   0  12         31.37         26.22         7.88 o                         
  -3   0  12          1.22          4.67         7.66 o                         
  -2   0  12        258.56        257.52         9.28 o                         
  -1   0  12          1.61         -1.32         7.80 o                         
   0   0  12        129.10        117.89         8.52 o                         
   1   0  12        108.00        120.45         8.91 o                         
   2   0  12          3.08         -1.24         9.20 o                         
   3   0  12          0.04          2.86        10.90 o                         
   4   0  12         40.83         39.80        11.68 o                         
   5   0  12         51.05         65.08        14.11 o                         
  -7   1  12         58.92         67.51         8.96 o                         
  -6   1  12          7.17         13.76         9.04 o                         
  -5   1  12         64.52         68.76         8.71 o                         
  -4   1  12         75.44         55.40         7.83 o                         
  -3   1  12        128.08        123.07         8.00 o                         
  -2   1  12        148.73        153.24         9.04 o                         
  -1   1  12         49.59         55.84         8.30 o                         
   0   1  12         63.00         77.03         8.29 o                         
   1   1  12         22.37         26.37         8.53 o                         
   2   1  12        137.93        136.50        11.46 o                         
   3   1  12          1.19          3.13         9.77 o                         
   4   1  12         80.90         92.17        11.93 o                         
   5   1  12          0.36         11.67        11.49 o                         
  -7   2  12         39.17         48.79        10.14 o                         
  -6   2  12         95.63        108.60        14.59 o                         
  -5   2  12          2.29         -7.10         8.88 o                         
  -4   2  12         25.31         27.03         9.04 o                         
  -3   2  12         42.25         38.31         8.95 o                         
  -2   2  12         25.29         38.72         8.76 o                         
  -1   2  12        295.66        315.14        17.50 o                         
   0   2  12          0.06          3.48         8.27 o                         
   1   2  12         41.91         36.31         9.50 o                         
   2   2  12          2.59          1.95         8.89 o                         
   3   2  12          5.92          9.05        10.13 o                         
   4   2  12        108.43        119.10        11.74 o                         
   5   2  12          0.57          9.30        14.59 o                         
  -7   3  12         89.04         92.01         8.84 o                         
  -6   3  12          0.26         11.69         8.66 o                         
  -5   3  12         13.55         19.83         9.53 o                         
  -4   3  12        140.02        177.40        22.80 o                         
  -3   3  12       1042.76       1117.02        65.48 o                         
  -2   3  12        545.82        562.61        48.77 o                         
  -1   3  12        440.13        447.59        48.65 o                         
   0   3  12          6.61         12.96         8.57 o                         
   1   3  12          0.92          1.82         8.75 o                         
   2   3  12        151.03        165.63        13.63 o                         
   3   3  12         58.68         60.33        10.74 o                         
   4   3  12         98.93        110.41        12.00 o                         
  -7   4  12         46.17         43.14        12.43 o                         
  -6   4  12        284.28        311.23        36.22 o                         
  -5   4  12          9.99         10.37        10.18 o                         
  -4   4  12         72.06         97.35        11.65 o                         
  -3   4  12         99.76        129.09        16.02 o                         
  -2   4  12        142.74        154.66        16.24 o                         
  -1   4  12          1.51          3.95         8.88 o                         
   0   4  12         35.11         35.02         8.15 o                         
   1   4  12        119.70        116.04         9.23 o                         
   2   4  12          2.32          4.63         9.99 o                         
   3   4  12          3.15          7.06        11.07 o                         
  -7   5  12         60.98         71.78        10.63 o                         
  -6   5  12         90.91        111.24        11.11 o                         
  -5   5  12         20.94         18.19         9.57 o                         
  -4   5  12         12.40         19.12        10.48 o                         
  -3   5  12         54.17         79.20        10.15 o                         
  -2   5  12         33.75         36.01         7.97 o                         
  -1   5  12         42.01         36.14        10.19 o                         
   0   5  12          1.03         11.35        10.49 o                         
   1   5  12         21.49         25.05        11.03 o                         
   2   5  12         47.83         36.28        12.00 o                         
   3   5  12         50.01         52.17        12.11 o                         
  -7   6  12          5.10         16.28        11.31 o                         
  -6   6  12          7.82         19.18        11.30 o                         
  -5   6  12        104.06        145.87        16.38 o                         
  -4   6  12         46.05         47.76         9.81 o                         
  -3   6  12          0.77          1.72        11.12 o                         
  -2   6  12         22.59         19.51        10.80 o                         
  -1   6  12         45.68         41.47        10.69 o                         
   0   6  12          0.02          7.11        11.07 o                         
   1   6  12         19.37         16.24        11.70 o                         
   2   6  12          4.75          7.41        11.34 o                         
  -6   7  12          0.09          8.29        11.92 o                         
  -5   7  12          6.03          7.66         9.89 o                         
  -4   7  12          5.97          5.19        11.93 o                         
  -3   7  12          0.29          4.80         9.99 o                         
  -2   7  12          6.48         14.77        11.33 o                         
  -1   7  12         20.01         23.75        11.45 o                         
   0   7  12          2.17          3.73        11.70 o                         
   1   7  12         10.07         20.01        21.68 o                         
  -5   8  12         44.85         44.56        12.45 o                         
  -4   8  12         46.21         44.89        12.33 o                         
  -3   8  12          0.45          0.27        12.13 o                         
  -2   8  12          4.48         -0.33        12.17 o                         
  -1   8  12          4.19          6.84        12.47 o                         
  -1  -7  13          4.46          6.13         6.52 o                         
   0  -7  13          0.60         -1.04         7.19 o                         
   1  -7  13         12.36         13.21         8.58 o                         
   2  -7  13         19.92         17.25         9.32 o                         
   3  -7  13          1.89          4.22        10.65 o                         
   4  -7  13         14.89         15.74        14.22 o                         
  -2  -6  13          1.28          1.26         7.57 o                         
  -1  -6  13          5.33          1.18         7.57 o                         
   0  -6  13        126.89        131.90         7.17 o                         
   1  -6  13          9.86          6.17         8.04 o                         
   2  -6  13         53.25         59.37         9.35 o                         
   3  -6  13        125.40        126.55         9.41 o                         
   4  -6  13          0.83          4.25        10.62 o                         
   5  -6  13         15.11         17.52        12.32 o                         
  -3  -5  13          8.20          8.74         7.38 o                         
  -2  -5  13        122.13        126.02        10.17 o                         
  -1  -5  13         63.88         62.13         7.49 o                         
   0  -5  13        124.80        130.82         8.23 o                         
   1  -5  13          2.97          5.31         7.74 o                         
   2  -5  13          0.90         -0.48         8.57 o                         
   3  -5  13         26.01         32.89         9.24 o                         
   4  -5  13        116.72        112.90        10.21 o                         
   5  -5  13          1.63          1.78        15.12 o                         
  -4  -4  13         10.36          3.23         7.66 o                         
  -3  -4  13          0.11         -1.53         5.97 o                         
  -2  -4  13         58.03         60.80         7.18 o                         
  -1  -4  13         44.02         39.98         6.98 o                         
   0  -4  13          4.50          5.43         7.72 o                         
   1  -4  13        197.78        207.39         8.56 o                         
   2  -4  13          3.89          3.80         8.02 o                         
   3  -4  13          0.79          4.22         9.44 o                         
   4  -4  13          0.16          6.06        13.69 o                         
   5  -4  13        113.55        109.81        15.92 o                         
  -5  -3  13        175.53        155.70         8.04 o                         
  -4  -3  13          0.07          2.58         6.97 o                         
  -3  -3  13         15.68         16.10         5.81 o                         
  -2  -3  13         13.78         13.89         7.75 o                         
  -1  -3  13         47.35         51.13         6.25 o                         
   0  -3  13         65.15         70.41         7.47 o                         
   1  -3  13         29.06         33.68         8.61 o                         
   2  -3  13         44.38         53.27        11.06 o                         
   3  -3  13         58.30         62.96        11.81 o                         
   4  -3  13          5.52          8.13        12.08 o                         
   5  -3  13          2.08          9.60        13.85 o                         
  -5  -2  13          0.98          3.00         5.67 o                         
  -4  -2  13         71.77         74.58         7.84 o                         
  -3  -2  13         24.36         23.64         7.30 o                         
  -2  -2  13         95.39         90.22         7.73 o                         
  -1  -2  13        384.77        393.90        20.52 o                         
   0  -2  13         12.28         10.78         9.10 o                         
   1  -2  13        126.27        139.66        11.58 o                         
   2  -2  13         51.41         53.55        10.77 o                         
   3  -2  13         58.29         66.57        12.54 o                         
   4  -2  13         11.67          8.56        12.92 o                         
   5  -2  13         31.08         43.78        14.87 o                         
  -6  -1  13          1.05         -5.26         9.91 o                         
  -5  -1  13          9.20          4.89         8.69 o                         
  -4  -1  13          6.60          8.94         9.37 o                         
  -3  -1  13          1.12          4.53         8.14 o                         
  -2  -1  13         73.79         71.79         8.66 o                         
  -1  -1  13         18.47         24.57         8.83 o                         
   0  -1  13         12.29         16.57         8.95 o                         
   1  -1  13          2.74          8.96         9.26 o                         
   2  -1  13         20.13         20.69        11.32 o                         
   3  -1  13         15.87          8.57        12.47 o                         
   4  -1  13          0.00         -1.29        12.82 o                         
   5  -1  13         42.26         53.50        16.72 o                         
  -6   0  13         24.66         24.57         9.57 o                         
  -5   0  13         58.07         65.33        12.13 o                         
  -4   0  13         10.35         11.91         8.52 o                         
  -3   0  13        245.67        264.18        16.04 o                         
  -2   0  13        192.82        201.48         8.31 o                         
  -1   0  13        501.27        463.87        18.64 o                         
   0   0  13        271.94        262.96        25.48 o                         
   1   0  13          0.13          4.54         9.59 o                         
   2   0  13         63.72         80.06        10.14 o                         
   3   0  13        108.88        112.66        12.09 o                         
   4   0  13         26.29         18.85        12.04 o                         
   5   0  13         28.43         38.15        15.43 o                         
  -6   1  13          2.70          3.38         9.73 o                         
  -5   1  13        392.90        377.41        27.82 o                         
  -4   1  13        142.08        139.47         9.36 o                         
  -3   1  13        377.31        411.69        16.47 o                         
  -2   1  13         53.26         47.10         8.85 o                         
  -1   1  13        594.47        588.61        35.31 o                         
   0   1  13          3.94          1.35         8.55 o                         
   1   1  13          0.25          2.96         8.79 o                         
   2   1  13         14.24         11.37        10.37 o                         
   3   1  13         12.34          7.64        10.71 o                         
   4   1  13         19.39         20.11        12.48 o                         
  -7   2  13        200.31        207.39        16.58 o                         
  -6   2  13        158.64        180.87        33.02 o                         
  -5   2  13          8.45         20.87         9.62 o                         
  -4   2  13          3.25          5.10         7.68 o                         
  -3   2  13         52.76         56.00         8.16 o                         
  -2   2  13        119.03        113.75         8.54 o                         
  -1   2  13          0.54          1.92         7.86 o                         
   0   2  13         24.31         22.21         8.89 o                         
   1   2  13         34.66         31.07         9.32 o                         
   2   2  13          2.46          9.37         8.74 o                         
   3   2  13         86.00         82.01        11.30 o                         
   4   2  13         92.55         84.80        12.66 o                         
  -7   3  13         21.70         15.17         9.81 o                         
  -6   3  13          0.70          3.51        10.39 o                         
  -5   3  13         18.84         20.88        10.04 o                         
  -4   3  13          7.45         17.07         9.26 o                         
  -3   3  13         72.24         85.39        10.08 o                         
  -2   3  13          2.02          1.26         9.44 o                         
  -1   3  13        121.43        132.64        11.44 o                         
   0   3  13         77.44         77.54        10.32 o                         
   1   3  13         36.57         37.42         9.17 o                         
   2   3  13         90.69         93.51         9.16 o                         
   3   3  13         11.55          4.71        11.31 o                         
  -7   4  13         11.91         16.39        11.33 o                         
  -6   4  13        101.65        133.53        12.90 o                         
  -5   4  13          0.35         -3.25         8.72 o                         
  -4   4  13          3.31         12.04        10.52 o                         
  -3   4  13         16.22         23.02        10.08 o                         
  -2   4  13         24.09         23.83         9.54 o                         
  -1   4  13          0.12          4.58         9.22 o                         
   0   4  13         43.22         34.75         8.61 o                         
   1   4  13         31.14         36.38         9.21 o                         
   2   4  13         23.40         31.74        10.71 o                         
   3   4  13         25.70         42.35        14.20 o                         
  -6   5  13         74.52        101.43        13.25 o                         
  -5   5  13         12.31         18.05        11.30 o                         
  -4   5  13         13.96         19.03         9.75 o                         
  -3   5  13          0.48          2.80        10.32 o                         
  -2   5  13         26.26         30.54         7.98 o                         
  -1   5  13         11.84         12.31         8.61 o                         
   0   5  13         84.76         81.51         9.59 o                         
   1   5  13         11.09         12.38        10.23 o                         
   2   5  13          4.25          3.86        11.43 o                         
  -6   6  13         22.47         37.62        12.21 o                         
  -5   6  13         70.55         91.34        14.03 o                         
  -4   6  13          0.32          3.60        11.29 o                         
  -3   6  13          2.68          1.21         9.19 o                         
  -2   6  13         52.81         65.29         9.15 o                         
  -1   6  13          1.37          1.03        11.34 o                         
   0   6  13         60.78         52.83        11.68 o                         
   1   6  13          7.10         12.67        10.92 o                         
  -5   7  13          0.15          3.32        10.40 o                         
  -4   7  13          2.88          8.95        10.08 o                         
  -3   7  13         20.13         18.11        12.24 o                         
  -2   7  13         29.70         38.41        11.99 o                         
  -1   7  13         23.35         22.73        12.27 o                         
  -1  -6  14         60.51         47.46         8.70 o                         
   0  -6  14         14.20         16.19         8.61 o                         
   1  -6  14         29.31         28.16         8.74 o                         
   2  -6  14         14.32         11.80        10.67 o                         
   3  -6  14          2.29          4.38         9.91 o                         
  -2  -5  14         84.84         77.49         7.93 o                         
  -1  -5  14          1.30          2.08         7.71 o                         
   0  -5  14        195.38        201.49         8.55 o                         
   1  -5  14         90.14         89.53         9.10 o                         
   2  -5  14        156.05        153.41         9.72 o                         
   3  -5  14         27.23         30.12         9.78 o                         
   4  -5  14        109.51         99.96        14.44 o                         
  -3  -4  14          0.02          2.85         6.57 o                         
  -2  -4  14         27.24         28.59         6.58 o                         
  -1  -4  14         31.92         36.78         7.22 o                         
   0  -4  14         16.13          7.68         8.31 o                         
   1  -4  14         81.03         94.90         8.91 o                         
   2  -4  14         68.61         84.62         9.46 o                         
   3  -4  14         10.29         11.56        14.59 o                         
   4  -4  14         21.67         26.98        14.17 o                         
  -4  -3  14         13.74         11.42         7.59 o                         
  -3  -3  14          6.37          8.15         7.70 o                         
  -2  -3  14         47.10         45.01         7.38 o                         
  -1  -3  14         73.49         72.71         7.69 o                         
   0  -3  14        270.04        278.67        13.62 o                         
   1  -3  14        260.50        271.71        17.99 o                         
   2  -3  14          0.38          0.86        11.84 o                         
   3  -3  14         44.26         40.03        12.53 o                         
   4  -3  14        250.84        241.43        15.65 o                         
  -4  -2  14        178.47        139.25        15.08 o                         
  -3  -2  14        123.83        104.01         9.01 o                         
  -2  -2  14        210.33        193.55         9.59 o                         
  -1  -2  14         70.27         72.70         9.99 o                         
   0  -2  14        370.31        355.57        20.97 o                         
   1  -2  14         36.15         49.89        11.02 o                         
   2  -2  14         33.97         27.65        10.98 o                         
   3  -2  14         18.75         20.21        12.68 o                         
   4  -2  14          4.89          5.27        13.89 o                         
  -5  -1  14          3.34          1.02         9.38 o                         
  -4  -1  14          1.22          2.07        10.33 o                         
  -3  -1  14         26.54         27.70         8.94 o                         
  -2  -1  14          3.76          5.17         9.09 o                         
  -1  -1  14          0.15         -0.35         9.37 o                         
   0  -1  14         60.43         67.65         9.81 o                         
   1  -1  14         41.35         42.75        10.12 o                         
   2  -1  14         34.82         32.74        11.39 o                         
   3  -1  14         19.24         29.00        12.66 o                         
   4  -1  14         74.79         66.14        13.55 o                         
  -5   0  14         14.63          9.03        11.04 o                         
  -4   0  14         15.90         11.86         9.07 o                         
  -3   0  14        110.99        109.34         9.52 o                         
  -2   0  14          4.00          7.56         8.93 o                         
  -1   0  14         95.56        103.71         9.43 o                         
   0   0  14         99.70         96.16         9.67 o                         
   1   0  14         83.85        111.34        11.68 o                         
   2   0  14         69.03         93.60        12.31 o                         
   3   0  14        143.94        150.55        13.12 o                         
   4   0  14          8.74          8.70        13.36 o                         
  -6   1  14          6.95         15.32        10.32 o                         
  -5   1  14         60.57         63.66        10.06 o                         
  -4   1  14         13.28         10.90         9.58 o                         
  -3   1  14        131.41        138.32        10.01 o                         
  -2   1  14          0.43          3.31         8.31 o                         
  -1   1  14         12.59         15.56         8.09 o                         
   0   1  14         42.32         40.11         9.15 o                         
   1   1  14         72.72         66.73         9.91 o                         
   2   1  14         19.64         33.53        11.46 o                         
   3   1  14         20.94         33.54        11.78 o                         
  -6   2  14         46.46         65.22         9.53 o                         
  -5   2  14         14.59         14.58         9.38 o                         
  -4   2  14          0.01          3.34        10.13 o                         
  -3   2  14         13.54         18.34         9.94 o                         
  -2   2  14          0.15          3.77         9.52 o                         
  -1   2  14         34.82         37.60         9.35 o                         
   0   2  14          0.27          3.28         9.29 o                         
   1   2  14         93.76         90.18        12.81 o                         
   2   2  14          3.22          7.99        10.30 o                         
   3   2  14         19.14         31.24        12.19 o                         
  -6   3  14          2.20          2.32        11.24 o                         
  -5   3  14          5.01          8.53        11.34 o                         
  -4   3  14          5.22          5.97        10.48 o                         
  -3   3  14          4.51          5.41        10.41 o                         
  -2   3  14         59.28         60.80         9.98 o                         
  -1   3  14          1.63          2.59         9.65 o                         
   0   3  14          0.03         -0.64         9.72 o                         
   1   3  14         37.66         38.98         8.73 o                         
   2   3  14         11.02         12.42        10.18 o                         
  -6   4  14         91.35        127.31        29.43 o                         
  -5   4  14         38.98         52.07        11.53 o                         
  -4   4  14         16.51         25.14        11.19 o                         
  -3   4  14         34.84         40.88         8.70 o                         
  -2   4  14          0.04          5.67         9.05 o                         
  -1   4  14         12.43         17.60         8.82 o                         
   0   4  14          3.36          5.33         9.05 o                         
   1   4  14          8.77         10.95         9.82 o                         
   2   4  14         28.23         24.07        11.97 o                         
  -5   5  14          4.16          3.59        12.09 o                         
  -4   5  14         44.00         50.21        10.29 o                         
  -3   5  14         32.29         38.68         8.91 o                         
  -2   5  14         55.43         65.65        11.14 o                         
  -1   5  14        118.77        120.44        11.47 o                         
   0   5  14        230.82        262.41        33.96 o                         
   1   5  14          1.75          4.58         9.34 o                         
  -5   6  14          1.43         17.15        14.19 o                         
  -4   6  14          0.27          6.33        11.77 o                         
  -3   6  14         71.55         83.23        10.41 o                         
  -2   6  14         51.21         48.67         8.09 o                         
  -1   6  14         62.71         67.29         9.95 o                         
   0  -5  15         16.41         23.01        10.26 o                         
   1  -5  15        164.38        161.07         9.58 o                         
   2  -5  15          4.53         11.89         9.97 o                         
  -2  -4  15        124.86        123.53         8.42 o                         
  -1  -4  15         27.03         17.99         9.79 o                         
   0  -4  15          6.87          6.39         8.45 o                         
   1  -4  15         53.03         52.68         9.64 o                         
   2  -4  15          2.40          3.07        13.94 o                         
   3  -4  15         12.19         12.80        14.99 o                         
  -3  -3  15         44.92         43.98         7.16 o                         
  -2  -3  15         45.21         41.48         8.19 o                         
  -1  -3  15         21.21         23.24         8.18 o                         
   0  -3  15          6.79         17.27        11.43 o                         
   1  -3  15        116.77        140.05        16.74 o                         
   2  -3  15         68.50         75.70        15.27 o                         
   3  -3  15          8.77         17.08        13.83 o                         
  -3  -2  15         23.46         21.21         9.58 o                         
  -2  -2  15         15.78         13.67         9.54 o                         
  -1  -2  15         17.46         21.69         9.95 o                         
   0  -2  15          6.86          9.87        10.93 o                         
   1  -2  15          3.26          2.17        11.26 o                         
   2  -2  15         12.75          8.72        12.51 o                         
   3  -2  15          3.20          1.39        15.78 o                         
  -4  -1  15         31.38         21.25        11.21 o                         
  -3  -1  15         51.96         38.36         9.56 o                         
  -2  -1  15         62.19         48.20         9.97 o                         
  -1  -1  15         50.05         58.10        10.03 o                         
   0  -1  15          0.49          5.66        10.63 o                         
   1  -1  15         13.68         21.56        10.83 o                         
   2  -1  15         26.91         27.22        11.69 o                         
   3  -1  15          7.31          8.98        13.55 o                         
  -4   0  15          0.35          9.03         9.72 o                         
  -3   0  15          0.76          7.53         7.72 o                         
  -2   0  15         15.59         12.95         9.78 o                         
  -1   0  15        134.10        146.93        13.30 o                         
   0   0  15         37.38         35.29        10.01 o                         
   1   0  15          1.16          7.72        10.65 o                         
   2   0  15         61.92         81.31        12.65 o                         
   3   0  15          8.57          9.95        12.93 o                         
  -5   1  15          6.75         15.12        10.70 o                         
  -4   1  15          3.04          3.59         7.83 o                         
  -3   1  15         79.75         68.24        10.37 o                         
  -2   1  15         12.54         20.46         9.91 o                         
  -1   1  15         18.99         22.07         9.77 o                         
   0   1  15        108.03        112.84        11.52 o                         
   1   1  15          6.05          9.48        10.43 o                         
   2   1  15          0.03          6.79        12.47 o                         
  -5   2  15          2.55          7.36        11.16 o                         
  -4   2  15          0.01          1.88        10.86 o                         
  -3   2  15         59.84         60.30         9.72 o                         
  -2   2  15        160.36        173.49        16.61 o                         
  -1   2  15         49.98         58.70        10.13 o                         
   0   2  15        288.78        308.56        21.42 o                         
   1   2  15         11.30          9.67         9.75 o                         
   2   2  15          0.83          3.02        10.93 o                         
  -5   3  15         78.47         81.89        11.85 o                         
  -4   3  15          2.79          5.72         9.04 o                         
  -3   3  15          4.12          6.83        10.86 o                         
  -2   3  15        235.13        263.06        23.15 o                         
  -1   3  15        105.34        123.03        13.89 o                         
   0   3  15          0.70          6.44        10.54 o                         
   1   3  15          3.23          3.92        10.31 o                         
  -4   4  15         61.66         73.63        11.90 o                         
  -3   4  15          4.11          4.10        11.14 o                         
  -2   4  15         87.58         96.67        11.09 o                         
  -1   4  15         11.33         14.74        10.63 o                         
   0   4  15         76.96         95.33        15.41 o                         
  -4   5  15          5.62          4.37        12.04 o                         
  -3   5  15         33.14         28.39        11.41 o                         
  -2   5  15         38.48         49.21        10.20 o                         
  -1   5  15         11.65         14.24        10.01 o                         
  -1  -3  16          2.19          3.72        11.19 o                         
   0  -3  16         11.16         15.19        12.40 o                         
   1  -3  16          6.26          9.73        12.51 o                         
  -2  -2  16         31.50         30.85        10.45 o                         
  -1  -2  16          0.74          5.25        10.71 o                         
   0  -2  16          3.30          9.54        12.07 o                         
   1  -2  16        149.33        194.55        28.84 o                         
  -2  -1  16         32.13         36.95        10.27 o                         
  -1  -1  16         13.56         15.31        10.71 o                         
   0  -1  16          0.14         -0.79        10.66 o                         
   1  -1  16         87.05         96.05        14.37 o                         
  -3   0  16          0.70          2.53        10.31 o                         
  -2   0  16          0.16          6.84        10.39 o                         
  -1   0  16         39.10         49.76        10.68 o                         
   0   0  16         91.56         88.65        11.43 o                         
   1   0  16          0.94          2.90        11.30 o                         
  -3   1  16         30.49         25.53         9.57 o                         
  -2   1  16         13.50         19.27         8.69 o                         
  -1   1  16          0.01          1.53        10.37 o                         
   0   1  16          0.51          0.51        11.53 o                         
   1   1  16          2.09          8.78        12.36 o                         
  -3   2  16          0.85          1.72        10.04 o                         
  -2   2  16         29.32         24.75        10.88 o                         
  -1   2  16          2.00          8.63        10.62 o                         
   0   2  16         69.06         84.52        11.18 o                         
  -3   3  16         62.57         88.19        13.43 o                         
  -2   3  16          4.32          7.59        11.12 o                         
  -1   3  16         86.59        105.02        16.46 o                         
                                                                                
